# Supplementary material for: Phylogenetic relationship and virulence composition of Escherichia coli O26:H11 cattle and human strain collections in Scotland; 2002–2020
Source: Front Microbiol. 2023 Nov 6;14:1260422. doi: 10.3389/fmicb.2023.1260422 (PMC10657854; doi:10.3389/fmicb.2023.1260422)
Supplement: Supplementary file 1 [file Data_Sheet_1.ZIP]

Archive with 11 entries (11 files):
- Supplementary Figure 1 and Figure 2_210923.pdf
- Supplementary Table 1_210923.xlsx
- Supplementary Table 10_210923.xlsx
- Supplementary Table 11_210923.xlsx
- Supplementary Table 2_210923.xlsx
- Supplementary Table 3_210923.xlsx
- Supplementary Table 4_210923.xlsx
- Supplementary Table 5 and Table 6_210923.pdf
- Supplementary Table 7_210923.xlsx
- Supplementary Table 8_210923.xlsx
- Supplementary Table 9_210923.xlsx
