# Supplementary material for: Phylogenetic relationship and virulence composition of Escherichia coli O26:H11 cattle and human strain collections in Scotland; 2002–2020
Source: Front Microbiol. 2023 Nov 6;14:1260422. doi: 10.3389/fmicb.2023.1260422 (PMC10657854; doi:10.3389/fmicb.2023.1260422)
Supplement: Supplementary file 1 [file Data_Sheet_1.ZIP › Supplementary Table 1_210923.xlsx]

## Sheet: Supplementary Table 1
Supplementary Table 1. Summary of strain characterisation, genome accession number identity, herd metadata and whether strain genome was viewed in Artemis software for integrity of the yehV and yecE insertion site genes.
Accession	Anonymous Strain ID	Bioproject_Accession	Herd in Both Surveys	Region ID	Herd ID	Herd_Sample ID (where multiple isolates per herd)	Collection	O:H Serotype	stx Subtype	ST type	Isolation Year	stx-negative Grouping	yehV Percent Homology	yehV Insertion Site Analysis (gene size in base pairs)	yecE Percent Homology	yecE Insertion Site Analysis (gene size in base pairs)
SRR18965831	SME-18-87	PRJNA419720	.	.	.	.	Clinical	O26:H11	stx1a	ST574	2002	.	94.13	no	100	no
SRR18965714	SME-18-122	PRJNA419720	.	.	.	.	Clinical	O26:H11	stx1a	ST21	2006	.	94.13	no	100	no
SRR18965716	SME-18-85	PRJNA419720	.	.	.	.	Clinical	O26:H11	stx1a	ST21	2006	.	94.13	no	100	no
SRR18965810	SME-18-106	PRJNA419720	.	.	.	.	Clinical	O26:H11	stx1a+stx2a	ST21	2008	.	94.13	no	90.6	no
SRR18965688	SME-18-152	PRJNA419720	.	.	.	.	Clinical	O26:H11	stx1a+stx2a	ST21	2008	.	94.13	no	90.6	no
SRR18965695	SME-18-109	PRJNA419720	.	.	.	.	Clinical	O26:H11	stx1a	ST21	2008	.	94.13	no	100	no
SRR18965708	SME-18-96	PRJNA419720	.	.	.	.	Clinical	O26:H11	stx1a	ST21	2009	.	94.13	no	100	no
SRR18965826	SME-18-190	PRJNA419720	.	.	.	.	Clinical	O26:H11	stx1a+stx2a	ST21	2009	.	94.13	no	90.6	no
SRR18965713	SME-18-124	PRJNA419720	.	.	.	.	Clinical	O26:H11	stx1a	ST21	2009	.	94.13	no	100	no
SRR18965818	SME-18-45	PRJNA419720	.	.	.	.	Clinical	O26:H11	stx1a+stx2a	ST21	2009	.	94.13	no	90.6	no
SRR18965706	SME-18-89	PRJNA419720	.	.	.	.	Clinical	O26:H11	stx1a+stx2a	ST21	2009	.	94.13	no	90.6	no
SRR18965839	SME-18-82	PRJNA419720	.	.	.	.	Clinical	O26:H11	stx1a	ST21	2010	.	94.13	no	100	no
SRR18965701	SME-18-61	PRJNA419720	.	.	.	.	Clinical	O26:H11	stx1a+stx2a	ST21	2010	.	94.13	no	90.6	no
SRR18965697	SME-18-40	PRJNA419720	.	.	.	.	Clinical	O26:H11	stx1a+stx2a	ST21	2010	.	94.13	no	90.6	no
SRR18965705	SME-18-80	PRJNA419720	.	.	.	.	Clinical	O26:H11	stx1a+stx2a	ST21	2010	.	94.13	no	90.6	no
SRR18965703	SME-18-90	PRJNA419720	.	.	.	.	Clinical	O26:H11	stx1a+stx2a	ST21	2010	.	94.13	no	90.6	no
SRR18965698	SME-18-149	PRJNA419720	.	.	.	.	Clinical	O26:H11	stx1a+stx2a	ST21	2010	.	94.13	no	90.6	no
SRR18965822	SME-18-55	PRJNA419720	.	.	.	.	Clinical	O26:H11	stx1a+stx2a	ST21	2010	.	94.13	no	90.6	no
SRR18965820	SME-18-182	PRJNA419720	.	.	.	.	Clinical	O26:H11	stx1a+stx2a	ST21	2010	.	94.13	no	90.6	no
SRR18965821	SME-18-17	PRJNA419720	.	.	.	.	Clinical	O26:H11	stx1a+stx2a	ST21	2010	.	94.13	no	90.6	no
SRR18965717	SME-18-21	PRJNA419720	.	.	.	.	Clinical	O26:H11	stx1a	ST21	2003	.	94.13	no	100	no
SRR18965560	SME-18-48	PRJNA419720	.	.	.	.	Clinical	O26:H11	stx1a	ST21	2011	.	94.13	no	100	no
SRR18965690	SME-18-163	PRJNA419720	.	.	.	.	Clinical	O26:H11	stx1a+stx2c	ST21	2011	.	94.13	no	90.6	no
SRR18965834	SME-18-119	PRJNA419720	.	.	.	.	Clinical	O26:H11	stx1a	ST21	2011	.	94.13	no	100	no
SRR18965552	SME-18-115	PRJNA419720	.	.	.	.	Clinical	O26:H11	stx1a+stx2a	ST21	2012	.	94.13	no	100	no
SRR18965686	SME-18-142	PRJNA419720	.	.	.	.	Clinical	O26:H11	stx1a	ST21	2012	.	94.13	no	100	no
SRR18965561	SME-18-104	PRJNA419720	.	.	.	.	Clinical	O26:H11	stx1a	ST21	2012	.	94.13	no	100	no
SRR18965712	SME-18-174	PRJNA419720	.	.	.	.	Clinical	O26:H11	stx1a	ST21	2012	.	94.13	no	100	no
SRR18965836	SME-18-27	PRJNA419720	.	.	.	.	Clinical	O26:H11	stx1a	ST21	2012	.	94.13	no	100	no
SRR18965692	SME-18-68	PRJNA419720	.	.	.	.	Clinical	O26:H11	stx1a	ST21	2013	.	94.13	no	100	no
SRR18965837	SME-18-201	PRJNA419720	.	.	.	.	Clinical	O26:H11	stx1a	ST21	2013	.	94.13	no	90.6	no
SRR18965563	SME-18-118	PRJNA419720	.	.	.	.	Clinical	O26:H11	stx1a	ST21	2013	.	94.13	no	100	no
SRR18965733	SME-18-175	PRJNA419720	.	.	.	.	Clinical	O26:H11	stx2a	ST21	2013	.	100	no	90.6	no
SRR18965840	SME-18-184	PRJNA419720	.	.	.	.	Clinical	O26:H11	stx1a	ST21	2013	.	94.13	no	100	no
SRR18965841	SME-18-141	PRJNA419720	.	.	.	.	Clinical	O26:H11	stx1a	ST21	2013	.	94.13	no	100	no
SRR18965842	SME-18-64	PRJNA419720	.	.	.	.	Clinical	O26:H11	stx1a	ST21	2013	.	94.13	no	100	no
SRR18965737	SME-18-37	PRJNA419720	.	.	.	.	Clinical	O26:H11	stx2a	ST21	2013	.	100	no	90.6	no
SRR18965819	SME-18-159	PRJNA419720	.	.	.	.	Clinical	O26:H11	stx1a+stx2a	ST21	2013	.	94.13	no	90.6	no
SRR18965699	SME-18-138	PRJNA419720	.	.	.	.	Clinical	O26:H11	stx1a	ST21	2014	.	94.13	no	100	no
SRR18965700	SME-18-137	PRJNA419720	.	.	.	.	Clinical	O26:H11	stx1a+stx2a	ST21	2014	.	94.13	no	90.6	no
SRR18965558	SME-18-161	PRJNA419720	.	.	.	.	Clinical	O26:H11	stx1a	ST21	2014	.	94.13	no	100	no
SRR18965559	SME-18-105	PRJNA419720	.	.	.	.	Clinical	O26:H11	stx1a	ST21	2014	.	94.13	no	100	no
SRR18965835	SME-18-83	PRJNA419720	.	.	.	.	Clinical	O26:H11	stx1a	ST21	2014	.	94.13	no	100	no
SRR18965828	SME-18-63	PRJNA419720	.	.	.	.	Clinical	O26:H11	stx1a	ST21	2014	.	100	no	100	no
SRR18965710	SME-18-151	PRJNA419720	.	.	.	.	Clinical	O26:H11	stx1a+stx2a	ST21	2014	.	94.13	no	90.6	no
SRR18965711	SME-18-108	PRJNA419720	.	.	.	.	Clinical	O26:H11	stx1a+stx2a	ST21	2014	.	94.13	no	90.6	no
SRR18965825	SME-18-30	PRJNA419720	.	.	.	.	Clinical	O26:H11	stx1a	ST21	2014	.	94.13	no	100	no
SRR18965696	SME-18-1	PRJNA419720	.	.	.	.	Clinical	O26:H11	stx1a+stx2a	ST21	2014	.	94.13	no	90.6	no
SRR18965817	SME-18-194	PRJNA419720	.	.	.	.	Clinical	O26:H11	stx1a+stx2a	ST21	2014	.	94.13	no	90.6	no
SRR18965562	SME-18-177	PRJNA419720	.	.	.	.	Clinical	O26:H11	stx1a	ST21	2015	.	94.13	no	100	no
SRR18965843	SME-18-88	PRJNA419720	.	.	.	.	Clinical	O26:H11	stx1a	ST21	2015	.	94.13	no	90.6	no
SRR18965830	SME-18-46	PRJNA419720	.	.	.	.	Clinical	O26:H11	stx1a	ST21	2015	.	94.13	no	100	no
SRR18965833	SME-18-197	PRJNA419720	.	.	.	.	Clinical	O26:H11	stx1a	ST21	2015	.	94.13	no	100	no
SRR18965734	SME-18-129	PRJNA419720	.	.	.	.	Clinical	O26:H11	stx2a	ST21	2015	.	100	no	90.6	no
SRR18965736	SME-18-57	PRJNA419720	.	.	.	.	Clinical	O26:H11	stx2a	ST21	2015	.	100	no	90.6	no
SRR18965540	SME-18-136	PRJNA419720	.	.	.	.	Clinical	O26:H11	stx1a	ST21	2015	.	94.13	no	100	no
SRR18965811	SME-18-128	PRJNA419720	.	.	.	.	Clinical	O26:H11	stx1a+stx2a	ST21	2015	.	94.13	no	90.6	no
SRR18965844	SME-18-34	PRJNA419720	.	.	.	.	Clinical	O26:H11	stx1a	ST21	2015	.	94.13	no	100	no
SRR18965539	SME-18-111	PRJNA419720	.	.	.	.	Clinical	O26:H11	stx1a	ST21	2015	.	94.13	no	100	no
SRR18965564	SME-18-20	PRJNA419720	.	.	.	.	Clinical	O26:H11	stx1a	ST21	2016	.	94.13	no	100	no
SRR18965566	SME-18-92	PRJNA419720	.	.	.	.	Clinical	O26:H11	stx1a	ST21	2016	.	94.13	no	100	no
SRR18965718	SME-18-19	PRJNA419720	.	.	.	.	Clinical	O26:H11	stx1a	novel ST	2016	.	94.13	no	100	no
SRR18965567	SME-18-16	PRJNA419720	.	.	.	.	Clinical	O26:H11	stx1a	ST21	2016	.	94.13	no	100	no
SRR18965832	SME-18-168	PRJNA419720	.	.	.	.	Clinical	O26:H11	stx1a	ST21	2016	.	94.13	no	90.6	no
SRR18965542	SME-18-10	PRJNA419720	.	.	.	.	Clinical	O26:H11	stx1a	ST21	2016	.	94.13	no	100	no
SRR18965568	SME-18-180	PRJNA419720	.	.	.	.	Clinical	O26:H11	stx1a	ST21	2016	.	94.13	no	100	no
SRR18965723	SME-18-15	PRJNA419720	.	.	.	.	Clinical	O26:H11	stx1a	ST21	2016	.	100	no	100	no
SRR18965541	SME-18-156	PRJNA419720	.	.	.	.	Clinical	O26:H11	stx1a	ST21	2016	.	94.13	no	100	no
SRR18965815	SME-18-148	PRJNA419720	.	.	.	.	Clinical	O26:H11	stx1a+stx2a	ST21	2017	.	94.13	no	90.6	no
SRR18965814	SME-18-112	PRJNA419720	.	.	.	.	Clinical	O26:H11	stx1a+stx2a	ST21	2017	.	94.13	no	90.6	no
SRR18965812	SME-18-121	PRJNA419720	.	.	.	.	Clinical	O26:H11	stx1a+stx2a	ST21	2017	.	94.13	no	90.6	no
SRR18965813	SME-18-60	PRJNA419720	.	.	.	.	Clinical	O26:H11	stx1a+stx2a	ST21	2017	.	94.13	no	90.6	no
SRR18965707	SME-18-154	PRJNA419720	.	.	.	.	Clinical	O26:H11	stx1a	ST21	2017	.	94.13	no	100	no
SRR22586865	MUOON6	PRJNA419720	.	.	.	.	Clinical	O26:H11	stx1a	ST21	2018	.	94.13	no	100	no
SRR22586864	SME-19-228	PRJNA419720	.	.	.	.	Clinical	O26:H11	stx1a+stx2a	ST21	2019	.	94.13	no	90.6	no
SRR22586853	SME-19-210	PRJNA419720	.	.	.	.	Clinical	O26:H11	stx1a	ST21	2019	.	94.13	no	100	no
SRR22586851	SME-19-258	PRJNA419720	.	.	.	.	Clinical	O26:H11	stx1a	ST21	2019	.	94.13	no	100	no
SRR22586850	SME-19-355	PRJNA419720	.	.	.	.	Clinical	O26:H11	stx1a+stx2a	ST21	2019	.	94.13	no	90.6	no
SRR22586849	SME-19-451	PRJNA419720	.	.	.	.	Clinical	O26:H11	stx1a+stx2a	ST21	2019	.	94.13	no	100	no
SRR18965687	SME-18-195	PRJNA419720	.	.	.	.	Clinical	O26:H11	stx1a+stx2a	ST21	2005	.	94.13	no	90.6	no
SRR22586848	SME-19-812	PRJNA419720	.	.	.	.	Clinical	O26:H11	stx1a	ST21	2019	.	100	no	100	no
SRR22586847	SME-20-329	PRJNA419720	.	.	.	.	Clinical	O26:H11	stx1a+stx2a	ST21	2020	.	94.13	no	90.6	no
SRR22586846	SME-20-330	PRJNA419720	.	.	.	.	Clinical	O26:H11	stx1a	ST21	2020	.	94.13	no	100	no
SRR22586845	SME-20-347	PRJNA419720	.	.	.	.	Clinical	O26:H11	stx1a	ST21	2020	.	94.13	no	100	no
SRR22586863	SME-20-362	PRJNA419720	.	.	.	.	Clinical	O26:H11	stx1a+stx2a	ST21	2020	.	94.13	no	90.6	no
SRR22586862	SME-20-385	PRJNA419720	.	.	.	.	Clinical	O26:H11	stx2a	ST21	2020	.	100	no	90.6	no
SRR22586861	SME-20-404	PRJNA419720	.	.	.	.	Clinical	O26:H11	stx1a	ST21	2020	.	94.13	no	100	no
SRR22586860	SME-20-479	PRJNA419720	.	.	.	.	Clinical	O26:H11	stx1a+stx2a	ST21	2020	.	94.13	no	90.6	no
SRR22586859	SME-20-481	PRJNA419720	.	.	.	.	Clinical	O26:H11	stx1a	ST21	2020	.	94.13	no	100	no
SRR22586858	SME-20-495	PRJNA419720	.	.	.	.	Clinical	O26:H11	stx1a	ST21	2020	.	94.13	no	100	no
SRR18965689	SME-18-95	PRJNA419720	.	.	.	.	Clinical	O26:H11	stx1a+stx2a	ST21	2006	.	94.13	no	90.6	no
SRR22586857	SME-20-512	PRJNA419720	.	.	.	.	Clinical	O26:H11	stx1a	ST21	2020	.	94.13	no	100	no
SRR22586856	SME-20-641	PRJNA419720	.	.	.	.	Clinical	O26:H11	stx2a	ST21	2020	.	100	no	90.6	no
SRR22586855	SME-20-653	PRJNA419720	.	.	.	.	Clinical	O26:H11	stx1a	ST21	2020	.	94.13	no	100	no
SRR22586854	SME-20-685	PRJNA419720	.	.	.	.	Clinical	O26:H11	stx1a	ST21	2020	.	94.13	no	100	no
SRR22586852	SME-20-767	PRJNA419720	.	.	.	.	Clinical	O26:H11	stx1a	ST21	2020	.	94.13		100
ERR10639993	XH2001341	PRJEB57355	Archive only	2	Archive_1	Archive_1_01	Archive cattle	O26:H11	stx1a	ST21	2002	.	94.13	no	100	no
ERR10639996	XH2001365	PRJEB57355	Archive only	2	Archive_1	Archive_1_02	Archive cattle	O26:H11	stx1a	ST21	2002	.	94.13	no	100	no
ERR10639967	XH2001255	PRJEB57355	Archive only	1	Archive_10	Archive_10_01	Archive cattle	O26:H11	stx1a	ST21	2002	.	94.13	Yes - yehV (648)	100	Yes - yecE (819)
ERR10639980	XH2001316r	PRJEB57355	Archive only	1	Archive_10	Archive_10_02	Archive cattle	O26:H11	negative	ST29	2002	Profile "A"	94.13	Yes - yehV (648)	100	Yes - yecE (819)
ERR10639981	XH2001317	PRJEB57355	Archive only	1	Archive_10	Archive_10_03	Archive cattle	O26:H11	negative	ST29	2002	Profile "A"	94.13	Yes - yehV (648)	100	Yes - yecE (819)
ERR10639970	XH2001258r	PRJEB57355	Archive only	2	Archive_11	.	Archive cattle	O26:H11	stx1a	ST21	2002	.	94.13	no	100	no
ERR10639997	XH2001366	PRJEB57355	Archive only	3	Archive_12	.	Archive cattle	O26:H11	stx1a	ST21	2002	.	94.13	no	100	no
ERR10639971	XH2001261	PRJEB57355	Archive only	1	Archive_13	.	Archive cattle	O26:H11	stx1a+stx2a	ST21	2003	.	94.13	Yes - yehV (648)	90.6	Yes - yecE (816)
ERR10639972	XH2001264r	PRJEB57355	Archive only	4	Archive_14	.	Archive cattle	O26:H11	stx1a	ST21	2003	.	94.13	no	100	no
ERR10639974	XH2001266	PRJEB57355	Archive only	3	Archive_15	.	Archive cattle	O26:H11	stx1a	ST21	2003	.	94.13	no	100	no
ERR10639975	XH2001267r	PRJEB57355	Archive only	1	Archive_16	Archive_16_01	Archive cattle	O26:H11	stx1a	ST21	2003	.	94.13	no	100	no
ERR10639998	XH2001369	PRJEB57355	Archive only	1	Archive_16	Archive_16_02	Archive cattle	O26:H11	stx1a	ST21	2003	.	94.13	no	100	no
ERR10640006	XH2001444	PRJEB57355	Archive only	1	Archive_16	Archive_16_03	Archive cattle	O26:H11	stx1a	ST21	2003	.	94.13	no	100	no
ERR10640013	XH2001461	PRJEB57355	Archive only	1	Archive_16	Archive_16_04	Archive cattle	O26:H11	stx1a	ST21	2003	.	94.13	no	100	no
ERR10639976	XH2001269r	PRJEB57355	Archive only	3	Archive_17	.	Archive cattle	O26:H11	stx1a	ST21	2003	.	94.13	no	100	no
ERR10640007	XH2001451	PRJEB57355	Archive only	3	Archive_18	Archive_18_01	Archive cattle	O26:H11	stx1a	ST21	2003	.	94.13	Yes - yehV (648)	100	Yes - yecE (819)
ERR10640014	XH2001464	PRJEB57355	Archive only	3	Archive_18	Archive_18_02	Archive cattle	O26:H11	stx1a	ST21	2003	.	94.13	no	100	no
ERR10640015	XH2001465	PRJEB57355	Archive only	4	Archive_19		Archive cattle	O26:H11	stx1a	ST21	2003	.	94.13	no	100	no
ERR10639988	XH2001328	PRJEB57355	Archive only	3	Archive_2	.	Archive cattle	O26:H11	stx1a	ST21	2002	.	94.13	no	100	no
ERR10640008	XH2001452	PRJEB57355	Archive only	2	Archive_20	.	Archive cattle	O26:H11	stx1a	ST8657	2003	.	94.13	no	100	no
ERR10639977	XH2001270	PRJEB57355	Archive only	2	Archive_21	Archive_21_01	Archive cattle	O26:H11	stx1a	ST21	2003	.	94.13	no	100	no
ERR10639982	XH2001318	PRJEB57355	Archive only	2	Archive_21	Archive_21_02	Archive cattle	O26:H11	stx1a+stx2a	ST21	2003	.	94.13	no	90.6	no
ERR10640016	XH2001466	PRJEB57355	Archive only	2	Archive_22	.	Archive cattle	O26:H11	stx1a	ST21	2003	.	94.13	no	100	no
ERR10639984	XH2001322	PRJEB57355	Archive only	4	Archive_23	.	Archive cattle	O26:H11	stx1a+stx2a	ST21	2003	.	100	Yes - yehV (732)	90.6	Yes - yecE (816)
ERR10639985	XH2001324	PRJEB57355	Archive only	2	Archive_24	Archive_24_01	Archive cattle	O26:H11	stx1a+stx2a	ST21	2003	.	94.13	no	90.6	no
ERR10639986	XH2001325	PRJEB57355	Archive only	2	Archive_24	Archive_24_02	Archive cattle	O26:H11	stx1a+stx2a	ST21	2003	.	94.13	Yes - yehV (648)	90.6	Yes - yecE (816)
ERR10639987	XH2001326	PRJEB57355	Archive only	2	Archive_24	Archive_24_03	Archive cattle	O26:H11	stx1a+stx2a	ST21	2003	.	94.13	no	90.6	no
ERR10639999	XH2001401	PRJEB57355	Archive only	2	Archive_24	Archive_24_04	Archive cattle	O26:H11	stx1a+stx2a	ST21	2003	.	94.13	no	90.6	no
ERR10640000	XH2001402	PRJEB57355	Archive only	2	Archive_24	Archive_24_05	Archive cattle	O26:H11	stx1a+stx2a	ST21	2003	.	94.13	no	90.6	no
ERR10640002	XH2001410	PRJEB57355	Archive only	2	Archive_25	.	Archive cattle	O26:H11	stx1a	ST21	2004	.	94.13	no	100	no
ERR10640003	XH2001413	PRJEB57355	Archive_26 = BECS_2; in both	4	Archive_26	Archive_26_01	Archive cattle	O26:H11	stx1a+stx2a	ST21	2004	.	94.13	no	90.6	no
ERR10640004	XH2001414	PRJEB57355	Archive_26 = BECS_2; in both	4	Archive_26	Archive_26_02	Archive cattle	O26:H11	stx1a+stx2a	ST21	2004	.	94.13	no	90.6	no
ERR10640005	XH2001415	PRJEB57355	Archive_26 = BECS_2; in both	4	Archive_26	Archive_26_03	Archive cattle	O26:H11	stx1a+stx2a	ST21	2004	.	94.13	no	90.6	no
ERR10639978	XH2001312	PRJEB57355	Archive only	5	Archive_27	.	Archive cattle	O26:H11	stx1a+stx2a	ST21	2002	.	100	Yes - yehV (732)	90.6	Yes - yecE (111 + 816)
ERR10639991	XH2001339	PRJEB57355	Archive only	5	Archive_28	.	Archive cattle	O26:H11	stx1a	ST21	2002	.	94.13	no	100	no
ERR10639963	XH2001250	PRJEB57355	Archive only	1	Archive_29	.	Archive cattle	O26:H11	stx1a	ST21	2002	.	94.13	no	100	no
ERR10639989	XH2001331	PRJEB57355	Archive only	3	Archive_3	.	Archive cattle	O26:H11	stx1a	ST21	2002	.	94.13	no	100	no
ERR10640017	XH2001470	PRJEB57355	Archive only	3	Archive_30	.	Archive cattle	O26:H11	stx1a	ST21	2002	.	94.13	no	100	no
ERR10639968	XH2001256	PRJEB57355	Archive_31 = BECS_4; in both	5	Archive_31	Archive_31_01	Archive cattle	O26:H11	stx1a	ST21	2002	.	94.13	no	100	no
ERR10639969	XH2001257r	PRJEB57355	Archive_31 = BECS_4; in both	5	Archive_31	Archive_31_02	Archive cattle	O26:H11	stx1a	ST21	2002	.	94.13	no	100	no
ERR10639992	XH2001340	PRJEB57355	Archive_31 = BECS_4; in both	5	Archive_31	Archive_31_03	Archive cattle	O26:H11	stx1a	ST21	2002	.	94.13	no	100	no
ERR10639994	XH2001360	PRJEB57355	Archive_31 = BECS_4; in both	5	Archive_31	Archive_31_04	Archive cattle	O26:H11	stx1a	ST21	2002	.	94.13	no	100	no
ERR10639995	XH2001361	PRJEB57355	Archive_31 = BECS_4; in both	5	Archive_31	Archive_31_05	Archive cattle	O26:H11	stx1a	ST21	2002	.	94.13	no	100	no
ERR10640010	XH2001458	PRJEB57355	Archive_31 = BECS_4; in both	5	Archive_31	Archive_31_06	Archive cattle	O26:H11	stx1a	ST21	2002	.	94.13	Yes - yehV (648)	100	Yes - yecE (819)
ERR10640011	XH2001459	PRJEB57355	Archive_31 = BECS_4; in both	5	Archive_31	Archive_31_07	Archive cattle	O26:H11	stx1a	ST21	2002	.	94.13	no	100	no
ERR10640012	XH2001460	PRJEB57355	Archive_31 = BECS_4; in both	5	Archive_31	Archive_31_08	Archive cattle	O26:H11	stx1a	ST21	2002	.	94.13	no	100	no
ERR10640018	XH2001472	PRJEB57355	Archive_31 = BECS_4; in both	5	Archive_31	Archive_31_09	Archive cattle	O26:H11	stx1a	ST21	2002	.	94.13	no	100	no
ERR10640019	XH2001473	PRJEB57355	Archive_31 = BECS_4; in both	5	Archive_31	Archive_31_10	Archive cattle	O26:H11	stx1a	ST21	2002	.	94.13	no	100	no
ERR10639973	XH2001265	PRJEB57355	Archive only	5	Archive_32	.	Archive cattle	O26:H11	stx1a	ST21	2003	.	94.13	no	100	no
ERR10639983	XH2001319	PRJEB57355	Archive only	5	Archive_33	.	Archive cattle	O26:H11	stx1a+stx2a	ST21	2003	.	94.13	Yes - yehV (648)	90.6	Yes - yecE (816)
ERR10640009	XH2001453	PRJEB57355	Archive only	5	Archive_34	.	Archive cattle	O26:H11	stx1a	ST21	2003	.	94.13	no	100	no
ERR10640001	XH2001404	PRJEB57355	Archive_35 = BECS_17; in both	6	Archive_35	.	Archive cattle	O26:H11	stx1a	ST21	2004	.	94.13	no	100	no
ERR10639990	XH2001333	PRJEB57355	Archive only	2	Archive_4	.	Archive cattle	O26:H11	stx1a	ST21	2002	.	94.13	no	100	no
ERR10639960	XH2001247	PRJEB57355	Archive only	4	Archive_5	Archive_5_01	Archive cattle	O26:H11	stx1a	ST21	2002	.	94.13	no	100	no
ERR10639961	XH2001248	PRJEB57355	Archive only	4	Archive_5	Archive_5_02	Archive cattle	O26:H11	stx1a	ST21	2002	.	94.13	no	100	no
ERR10639962	XH2001249	PRJEB57355	Archive only	4	Archive_6	Archive_6_01	Archive cattle	O26:H11	stx1a+stx2a	ST21	2002	.	94.13	Yes - yehV (648)	90.6	Yes - yecE (816)
ERR10639979	XH2001315r	PRJEB57355	Archive only	4	Archive_6	Archive_6_02	Archive cattle	O26:H11	stx1a+stx2a	ST21	2002	.	94.13	no	90.6	no
ERR10639964	XH2001252	PRJEB57355	Archive only	2	Archive_7	.	Archive cattle	O26:H11	stx1a	ST21	2002	.	94.13	Yes - yehV (648)	100	Yes - yecE (819)
ERR10639965	XH2001253	PRJEB57355	Archive only	1	Archive_8	.	Archive cattle	O26:H11	negative	ST29	2002	Profile "B"	100	Yes - yehV (732)	100	Yes - yecE (819)
ERR10639966	XH2001254	PRJEB57355	Archive only	1	Archive_9	.	Archive cattle	O26:H11	stx1a+stx2a	ST21	2002	.	94.13	Yes - yehV (648)	90.6	Yes - yecE (111 + 816)
ERR10640052	XH800995Q	PRJEB57355	BECS only	2	BECS_1	.	BECS cattle	O26:H11	negative	ST29	2014	Profile "A"	94.13	Yes - yehV (648)	100	Yes - yecE (819)
ERR10640035	XH800952P	PRJEB57355	BECS only	2	BECS_10	BECS_10_01	BECS cattle	O26:H11	stx1a+stx2d	ST21	2014	.	94.13	Yes - yehV (648)	90.6	Yes - yecE (816)
ERR10640062	XH801016Y	PRJEB57355	BECS only	2	BECS_10	BECS_10_02	BECS cattle	O26:H11	stx1a+stx2d	ST21	2014	.	94.13	Yes - yehV (648)	90.6	Yes - yecE (111 + 816)
ERR10640045	XH800984E	PRJEB57355	BECS only	2	BECS_11	.	BECS cattle	O26:H11	negative	ST29	2015	Profile "B"	93.03	Yes - yehV (147 + 522)	100	Yes - yecE (819)
ERR10640046	XH800985H	PRJEB57355	BECS only	1	BECS_12	BECS_12_01	BECS cattle	O26:H11	stx2a	ST21	2015	.	100	Yes - yehV (732)	90.6	Yes - yecE (111 + 816)
ERR10640047	XH800986Y	PRJEB57355	BECS only	1	BECS_12	BECS_12_02	BECS cattle	O26:H11	stx2a	ST21	2015	.	100	Yes - yehV (732)	90.6	Yes - yecE (111 + 816)
ERR10640048	XH800987W	PRJEB57355	BECS only	6	BECS_13	.	BECS cattle	O26:H11	negative	ST29	2015	Profile "A"	94.13	Yes - yehV (648)	100	Yes - yecE (819)
ERR10640063	XH801017W	PRJEB57355	BECS only	4	BECS_14	.	BECS cattle	O26:H11	negative	ST29	2015	Profile "B"	100	Yes - yehV (732)	100	Yes - yecE (819)
ERR10640064	XH801018J	PRJEB57355	BECS only	6	BECS_15	.	BECS cattle	O26:H11	negative	ST29	2015	Profile "B"	100	Yes - yehV (732)	100	Yes - yecE (819)
ERR10640034	XH800951Y	PRJEB57355	BECS only	2	BECS_16	.	BECS cattle	O26:H11	stx1a+stx2a	ST21	2015	.	94.13	Yes - yehV (648)	90.6	Yes - yecE (111 + 816)
ERR10640020	XH800926	PRJEB57355	Archive_35 = BECS_17; in both	6	BECS_17	.	BECS cattle	O26:H11	stx1a	ST21	2015	.	94.13	no	100	no
ERR10640021	XH800928	PRJEB57355	BECS only	5	BECS_18	BECS_18_01	BECS cattle	O177:H11	stx1a	ST29	2015	.	100	Yes - yehV (732)	100	Yes - yecE (819)
ERR10640030	XH800946M	PRJEB57355	BECS only	5	BECS_18	BECS_18_02	BECS cattle	O177:H11	stx1a	ST29	2015	.	100	Yes - yehV (732)	100	Yes - yecE (819)
ERR10640041	XH800961E	PRJEB57355	BECS only	5	BECS_18	BECS_18_01	BECS cattle	O26:H11	negative	ST29	2015	Profile "A"	94.13	Yes - yehV (648)	100	Yes - yecE (819)
ERR10640026	XH800939X	PRJEB57355	Archive_26 = BECS_2; in both	4	BECS_2	BECS_2_01	BECS cattle	O26:H11	stx1a+stx2a	ST21	2014	.	94.13	Yes - yehV (648)	90.6	Yes - yecE (111 + 816)
ERR10640027	XH800941P	PRJEB57355	Archive_26 = BECS_2; in both	4	BECS_2	BECS_2_02	BECS cattle	O26:H11	stx1a+stx2a	ST21	2014	.	94.13	Yes - yehV (648)	90.6	Yes - yecE (111 + 816)
ERR10640054	XH801001Q	PRJEB57355	BECS only	4	BECS_2	BECS_2_01	BECS cattle	O177:H11	negative	ST29	2014	.	100	Yes - yehV (732)	100	Yes - yecE (819)
ERR10640059	XH801013Q	PRJEB57355	Archive_26 = BECS_2; in both	4	BECS_2	BECS_2_01	BECS cattle	O26:H11	negative	ST396	2014	Profile "A"	100	Yes - yehV (732)	100	Yes - yecE (819)
ERR10640060	XH801014E	PRJEB57355	Archive_26 = BECS_2; in both	4	BECS_2	BECS_2_02	BECS cattle	O26:H11	negative	ST396	2014	Profile "A"	100	Yes - yehV (732)	100	Yes - yecE (819)
ERR10640022	XH800929	PRJEB57355	BECS only	2	BECS_19	.	BECS cattle	O26:H11	stx1a	ST21	2015	.	94.13	Yes - yehV (648)	100	Yes - yecE (819)
ERR10640023	XH800931F	PRJEB57355	BECS only	6	BECS_20	.	BECS cattle	O26:H11	stx1a+stx2a	ST21	2015	.	94.13	Yes - yehV (648)	90.6	Yes - yecE (111 + 816)
ERR10640066	XH801020E	PRJEB57355	BECS only	5	BECS_21	.	BECS cattle	O26:H11	negative	ST29	2015	Profile "B"	100	Yes - yehV (732)	100	Yes - yecE (819)
ERR10640067	XH801021Y	PRJEB57355	BECS only	5	BECS_22	.	BECS cattle	O26:H11	negative	ST29	2015	Profile "A"	94.13	Yes - yehV (648)	100	Yes - yecE (819)
ERR10640024	XH800932T	PRJEB57355	BECS only	6	BECS_23	BECS_23_01	BECS cattle	O26:H11	stx2a	ST21	2015	.	100	Yes - yehV (732)	90.6	Yes - yecE (111 + 816)
ERR10640031	XH800947J	PRJEB57355	BECS only	6	BECS_23	BECS_23_02	BECS cattle	O26:H11	stx2a	ST21	2015	.	100	Yes - yehV (732)	90.6	Yes - yecE (111 + 816)
ERR10640049	XH800989A	PRJEB57355	BECS only	1	BECS_24	.	BECS cattle	O26:H11	negative	ST29	2015	Profile "B"	100	Yes - yehV (732)	100	Yes - yecE (819)
ERR10640038	XH800956T	PRJEB57355	BECS only	6	BECS_25	.	BECS cattle	O26:H11	negative	ST29	2015	Profile "B"	100	Yes - yehV (732)	100	Yes - yecE (819)
ERR10640036	XH800953A	PRJEB57355	BECS only	2	BECS_26	.	BECS cattle	O26:H11	stx1a	ST21	2015	.	94.13	no	100	no
ERR10640039	XH800958M	PRJEB57355	BECS only	5	BECS_27	BECS_27_01	BECS cattle	O26:H11	stx1a	ST21	2015	.	94.13	Yes - yehV (648)	100	Yes - yecE (819)
ERR10640044	XH800968T	PRJEB57355	BECS only	5	BECS_27	BECS_27_02	BECS cattle	O26:H11	negative	ST29	2015	Profile "B"	100	Yes - yehV (732)	100	Yes - yecE (819)
ERR10640068	XH801022W	PRJEB57355	BECS only	5	BECS_27	BECS_27_01	BECS cattle	O26:H11	negative	ST29	2015	Profile "B"	100	Yes - yehV (732)	100	Yes - yecE (819)
ERR10640025	XH800937B	PRJEB57355	BECS only	6	BECS_28	BECS_28_01	BECS cattle	O26:H11	stx1a	ST21	2015	.	94.13	no	100	no
ERR10640037	XH800954F	PRJEB57355	BECS only	6	BECS_28	BECS_28_02	BECS cattle	O26:H11	stx1a	ST21	2015	.	94.13	no	100	no
ERR10640053	XH800996E	PRJEB57355	BECS only	6	BECS_3	.	BECS cattle	O26:H11	negative	ST396	2014	Profile "A"	100	Yes - yehV (732)	100	Yes - yecE (819)
ERR10640032	XH800949B	PRJEB57355	BECS only	5	BECS_29	.	BECS cattle	O26:H11	stx1a	ST21	2015	.	100	no	100	no
ERR10640055	XH801002E	PRJEB57355	Archive_31 = BECS_4; in both	5	BECS_4	.	BECS cattle	O26:H11	negative	ST29	2014	Profile "A"	94.13	Yes - yehV (648)	100	Yes - yecE (819)
ERR10640028	XH800944T	PRJEB57355	BECS only	6	BECS_5	BECS_5_01	BECS cattle	O26:H11	stx1a	ST21	2014	.	94.13	no	100	no
ERR10640029	XH800945K	PRJEB57355	BECS only	6	BECS_5	BECS_5_02	BECS cattle	O26:H11	stx1a	ST21	2014	.	94.13	no	100	no
ERR10640056	XH801004W	PRJEB57355	BECS only	4	BECS_6	.	BECS cattle	O26:H11	negative	ST29	2014	Profile "B"	100	Yes - yehV (732)	100	Yes - yecE (819)
ERR10640057	XH801005P	PRJEB57355	BECS only	1	BECS_7	.	BECS cattle	O26:H11	negative	ST396	2014	Profile "A"	100	Yes - yehV (732)	100	Yes - yecE (819)
ERR10640033	XH800950H	PRJEB57355	BECS only	3	BECS_8	.	BECS cattle	O26:H11	stx1a	ST21	2014	.	94.13	no	100	no
ERR10640051	XH800994N	PRJEB57355	BECS only	3	BECS_9	BECS_9_01	BECS cattle	O26:H11	negative	ST396	2014	Profile "A"	100	Yes - yehV (732)	100	Yes - yecE (819)
ERR10640058	XH801006A	PRJEB57355	BECS only	3	BECS_9	BECS_9_02	BECS cattle	O103:H14	negative	ST8935	2014	.	.	.	.	.
