# Supplementary material for: Phylogenetic relationship and virulence composition of Escherichia coli O26:H11 cattle and human strain collections in Scotland; 2002–2020
Source: Front Microbiol. 2023 Nov 6;14:1260422. doi: 10.3389/fmicb.2023.1260422 (PMC10657854; doi:10.3389/fmicb.2023.1260422)
Supplement: Supplementary file 1 [file Data_Sheet_1.ZIP › Supplementary Table 10_210923.xlsx]

## Sheet: Supplementary Table 10
Supplementary Table 10: Summary of insertion site gene sequence percent identity by stx type for wrbA, yecE, yehV and sbcB, for Scottish cattle and human source O26:H11 genomes (n=195).
Abricate analysis for gene detection used threshold parameters of minimum % identity 80 and minimum % coverage 80.
wrbA	Percent Identity		Total		Notes
stx status	0.9637	1
negative	22		22
stx1	105	2	107		Of the 3 with 100% identity, 2 are bovine and 1 is human source
stx1+stx2	56		56
stx2	10		10
Total	193	2	195
Fisher-Freeman-Halton Exact (2x4): test statistic 1.9, degrees of freedom 3, p=0.683
yecE	Percent Identity		Total		Notes
stx status	0.906	1
negative		22	22
stx1	3	104	107		Of the 3 with 90.6% identity, all are human source
stx1+stx2	54	2	56		Of the 2 with 100% identity, both are human source
stx2	10		10
Total	67	128	195
Fisher-Freeman-Halton Exact (2x4): test statistic 196.4, degrees of freedom 3, p<0.001
yehV	Percent Identity			Total	Notes
stx status	0.933	0.9413	1
negative	1	7	14	22
stx1		103	4	107	Of the 4 with 100% identity, 3 are human and 2 are bovine source
stx1+stx2		54	2	56	Of the 2 with 100% identity, both are bovine source
stx2			10	10
Total	1	164	30	195
Fisher-Freeman-Halton Exact (3x4): test statistic: 90.8, degrees of freedom 6, p<0.001
sbcB	Percent Identity		Total		Notes
stx status	0.9881	1
negative		22	22
stx1	1	106	107		The strain with 98.81% identity is human source
stx1+stx2		56	56
stx2		10	10
Total	1	194	195
Fisher-Freeman-Halton Exact (2x4): test statistic 2.7, degrees of freedom 3, p=1.00
