# Supplementary material for: Phylogenetic relationship and virulence composition of Escherichia coli O26:H11 cattle and human strain collections in Scotland; 2002–2020
Source: Front Microbiol. 2023 Nov 6;14:1260422. doi: 10.3389/fmicb.2023.1260422 (PMC10657854; doi:10.3389/fmicb.2023.1260422)
Supplement: Supplementary file 1 [file Data_Sheet_1.ZIP › Supplementary Table 11_210923.xlsx]

## Sheet: Supplementary Table 11
Supplementary Table 11: Summary of strains for which antimicrobial resistance genes were detected in the Scottish cattle and human source O26:H11 genomes (n=195), using the STARAMR and ResFinder databases, indicating the node (contig) upon which the gene was found and providing detail on mobile genetic elements identified through the Mobile Genetic Element Finder
Strain ID	Collection	Herd ID	Region ID	Number of ARG	ant(3'')-Ia_1 or aadA1	aph(3'')-Ib_2	aph(3'')-Ib_5	aph(6")-Id_1	blaOXA-1_1	blaTEM-1B_1	blaTEM-1C_1	blaTEM-30_1	dfrA1_10	dfrA5_1	floR_2	mph(B)_1	sul1_5	sul2_2	sul2_3	tet(A)_6	tet(B)_2	tet(C)_2	Notes on association with Mobile Genetic Element via MGE Finder	Plasmids Identified
XH2001256	Archive Cattle	Archive_31	5	1			.	.		.	.	.	.	.	.		.	.	.	.	Node 92	.		Node 64 IncFIB(AP001918); Node 67 IncB/O/K/Z; Node 36 IncHI2, IncHI2A; Node 420 Col(MG828)
XH2001264r	Archive Cattle	Archive_14	4	5	Node 49		.	.		.	.	.	Node 49	.	Node 49		Node 49	Node 49	.	.	.	.	qacE gene identified on Node 49; class 1 integron confirmed	Node 91 IncI1; Node 138 IncFIB(AP001918); Node 472 CoI(MG828); Node 277 CoI156; Node 115 IncB/O/K/Z
XH2001404	Archive Cattle	Archive_35	6	5	.		Node 90	Node 90		.	.	Node 146	.	.	.		.	.	Node 90	Node 57	.	.		Node 90 IncQ1; Node 59 & Node 70 IncB/O/K/Z; Node 131 IncFIB(AP001918)
XH800939X	BECS Cattle	BECS_2	4	5	.		Node 35	Node 35		.	Node 35	.	Node 57	.	.		.	Node 35	.	.	.	.	dfrA1 on composite transposon cn_4568_IS26; Node 35 blaTEM-1C on transposon Tn2	Node 70 p0111; Node 146 IncFIB(AP001918); Node 82 & Node 62 for IncB/O/K/Z; Node 70 p0111
XH800941P	BECS Cattle	BECS_2	4	5	.		Node 36	Node 36		.	Node 36	.	Node 62	.	.		.	Node 36	.	.	.	.	Node 62 dfrA1 on composite transposon cn_4568_IS26; Node 36 blaTEM-1C on transposon Tn2	Node 75 p0111; Node 171 IncFIB(AP001918); Node 93 & Node 105 for IncB/O/K/Z;
XH800951Y	BECS Cattle	BECS_16	2	5	.		Node 46	Node 46		.	Node 46	.	Node 63	.	.		.	Node 46	.	.	.	.	dfrA1 on composite transposon cn_4568_IS26; blaTEM-1C on transposon Tn2	Node 72 p0111; Node 145 IncFIB(AP001918); Node 83 & Node 67 for IncB/O/K/Z;
XH800956T	BECS Cattle	BECS_25	6	2	.		.	.		.	.	.	.	Node 37	.		.	.	.	Node 37	.	.		Node 37 IncFII; Node 118 IncFIB(AP001918)
XH800958M	BECS Cattle	BECS_27	5	5	.		Node 140	Node 140		Node 205	.	.	.	.	.		.	.	Node 140	Node 38	.	.		Node 108 CoI156; Node 193 IncFIB(AP001918); Node 99 & Node 152 for IncB/O/K/Z; IncQ1 Node 140
XH800985H	BECS Cattle	BECS_12	1	4	.		Node 40	Node 40		.	.	.	.	.	Node 40		.	Node 40	.	.	.	.		Node 352 CoI(MG828); Node 118 IncFIB(AP001918); Node 59 IncB/O/K/Z
XH800986Y	BECS Cattle	BECS_12	1	4	.		Node 38	Node 38		.	.	.	.	.	Node 38		.	Node 38	.	.	.	.		Node 124 CoI(MG828); Node 117 IncFIB(AP001918); Node62 IncB/O/K/Z
XH800989A	BECS Cattle	BECS_24	1	1	.		.	.		.	.	.	.	.	.		.	.	.	.	.	Node 36	tet C on composite transposon cn_6434_IS26	IncF11(29) Node 36; Incl1 Node 70
XH801004W	BECS Cattle	BECS_6	4	1	.		.	.		.	.	.	.	.	.		.	.	.	.	.	Node 83		IncF11 Node 40; IncX1 Node 125; IncI1 Node 78
SME-18-85	Human	.	.	1						Node 57													blaTEM-1B on transposon Tn2	Node 57 & Node 67 IncB/O/K/Z; Node 141 IncFIB(AP001918); Node 125 Col156
SME-18-152	Human	.	.	4			Node 73	Node 73		Node 73								Node 73						Node 32 IncFII(pHN7A8); 1245 & Node 1639 ColRNAI Node; Node 108 IncB/O/K/Z; Node 145 IncFIB(AP001918)
SME-18-190	Human	.	.	9	Node 46	Node 46		Node 46					Node 46		Node 79	Node 46	Node 46	Node 79		Node 46			qacE gene identified on No 46; class 1 integron confirmed; floR on composite transposon cn_5120_ISVsa3	Node 62 & Node 83 IncB/O/K/Z; Node 145 IncFIB(AP001918)
SME-18-45	Human	.	.	2		Node 29		Node 29																Node 29 IncFII(pCoo); Node 65 IncFIB(AP001918); Node 68 IncB/O/K/Z; Node 1238, Node 843, Node 1237, Node 1068, Node 1041, Node 1211, Node 1067 & Node 1042 ColRNAI; Node 348 Col(MG828); Node 47 pXuzhou21
SME-18-27	Human	.	.	6			Node 99	Node 99		Node 209					Node 99				Node 99	Node 25				Node 99 IncQ1; Node 77 IncB/O/K/Z; Node 75 IncHI2A; Node 196 & Node 1194 Col(MG828); Node 22 IncHI2; Node 188 IncFIB(AP001918); Node 296 Col156
SME-18-201	Human	.	.	5		Node 163		Node 163		Node 193					Node 126			Node 354		Node 92				Node 70 IncB/O/K/Z; Node 32 IncFIB(pRSB107); Node 872, Node 683 & Node 838 Col(MG828); Node 397 Col8282; Node 1895, Node 1732, Node 1897 & Node 1730 ColRNAI; Node 160 IncFIB(AP001918); Node 172 IncQ1; Node 44 p0111; Node 72 IncI1
SME-18-138	Human	.	.	3	Node 82												Node 82			Node 74			qacE gene identified on Node 82; class 1 integron confirmed	Node 2085 & Node 1976 ColRNAI; Node 130 & Node 362 IncB/O/K/Z; Node 2387 Col(MG828); Node 34 p0111; Node 160 IncFIB(AP001918)
SME-18-30	Human	.	.	4			Node 27	Node 27							Node 27			Node 27						Node 484, Node 487, Node 263 & Node 258 IncB/O/K/Z; Node 146 IncFIB(AP001918)
SME-18-194	Human	.	.	4			Node 26	Node 26			Node 26							Node 26					blaTEM-1C on transposon Tn2	Node 69 & Node 58 IncB/O/K/Z; Node 150 IncFIB(AP001918)
SME-18-88	Human	.	.	4			Node 60	Node 60							Node 118			Node 60						Node 25 p0111; Node 62 IncB/O/K/Z; Node 59 IncFIB(AP001918); Node 1101 & Node 1171 ColRNAI
SME-18-10	Human	.	.	3		Node 31		Node 31				Node 31											blaTEM-30 on transposon Tn2	Node 31 IncFII(pCoo); Node 63 IncB/O/K/Z; Node 134 IncFIB(AP001918)
MUOON6	Human	.	.	2		Node 27		Node 27																Node 27 IncFII; Node 57 IncB/O/K/Z; Node 206 Col156; Node 138 Col(MG828); Node 450 IncFII(29); Node 112 IncFIB(AP001918)
SME-19-228	Human	.	.	3			Node 56	Node 56							Node 56									Node 56 & Node 62 IncB/O/K/Z; Node 78 Col156; Node 144 INcFIB(AP001918)
SME-18-195	Human	.	.	1			Node 249	Node 178																Node 60 IncB/O/K/Z; Node 288 & Node 156 Col(MG828); Node 124 IncFIB(AP001918); Node 971 ColRNAI
SME-19-812	Human	.	.	1														Node 14					dfrA36 also Node 14	Node 33 IncFII; Node 136 IncFIB(AP001918); Node 76 IncB/O/K/Z
SME-20-404	Human	.	.	4	Node 36				Node 36						Node 36			Node 36					dfrA also Node 36	Node 33 IncFII(pCoo); Node 125 IncFIB(AP001918); Node 72 IncB/O/K/Z
SME-20-481	Human	.	.	4			Node 54	Node 54							Node 54			Node 54						Node 59 IncB/O/K/Z; Node 129 IncFIB(AP001918)
