# Supplementary material for: Phylogenetic relationship and virulence composition of Escherichia coli O26:H11 cattle and human strain collections in Scotland; 2002–2020
Source: Front Microbiol. 2023 Nov 6;14:1260422. doi: 10.3389/fmicb.2023.1260422 (PMC10657854; doi:10.3389/fmicb.2023.1260422)
Supplement: Supplementary file 1 [file Data_Sheet_1.ZIP › Supplementary Table 2_210923.xlsx]

## Sheet: Supplementary Table 2
Supplementary Table 2: List of additional gene alleles added to the 2710 virulence genes from the E. coli specific virulence gene database (https://github.com/phac-nml/ecoli_vf) for screening all Scottish cattle and human strain source genomes (n=199)
yehV,AP010953.1:2970189-2970920,yehV Phage insertion site pseudo
sbcB,AP010953.1:2836583-2838010,sbcB Phage insertion site
yecE,AP010953.1:2628601-262941,yecE Phage insertion site
wrbA,AP010953.1:1558423-1559001,wrbA Phage insertion site pseudo
Z2098,AP010953.1:2569043-2569600,Z2098 Possible EHEC marker
ureD,AP010953.1:1311026-1311850,ureD putative urease-associated protein
espK,AP010953.1:1521799-1523160,espK T3SS secreted effector EspK-homolog
cvaC,UDAL01000039,cvaC
cvaC,KU749298,cvaC
cvaC,NC_011964,cvaC
cvaC,NC_020271,cvaC
cvaC,X57525,cvaC
cvaC,CYAT01000062,cvaC
cvaC,AF062845,cvaC
cvaC,ADTK01000153,cvaC
cvaC,UEJU01000048,cvaC
cvaC,QOOR01000080,cvaC
gad,CU928158,gad
gad,CU928158,gad
gad,EF547388,gad
gad,CP001925,gad
gad,CP001846,gad
gad,BA000007,gad
gad,EF547382,gad
gad,CP000266,gad
gad,AE005674,gad
gad,AE014073,gad
gad,EF547385,gad
gad,CP000036,gad
gad,CU928160,gad
gad,CP003297,gad
gad,AP009240,gad
gad,FN649414,gad
gad,U00096,gad
gad,EF547380,gad
gad,EF547383,gad
gad,AP010953,gad
gad,CU928163,gad
gad,CP000970,gad
gad,CP000970,gad
gad,CP003034,gad
gad,CP000802,gad
gad,CP004009,gad
gad,U00096,gad
gad,CP001665,gad
gad,CP000946,gad
gad,CP003301,gad
gad,CP002967,gad
gad,EF551357,gad
gad,EF551358,gad
gad,AP009240,gad
gad,EF551359,gad
gad,EF551360,gad
gad,AP010958,gad
gad,CP003289,gad
gad,CP003297,gad
gad,CP001063,gad
gad,CP002185,gad
gad,AP010953,gad
gad,CP000034,gad
gad,BA000007,gad
gad,EF551355,gad
gad,CU928163,gad
gad,FN554766,gad
gad,FN649414,gad
gad,CP000038,gad
gad,AE005674,gad
gad,CP000266,gad
gad,CP003034,gad
gad,CP001855,gad
gad,CP001969,gad
gad,CP002167,gad
gad,CP000247,gad
gad,AP009378,gad
gad,CU928162,gad
gad,EF547386,gad
gad,CP001671,gad
gad,FM180568,gad
gad,EF547387,gad
gad,CP001855,gad
gad,AP009378,gad
gad,CU928162,gad
gad,CP002167,gad
gad,CP001671,gad
gad,CP000247,gad
gad,FM180568,gad
gad,EF551351,gad
iss,DQ381420,iss
iss,CP000468,iss
iss,CP001509,iss
iss,CP001855,iss
iss,AP009240,iss
iss,CP001846,iss
iss,CU928163,iss
iss,CP001665,iss
iss,CP002167,iss
iss,CP004009,iss
iss,AE014075,iss
iss,CU928158,iss
iss,CU928160,iss
iss,DQ299398,iss
lpfA,KC207123,lpfA
lpfA,AE014073,lpfA
lpfA,AP010953,lpfA
lpfA,HE616528,lpfA
lpfA,AY646923,lpfA
lpfA,CU928145,lpfA
lpfA,CU928160,lpfA
lpfA,CP002185,lpfA
lpfA,CP000970,lpfA
lpfA,AB198066,lpfA
lpfA,CP003034,lpfA
hlyF,QBQ68845.1,hemolysin
f17G,AF055312,f17G
f17G,L43374,f17G
f17G,L33969,f17G
f17G,AF022140,f17G
f17G,CP001162,f17G
f17G,L77091,f17G
f17G,L14319,f17G
f17G,AF055311,f17G
f17G,AF055310,f17G
sta1,M25607,sta1
sta1,AJ555214,sta1
stb,AY028790,stb
stb,AJ555214,stb
stb,CP000913,stb
CRISPR,JX219760,CRISPR repeat_region
ehxA,EF204927,ehxA
ehxA,EF204928,ehxA
ehxA,AB011549,ehxA
ehxA,X94129,ehxA
ehxA,FJ386569,ehxA
ehxA,AP010959,ehxA
ehxA,HM138194,ehxA
ehxA,AY258503,ehxA
ehxA,AF043471,ehxA
ehxA,EF204922,ehxA
ehxA,EF204925,ehxA
