# Supplementary material for: Phylogenetic relationship and virulence composition of Escherichia coli O26:H11 cattle and human strain collections in Scotland; 2002–2020
Source: Front Microbiol. 2023 Nov 6;14:1260422. doi: 10.3389/fmicb.2023.1260422 (PMC10657854; doi:10.3389/fmicb.2023.1260422)
Supplement: Supplementary file 1 [file Data_Sheet_1.ZIP › Supplementary Table 3_210923.xlsx]

## Sheet: Supplementary Table 3
Supplementary Table 3: List of publicly available genomes (n=8511) from the E. coli ST29 complex downloaded from EnteroBase on 16 March 2022 for country comparison with Scottish cattle O26:H11 strains, including the raw metadata output for each genome as available within EnteroBase at the time of download.
Barcode	Uberstrain	Name	Data.Source.Accession.No..Sequencing.Platform.Sequencing.Library.Insert.Size.Experiment.Status.	Source.Niche	Source.Type	Source.Details	Collection.Year	Collection.Month	Collection.Day	Continent	Country	Region	District	City	Latitude	Longitude	Lab.Contact	Species	Serological.Group	Serotype	EcoR.Cluster	Path.Nonpath	Simple.Patho	Simple.Disease	Comment	Bio.Project.ID	Project.ID	Disease	Sample.ID	Secondary.Sample.ID	Date.Entered	Release.Date	Status	Coverage	N50	Length	Species.1	Contig.Number...200.bp.	Low.Quality.Bases	Version	Assembly.barcode	Differences	ST	ST.Complex	Lineage	Subspecies	adk	fumC	gyrB
ESC_AA0418AA	ESC_AA0418AA	4556/99	traces-0UWEYFw;7GeneMLST;ND;;NA		Human	Human	1999	NA	NA	Europe	Germany			Hannover			H. Karch		O111:H-	O111:H-		Pathogen	EHEC	Diarrhoea		NA	NA	Diarrhoea	NA	NA	2015-08-26	2015-08-26	legacy	NaN	NA	NA		NA	NA	NaN	ESC_AA0418AA_AS	NA	16	ST29 Cplx	B1	NA	6	4	12
ESC_AA0419AA	ESC_AA0419AA	DEC8A	traces-0iKMoBK;7GeneMLST;ND;;NA		Human	Human	1977	NA	NA	North America	United States						T.Whittam			O111a:NM		Pathogen	EHEC	Diarrhoea		NA	NA	Diarrhoea	NA	NA	2015-08-26	2015-08-26	legacy	NaN	NA	NA		NA	NA	NaN	ESC_AA0419AA_AS	NA	16	ST29 Cplx	B1	NA	6	4	12
ESC_AA0420AA	ESC_AA0420AA	4417/96	traces-0iTkSci;7GeneMLST;ND;;NA		Human	Human	1996	NA	NA	Europe	Germany			Wurzburg			H. Karch		O111:H-	O111:H-		Pathogen	EHEC	HUS		NA	NA	HUS	NA	NA	2015-08-26	2015-08-26	legacy	NaN	NA	NA		NA	NA	NaN	ESC_AA0420AA_AS	NA	16	ST29 Cplx	B1	NA	6	4	12
ESC_AA0421AA	ESC_AA0421AA	2516/00	traces-0HMiwhW;7GeneMLST;ND;;NA		Human	Human	2000	NA	NA	Europe	Germany			Bremen			H. Karch		O111:H-	O111:H-		Pathogen	EHEC	HUS		NA	NA	HUS	NA	NA	2015-08-26	2015-08-26	legacy	NaN	NA	NA		NA	NA	NaN	ESC_AA0421AA_AS	NA	16	ST29 Cplx	B1	NA	6	4	12
ESC_AA0422AA	ESC_AA0422AA	CL-37	traces-0detngS;7GeneMLST;ND;;NA		Human	Human	1982	NA	NA	North America	Canada						M.A. Karmali			O111:H8		Pathogen	EHEC	HUS		NA	NA	HUS	NA	NA	2015-08-26	2015-08-26	legacy	NaN	NA	NA		NA	NA	NaN	ESC_AA0422AA_AS	NA	16	ST29 Cplx	B1	NA	6	4	12
ESC_AA0423AA	ESC_AA0423AA	IHIT1703	traces-0jEYodI;7GeneMLST;ND;;NA		Livestock	Bovine	1993	NA	NA	Europe	Germany						L.Wieler, C.Ewers			O111:H2		Pathogen	EHEC	Diarrhoea		NA	NA	Diarrhoea	NA	NA	2015-08-26	2015-08-26	legacy	NaN	NA	NA		NA	NA	NaN	ESC_AA0423AA_AS	NA	16	ST29 Cplx	B1	NA	6	4	12
ESC_AA0462AA	ESC_AA0462AA	WX008325S01K	traces-0BQuzOz;7GeneMLST;ND;;NA		Bovine	Bovine	NA	NA	NA	Europe	United Kingdom						T. Rosser			O26:H11				None		NA	NA	None	NA	NA	2015-08-26	2015-08-26	legacy	NaN	NA	NA		NA	NA	NaN	ESC_AA0462AA_AS	NA	21	ST29 Cplx	B1	NA	16	4	12
ESC_AA0463AA	ESC_AA0463AA	7271	traces-0nhCKmV;7GeneMLST;ND;;NA		Livestock	Bovine	NA	NA	NA	Europe	United Kingdom						Department of Veterinary Science, University of Liverpool			O26:K60				None		NA	NA	None	NA	NA	2015-08-26	2015-08-26	legacy	NaN	NA	NA		NA	NA	NaN	ESC_AA0463AA_AS	NA	21	ST29 Cplx	B1	NA	16	4	12
ESC_AA0464AA	ESC_AA0464AA	3795	traces-0gjsBww;7GeneMLST;ND;;NA		Livestock	Bovine	NA	NA	NA	Europe	United Kingdom						Department of Veterinary Science, University of Liverpool			O26:K60				None		NA	NA	None	NA	NA	2015-08-26	2015-08-26	legacy	NaN	NA	NA		NA	NA	NaN	ESC_AA0464AA_AS	NA	21	ST29 Cplx	B1	NA	16	4	12
ESC_AA0465AA	ESC_AA0465AA	WH-01/27/009-9	traces-0CLpBtl;7GeneMLST;ND;;NA		Livestock	Bovine	1997	NA	NA	Europe	Germany						FLI, IfE Wusterhausen			O26:H11				None		NA	NA	None	NA	NA	2015-08-26	2015-08-26	legacy	NaN	NA	NA		NA	NA	NaN	ESC_AA0465AA_AS	NA	21	ST29 Cplx	B1	NA	16	4	12
ESC_AA0466AA	ESC_AA0466AA	3593/00	traces-0GTnuKr;7GeneMLST;ND;;NA		Human	Human	2000	NA	NA	Europe	Germany			Weiden			H. Karch		O26:H11/-	O26:H11		Pathogen	EHEC	Diarrhoea		NA	NA	Diarrhoea	NA	NA	2015-08-26	2015-08-26	legacy	NaN	NA	NA		NA	NA	NaN	ESC_AA0466AA_AS	NA	21	ST29 Cplx	B1	NA	16	4	12
ESC_AA0467AA	ESC_AA0467AA	WH-01/20/005-3	traces-0HakoKH;7GeneMLST;ND;;NA		Livestock	Bovine	1997	NA	NA	Europe	Germany						FLI, IfE Wusterhausen			O26:H11				None		NA	NA	None	NA	NA	2015-08-26	2015-08-26	legacy	NaN	NA	NA		NA	NA	NaN	ESC_AA0467AA_AS	NA	21	ST29 Cplx	B1	NA	16	4	12
ESC_AA0468AA	ESC_AA0468AA	EC1721/00	traces-0rjOFtT;7GeneMLST;ND;;NA		Livestock	Bovine	2000	NA	NA	Europe	United Kingdom						Muna Anjum		O26	O26		Pathogen		None		NA	NA	None	NA	NA	2015-08-26	2015-08-26	legacy	NaN	NA	NA		NA	NA	NaN	ESC_AA0468AA_AS	NA	21	ST29 Cplx	B1	NA	16	4	12
ESC_AA0469AA	ESC_AA0469AA	WH-04/22/001-1	traces-0lVacCx;7GeneMLST;ND;;NA		Bovine	Bovine	1997	NA	NA	Europe	Germany						FLI, IfE Wusterhausen			O26:H11				None		NA	NA	None	NA	NA	2015-08-26	2015-08-26	legacy	NaN	NA	NA		NA	NA	NaN	ESC_AA0469AA_AS	NA	21	ST29 Cplx	B1	NA	16	4	12
ESC_AA0470AA	ESC_AA0470AA	EC690/02	traces-0NGrxFt;7GeneMLST;ND;;NA		Livestock	Bovine	2002	NA	NA	Europe	United Kingdom						Muna Anjum		O26	O26		Pathogen		None		NA	NA	None	NA	NA	2015-08-26	2015-08-26	legacy	NaN	NA	NA		NA	NA	NaN	ESC_AA0470AA_AS	NA	21	ST29 Cplx	B1	NA	16	4	12
ESC_AA0471AA	ESC_AA0471AA	5647	traces-0SmWlLE;7GeneMLST;ND;;NA		Livestock	Bovine	NA	NA	NA	Europe	United Kingdom						Department of Veterinary Science, University of Liverpool			O26				None		NA	NA	None	NA	NA	2015-08-26	2015-08-26	legacy	NaN	NA	NA		NA	NA	NaN	ESC_AA0471AA_AS	NA	21	ST29 Cplx	B1	NA	16	4	12
ESC_AA0472AA	ESC_AA0472AA	4166/94	traces-0OfxDkt;7GeneMLST;ND;;NA		Human	Human	NA	NA	NA	Europe	Germany						T. Rosser			O26:NM		Pathogen		None		NA	NA	Diarrhoea	NA	NA	2015-08-26	2015-08-26	legacy	NaN	NA	NA		NA	NA	NaN	ESC_AA0472AA_AS	NA	21	ST29 Cplx	B1	NA	16	4	12
ESC_AA0473AA	ESC_AA0473AA	IMT3174	traces-0TpttPN;7GeneMLST;ND;;NA		Livestock	Bovine	1994	NA	NA	Europe	Germany			Hessia			L.Wieler, C.Ewers		O26	O26:H11		Pathogen	EHEC	Diarrhoea		NA	NA	Diarrhoea	NA	NA	2015-08-26	2015-08-26	legacy	NaN	NA	NA		NA	NA	NaN	ESC_AA0473AA_AS	NA	21	ST29 Cplx	B1	NA	16	4	12
ESC_AA0474AA	ESC_AA0474AA	EC1840/00	traces-0OkqAIK;7GeneMLST;ND;;NA		Livestock	Bovine	2000	NA	NA	Europe	United Kingdom						Muna Anjum		O26	O26:K60		Pathogen	EHEC	Diarrhoea		NA	NA	Diarrhoea	NA	NA	2015-08-26	2015-08-26	legacy	NaN	NA	NA		NA	NA	NaN	ESC_AA0474AA_AS	NA	21	ST29 Cplx	B1	NA	16	4	12
ESC_AA0475AA	ESC_AA0475AA	EC172/00	traces-0znGTIf;7GeneMLST;ND;;NA		Livestock	Bovine	2000	NA	NA	Europe	United Kingdom			Langford			Muna Anjum		O26	O26:K60		Pathogen	EHEC	Diarrhoea		NA	NA	None	NA	NA	2015-08-26	2015-08-26	legacy	NaN	NA	NA		NA	NA	NaN	ESC_AA0475AA_AS	NA	21	ST29 Cplx	B1	NA	16	4	12
ESC_AA0476AA	ESC_AA0476AA	WH 01/02/003-1	traces-0SLrsmt;7GeneMLST;ND;;NA		Bovine	Bovine	1997	NA	NA	Europe	Germany			Neuruppin			FLI, IfE Wusterhausen			O26:H11				None		NA	NA	None	NA	NA	2015-08-26	2015-08-26	legacy	NaN	NA	NA		NA	NA	NaN	ESC_AA0476AA_AS	NA	21	ST29 Cplx	B1	NA	16	4	12
ESC_AA0477AA	ESC_AA0477AA	EC537/01	traces-0FAvSpn;7GeneMLST;ND;;NA		Livestock	Bovine	2001	NA	NA	Europe	United Kingdom						Muna Anjum		O26	O26:K60		Pathogen	EHEC	None		NA	NA	None	NA	NA	2015-08-26	2015-08-26	legacy	NaN	NA	NA		NA	NA	NaN	ESC_AA0477AA_AS	NA	21	ST29 Cplx	B1	NA	16	4	12
ESC_AA0478AA	ESC_AA0478AA	IMT3173	traces-0FgRPLY;7GeneMLST;ND;;NA		Livestock	Bovine	1993	NA	NA	Europe	Germany			Hessia			L.Wieler, C.Ewers		O26	O26:H11		Pathogen	EHEC	Diarrhoea		NA	NA	Diarrhoea	NA	NA	2015-08-26	2015-08-26	legacy	NaN	NA	NA		NA	NA	NaN	ESC_AA0478AA_AS	NA	21	ST29 Cplx	B1	NA	16	4	12
ESC_AA0479AA	ESC_AA0479AA	EC681/99	traces-0MDNKIO;7GeneMLST;ND;;NA		Domesticated animal	Ovine	1999	NA	NA	Europe	United Kingdom						Muna Anjum		O26	O26:K60		Pathogen	EHEC	None		NA	NA	None	NA	NA	2015-08-26	2015-08-26	legacy	NaN	NA	NA		NA	NA	NaN	ESC_AA0479AA_AS	NA	21	ST29 Cplx	B1	NA	16	4	12
ESC_AA0480AA	ESC_AA0480AA	EC1722/00	traces-0lNcFos;7GeneMLST;ND;;NA		Livestock	Bovine	2000	NA	NA	Europe	United Kingdom			Langford			Muna Anjum		O26	O26:K60		Pathogen	EHEC	Diarrhoea		NA	NA	Diarrhoea	NA	NA	2015-08-26	2015-08-26	legacy	NaN	NA	NA		NA	NA	NaN	ESC_AA0480AA_AS	NA	21	ST29 Cplx	B1	NA	16	4	12
ESC_AA0481AA	ESC_AA0481AA	E33167	traces-0JRfTBK;7GeneMLST;ND;;NA		Human	Human	NA	NA	NA	Europe	United Kingdom			London			Muna Anjum		O26	O26:K60		Pathogen	EHEC	None		NA	NA	None	NA	NA	2015-08-26	2015-08-26	legacy	NaN	NA	NA		NA	NA	NaN	ESC_AA0481AA_AS	NA	21	ST29 Cplx	B1	NA	16	4	12
ESC_AA0482AA	ESC_AA0482AA	DEC8D	traces-0ztemxZ;7GeneMLST;ND;;NA		Human	Human	1953	NA	NA	North America	Cuba						T.Whittam			O111:H11		Pathogen	EPEC	Diarrhoea		NA	NA	Diarrhoea	NA	NA	2015-08-26	2015-08-26	legacy	NaN	NA	NA		NA	NA	NaN	ESC_AA0482AA_AS	NA	21	ST29 Cplx	B1	NA	16	4	12
ESC_AA0483AA	ESC_AA0483AA	EC183/99	traces-0amlMVx;7GeneMLST;ND;;NA		Livestock	Bovine	1999	NA	NA	Europe	United Kingdom						Muna Anjum		O26	O26:K60		Pathogen	EHEC	Diarrhoea		NA	NA	Diarrhoea	NA	NA	2015-08-26	2015-08-26	legacy	NaN	NA	NA		NA	NA	NaN	ESC_AA0483AA_AS	NA	21	ST29 Cplx	B1	NA	16	4	12
ESC_AA0484AA	ESC_AA0484AA	RW1911	traces-0Vmrlma;7GeneMLST;ND;;NA		Livestock	Bovine	NA	NA	NA	Europe	Germany						L.Wieler, C.Ewers			O118:H16		Pathogen	EHEC	Diarrhoea		NA	NA	Diarrhoea	NA	NA	2015-08-26	2015-08-26	legacy	NaN	NA	NA		NA	NA	NaN	ESC_AA0484AA_AS	NA	21	ST29 Cplx	B1	NA	16	4	12
ESC_AA0485AA	ESC_AA0485AA	EC306/01	traces-0jmmhWz;7GeneMLST;ND;;NA		Livestock	Bovine	2001	NA	NA	Europe	United Kingdom						Muna Anjum		O26	O26		Pathogen		None		NA	NA	None	NA	NA	2015-08-26	2015-08-26	legacy	NaN	NA	NA		NA	NA	NaN	ESC_AA0485AA_AS	NA	21	ST29 Cplx	B1	NA	16	4	12
ESC_AA0486AA	ESC_AA0486AA	EC1702/00	traces-0NswFls;7GeneMLST;ND;;NA		Livestock	Bovine	2000	NA	NA	Europe	United Kingdom						Muna Anjum		O26	O26		Pathogen		None		NA	NA	None	NA	NA	2015-08-26	2015-08-26	legacy	NaN	NA	NA		NA	NA	NaN	ESC_AA0486AA_AS	NA	21	ST29 Cplx	B1	NA	16	4	12
ESC_AA0487AA	ESC_AA0487AA	EC1537/99	traces-0Coufdk;7GeneMLST;ND;;NA		Livestock	Bovine	1999	NA	NA	Europe	United Kingdom						Muna Anjum		O26	O26		Pathogen		None		NA	NA	None	NA	NA	2015-08-26	2015-08-26	legacy	NaN	NA	NA		NA	NA	NaN	ESC_AA0487AA_AS	NA	21	ST29 Cplx	B1	NA	16	4	12
ESC_AA0488AA	ESC_AA0488AA	EC157/00	traces-0RTNMfI;7GeneMLST;ND;;NA		Livestock	Bovine	2000	NA	NA	Europe	United Kingdom						Muna Anjum		O26	O26		Pathogen		None		NA	NA	None	NA	NA	2015-08-26	2015-08-26	legacy	NaN	NA	NA		NA	NA	NaN	ESC_AA0488AA_AS	NA	21	ST29 Cplx	B1	NA	16	4	12
ESC_AA0489AA	ESC_AA0489AA	EC1044/01	traces-0XNSkda;7GeneMLST;ND;;NA		Livestock	Bovine	2001	NA	NA	Europe	United Kingdom						Muna Anjum		O26	O26		Pathogen		None		NA	NA	None	NA	NA	2015-08-26	2015-08-26	legacy	NaN	NA	NA		NA	NA	NaN	ESC_AA0489AA_AS	NA	21	ST29 Cplx	B1	NA	16	4	12
ESC_AA0491AA	ESC_AA0491AA	341S	traces-0vieCzw;7GeneMLST;ND;;NA		Livestock	Bovine	1989	NA	NA	Europe	Belgium						L.Wieler, C.Ewers		O145:H28/-	O145:H+		Pathogen	EHEC	Diarrhoea		NA	NA	Diarrhoea	NA	NA	2015-08-26	2015-08-26	legacy	NaN	NA	NA		NA	NA	NaN	ESC_AA0491AA_AS	NA	21	ST29 Cplx	B1	NA	16	4	12
ESC_AA0492AA	ESC_AA0492AA	DEC10E	traces-0uGfiRw;7GeneMLST;ND;;NA		Livestock	Bovine	1989	NA	NA	North America	United States						T.Whittam		O26:H11/-	O26:H11		Pathogen	EHEC	None		NA	NA	Scours	NA	NA	2015-08-26	2015-08-26	legacy	NaN	NA	NA		NA	NA	NaN	ESC_AA0492AA_AS	NA	21	ST29 Cplx	B1	NA	16	4	12
ESC_AA0493AA	ESC_AA0493AA	WX014851S01K	traces-0bfvbwd;7GeneMLST;ND;;NA		Bovine	Bovine	NA	NA	NA	Europe	United Kingdom						T. Rosser			O26:H11				None		NA	NA	None	NA	NA	2015-08-26	2015-08-26	legacy	NaN	NA	NA		NA	NA	NaN	ESC_AA0493AA_AS	NA	21	ST29 Cplx	B1	NA	16	4	12
ESC_AA0494AA	ESC_AA0494AA	WX020561S01K	traces-0yVgRnK;7GeneMLST;ND;;NA		Bovine	Bovine	NA	NA	NA	Europe	United Kingdom						T. Rosser			O26:H11				None		NA	NA	None	NA	NA	2015-08-26	2015-08-26	legacy	NaN	NA	NA		NA	NA	NaN	ESC_AA0494AA_AS	NA	21	ST29 Cplx	B1	NA	16	4	12
ESC_AA0495AA	ESC_AA0495AA	WX008809S01K	traces-0JvtTqc;7GeneMLST;ND;;NA		Bovine	Bovine	NA	NA	NA	Europe	United Kingdom						T. Rosser			O26:H11				None		NA	NA	None	NA	NA	2015-08-26	2015-08-26	legacy	NaN	NA	NA		NA	NA	NaN	ESC_AA0495AA_AS	NA	21	ST29 Cplx	B1	NA	16	4	12
ESC_AA0496AA	ESC_AA0496AA	WX012116S01K	traces-0kmILqL;7GeneMLST;ND;;NA		Bovine	Bovine	NA	NA	NA	Europe	United Kingdom						T. Rosser			O26:H11				None		NA	NA	None	NA	NA	2015-08-26	2015-08-26	legacy	NaN	NA	NA		NA	NA	NaN	ESC_AA0496AA_AS	NA	21	ST29 Cplx	B1	NA	16	4	12
ESC_AA0497AA	ESC_AA0497AA	WX016693S01K	traces-0QHEmKh;7GeneMLST;ND;;NA		Bovine	Bovine	NA	NA	NA	Europe	United Kingdom						T. Rosser			O26:H11				None		NA	NA	None	NA	NA	2015-08-26	2015-08-26	legacy	NaN	NA	NA		NA	NA	NaN	ESC_AA0497AA_AS	NA	21	ST29 Cplx	B1	NA	16	4	12
ESC_AA0498AA	ESC_AA0498AA	WX011378S01K	traces-0AxOndF;7GeneMLST;ND;;NA		Bovine	Bovine	NA	NA	NA	Europe	United Kingdom						T. Rosser			O26:H11				None		NA	NA	None	NA	NA	2015-08-26	2015-08-26	legacy	NaN	NA	NA		NA	NA	NaN	ESC_AA0498AA_AS	NA	21	ST29 Cplx	B1	NA	16	4	12
ESC_AA0499AA	ESC_AA0499AA	WX019482S01K	traces-0fRkEUO;7GeneMLST;ND;;NA		Bovine	Bovine	NA	NA	NA	Europe	United Kingdom						T. Rosser			O26:H11				None		NA	NA	None	NA	NA	2015-08-26	2015-08-26	legacy	NaN	NA	NA		NA	NA	NaN	ESC_AA0499AA_AS	NA	21	ST29 Cplx	B1	NA	16	4	12
ESC_AA0500AA	ESC_AA0500AA	WX009926S01K	traces-0ZjyLYh;7GeneMLST;ND;;NA		Bovine	Bovine	NA	NA	NA	Europe	United Kingdom						T. Rosser			O26:H11				None		NA	NA	None	NA	NA	2015-08-26	2015-08-26	legacy	NaN	NA	NA		NA	NA	NaN	ESC_AA0500AA_AS	NA	21	ST29 Cplx	B1	NA	16	4	12
ESC_AA0501AA	ESC_AA0501AA	WX014441S01K	traces-0NVlPZg;7GeneMLST;ND;;NA		Bovine	Bovine	NA	NA	NA	Europe	United Kingdom						T. Rosser			O26:H11				None		NA	NA	None	NA	NA	2015-08-26	2015-08-26	legacy	NaN	NA	NA		NA	NA	NaN	ESC_AA0501AA_AS	NA	21	ST29 Cplx	B1	NA	16	4	12
ESC_AA0502AA	ESC_AA0502AA	WX020761S01K	traces-0ijzsME;7GeneMLST;ND;;NA		Bovine	Bovine	NA	NA	NA	Europe	United Kingdom						T. Rosser			O26:H11				None		NA	NA	None	NA	NA	2015-08-26	2015-08-26	legacy	NaN	NA	NA		NA	NA	NaN	ESC_AA0502AA_AS	NA	21	ST29 Cplx	B1	NA	16	4	12
ESC_AA0503AA	ESC_AA0503AA	IHIT3641	traces-0vVgyDh;7GeneMLST;ND;;NA		Livestock	Bovine	1995	NA	NA	Europe	Germany						L.Wieler, C.Ewers			O17,O77:H18		Pathogen	EHEC	Diarrhoea		NA	NA	Diarrhoea	NA	NA	2015-08-26	2015-08-26	legacy	NaN	NA	NA		NA	NA	NaN	ESC_AA0503AA_AS	NA	21	ST29 Cplx	B1	NA	16	4	12
ESC_AA0504AA	ESC_AA0504AA	WX020495S01K	traces-0ZRDKHE;7GeneMLST;ND;;NA		Bovine	Bovine	NA	NA	NA	Europe	United Kingdom						T. Rosser			O26:H11				None		NA	NA	None	NA	NA	2015-08-26	2015-08-26	legacy	NaN	NA	NA		NA	NA	NaN	ESC_AA0504AA_AS	NA	21	ST29 Cplx	B1	NA	16	4	12
ESC_AA0505AA	ESC_AA0505AA	WX008349S01K	traces-0NWavEI;7GeneMLST;ND;;NA		Bovine	Bovine	NA	NA	NA	Europe	United Kingdom						T. Rosser			O26:H11				None		NA	NA	None	NA	NA	2015-08-26	2015-08-26	legacy	NaN	NA	NA		NA	NA	NaN	ESC_AA0505AA_AS	NA	21	ST29 Cplx	B1	NA	16	4	12
ESC_AA0506AA	ESC_AA0506AA	WX019091S01K	traces-0QBqosS;7GeneMLST;ND;;NA		Bovine	Bovine	NA	NA	NA	Europe	United Kingdom						T. Rosser			O26:H11				None		NA	NA	None	NA	NA	2015-08-26	2015-08-26	legacy	NaN	NA	NA		NA	NA	NaN	ESC_AA0506AA_AS	NA	21	ST29 Cplx	B1	NA	16	4	12
ESC_AA0507AA	ESC_AA0507AA	WX008821S01K	traces-0gZQaga;7GeneMLST;ND;;NA		Bovine	Bovine	NA	NA	NA	Europe	United Kingdom						T. Rosser			O26:H11				None		NA	NA	None	NA	NA	2015-08-26	2015-08-26	legacy	NaN	NA	NA		NA	NA	NaN	ESC_AA0507AA_AS	NA	21	ST29 Cplx	B1	NA	16	4	12
ESC_AA0508AA	ESC_AA0508AA	WX019909S01K	traces-0sScPEC;7GeneMLST;ND;;NA		Bovine	Bovine	NA	NA	NA	Europe	United Kingdom						T. Rosser			O26				None		NA	NA	None	NA	NA	2015-08-26	2015-08-26	legacy	NaN	NA	NA		NA	NA	NaN	ESC_AA0508AA_AS	NA	21	ST29 Cplx	B1	NA	16	4	12
ESC_AA0509AA	ESC_AA0509AA	ED 147	traces-0bdXqsP;7GeneMLST;ND;;NA		Human	Human	NA	NA	NA	Europe	Italy						T. Rosser			O26		Pathogen		None		NA	NA	Bloody Diarrhoea	NA	NA	2015-08-26	2015-08-26	legacy	NaN	NA	NA		NA	NA	NaN	ESC_AA0509AA_AS	NA	21	ST29 Cplx	B1	NA	16	4	12
ESC_AA0510AA	ESC_AA0510AA	WX008650S01K	traces-0IBNzZi;7GeneMLST;ND;;NA		Bovine	Bovine	NA	NA	NA	Europe	United Kingdom						T. Rosser			O26:H11				None		NA	NA	None	NA	NA	2015-08-26	2015-08-26	legacy	NaN	NA	NA		NA	NA	NaN	ESC_AA0510AA_AS	NA	21	ST29 Cplx	B1	NA	16	4	12
ESC_AA0511AA	ESC_AA0511AA	2640/99	traces-0bCeqUE;7GeneMLST;ND;;NA		Human	Human	NA	NA	NA	Europe	Germany						T. Rosser			O26:H11		Pathogen		None		NA	NA	HUS	NA	NA	2015-08-26	2015-08-26	legacy	NaN	NA	NA		NA	NA	NaN	ESC_AA0511AA_AS	NA	21	ST29 Cplx	B1	NA	16	4	12
ESC_AA0512AA	ESC_AA0512AA	ED 17	traces-0TQmfPW;7GeneMLST;ND;;NA		Human	Human	NA	NA	NA	Europe	Italy						T. Rosser			O26		Pathogen		None		NA	NA	HUS	NA	NA	2015-08-26	2015-08-26	legacy	NaN	NA	NA		NA	NA	NaN	ESC_AA0512AA_AS	NA	21	ST29 Cplx	B1	NA	16	4	12
ESC_AA0513AA	ESC_AA0513AA	WX008326S01K	traces-0rxgHZS;7GeneMLST;ND;;NA		Bovine	Bovine	NA	NA	NA	Europe	United Kingdom						T. Rosser			O26:H11				None		NA	NA	None	NA	NA	2015-08-26	2015-08-26	legacy	NaN	NA	NA		NA	NA	NaN	ESC_AA0513AA_AS	NA	21	ST29 Cplx	B1	NA	16	4	12
ESC_AA0514AA	ESC_AA0514AA	WX007869S01K	traces-0dFlgTA;7GeneMLST;ND;;NA		Bovine	Bovine	NA	NA	NA	Europe	United Kingdom						T. Rosser			O26:H11				None		NA	NA	None	NA	NA	2015-08-26	2015-08-26	legacy	NaN	NA	NA		NA	NA	NaN	ESC_AA0514AA_AS	NA	21	ST29 Cplx	B1	NA	16	4	12
ESC_AA0515AA	ESC_AA0515AA	2150/98	traces-0MPgDPd;7GeneMLST;ND;;NA		Human	Human	NA	NA	NA	Europe	Germany						T. Rosser			O26:NM		Pathogen		None		NA	NA	HUS	NA	NA	2015-08-26	2015-08-26	legacy	NaN	NA	NA		NA	NA	NaN	ESC_AA0515AA_AS	NA	21	ST29 Cplx	B1	NA	16	4	12
ESC_AA0516AA	ESC_AA0516AA	H7291	traces-0xjDNgt;7GeneMLST;ND;;NA		Human	Human	NA	NA	NA	Europe	United Kingdom						T. Rosser			O26		Pathogen		None		NA	NA	Bloody Diarrhoea	NA	NA	2015-08-26	2015-08-26	legacy	NaN	NA	NA		NA	NA	NaN	ESC_AA0516AA_AS	NA	21	ST29 Cplx	B1	NA	16	4	12
ESC_AA0517AA	ESC_AA0517AA	2261	traces-0VfoBiR;7GeneMLST;ND;;NA		Human	Human	NA	NA	NA	Europe	United Kingdom						T. Rosser			O26		Pathogen		None		NA	NA	Diarrhoea	NA	NA	2015-08-26	2015-08-26	legacy	NaN	NA	NA		NA	NA	NaN	ESC_AA0517AA_AS	NA	21	ST29 Cplx	B1	NA	16	4	12
ESC_AA0518AA	ESC_AA0518AA	3901/97	traces-0ORxPsV;7GeneMLST;ND;;NA		Human	Human	NA	NA	NA	Europe	Germany						T. Rosser			O26:NM		Pathogen		None		NA	NA	HUS	NA	NA	2015-08-26	2015-08-26	legacy	NaN	NA	NA		NA	NA	NaN	ESC_AA0518AA_AS	NA	21	ST29 Cplx	B1	NA	16	4	12
ESC_AA0519AA	ESC_AA0519AA	2959/99	traces-0KiYSPl;7GeneMLST;ND;;NA		Human	Human	NA	NA	NA	Europe	Germany						T. Rosser			O26:NM		Pathogen		None		NA	NA	Diarrhoea	NA	NA	2015-08-26	2015-08-26	legacy	NaN	NA	NA		NA	NA	NaN	ESC_AA0519AA_AS	NA	21	ST29 Cplx	B1	NA	16	4	12
ESC_AA0520AA	ESC_AA0520AA	WX017873S01K	traces-0FUGAfm;7GeneMLST;ND;;NA		Bovine	Bovine	NA	NA	NA	Europe	United Kingdom						T. Rosser			O26				None		NA	NA	None	NA	NA	2015-08-26	2015-08-26	legacy	NaN	NA	NA		NA	NA	NaN	ESC_AA0520AA_AS	NA	21	ST29 Cplx	B1	NA	16	4	12
ESC_AA0521AA	ESC_AA0521AA	4497/00	traces-0VdgFQu;7GeneMLST;ND;;NA		Human	Human	NA	NA	NA	Europe	Germany						T. Rosser			O26:NM		Pathogen		None		NA	NA	HUS	NA	NA	2015-08-26	2015-08-26	legacy	NaN	NA	NA		NA	NA	NaN	ESC_AA0521AA_AS	NA	21	ST29 Cplx	B1	NA	16	4	12
ESC_AA0522AA	ESC_AA0522AA	ED 551	traces-0VDoWDN;7GeneMLST;ND;;NA		Human	Human	NA	NA	NA	Europe	Italy						T. Rosser			O26		Pathogen		None		NA	NA	HUS	NA	NA	2015-08-26	2015-08-26	legacy	NaN	NA	NA		NA	NA	NaN	ESC_AA0522AA_AS	NA	21	ST29 Cplx	B1	NA	16	4	12
ESC_AA0524AA	ESC_AA0524AA	4602/97	traces-0QQhhLo;7GeneMLST;ND;;NA		Human	Human	NA	NA	NA	Europe	Germany						T. Rosser			O26:NM		Pathogen		None		NA	NA	Diarrhoea	NA	NA	2015-08-26	2015-08-26	legacy	NaN	NA	NA		NA	NA	NaN	ESC_AA0524AA_AS	NA	21	ST29 Cplx	B1	NA	16	4	12
ESC_AA0525AA	ESC_AA0525AA	3073/00	traces-0fcKJTJ;7GeneMLST;ND;;NA		Human	Human	NA	NA	NA	Europe	Germany						T. Rosser			O26:H11		Pathogen		None		NA	NA	HUS	NA	NA	2015-08-26	2015-08-26	legacy	NaN	NA	NA		NA	NA	NaN	ESC_AA0525AA_AS	NA	21	ST29 Cplx	B1	NA	16	4	12
ESC_AA0526AA	ESC_AA0526AA	WX017876S01K	traces-0hsjfxj;7GeneMLST;ND;;NA		Bovine	Bovine	NA	NA	NA	Europe	United Kingdom						T. Rosser			O26				None		NA	NA	None	NA	NA	2015-08-26	2015-08-26	legacy	NaN	NA	NA		NA	NA	NaN	ESC_AA0526AA_AS	NA	21	ST29 Cplx	B1	NA	16	4	12
ESC_AA0527AA	ESC_AA0527AA	ED 567	traces-0iTmNIu;7GeneMLST;ND;;NA		Human	Human	NA	NA	NA	Europe	Italy						T. Rosser			O26		Pathogen		None		NA	NA	HUS	NA	NA	2015-08-26	2015-08-26	legacy	NaN	NA	NA		NA	NA	NaN	ESC_AA0527AA_AS	NA	21	ST29 Cplx	B1	NA	16	4	12
ESC_AA0528AA	ESC_AA0528AA	WX008796S01K	traces-0TuwGXP;7GeneMLST;ND;;NA		Bovine	Bovine	NA	NA	NA	Europe	United Kingdom						T. Rosser			O26:H11				None		NA	NA	None	NA	NA	2015-08-26	2015-08-26	legacy	NaN	NA	NA		NA	NA	NaN	ESC_AA0528AA_AS	NA	21	ST29 Cplx	B1	NA	16	4	12
ESC_AA0529AA	ESC_AA0529AA	30-2	traces-0AgtAfV;7GeneMLST;ND;;NA		Human	Human	1986	NA	NA	South America	Peru						H. Karch		O26:H11/-	O26		Pathogen	EPEC	Diarrhoea		NA	NA	Diarrhoea	NA	NA	2015-08-26	2015-08-26	legacy	NaN	NA	NA		NA	NA	NaN	ESC_AA0529AA_AS	NA	21	ST29 Cplx	B1	NA	16	4	12
ESC_AA0530AA	ESC_AA0530AA	2245/98	traces-0WekKKX;7GeneMLST;ND;;NA		Human	Human	NA	NA	NA	Europe	Germany						T. Rosser			O26:H11		Pathogen		None		NA	NA	HUS	NA	NA	2015-08-26	2015-08-26	legacy	NaN	NA	NA		NA	NA	NaN	ESC_AA0530AA_AS	NA	21	ST29 Cplx	B1	NA	16	4	12
ESC_AA0531AA	ESC_AA0531AA	H7788	traces-0TQuDTw;7GeneMLST;ND;;NA		Human	Human	NA	NA	NA	Europe	United Kingdom						T. Rosser			O26		Pathogen		None		NA	NA	Diarrhoea	NA	NA	2015-08-26	2015-08-26	legacy	NaN	NA	NA		NA	NA	NaN	ESC_AA0531AA_AS	NA	21	ST29 Cplx	B1	NA	16	4	12
ESC_AA0532AA	ESC_AA0532AA	2410	traces-0pSgUMP;7GeneMLST;ND;;NA		Human	Human	NA	NA	NA	Europe	United Kingdom						T. Rosser			O26		Pathogen		None		NA	NA	Diarrhoea	NA	NA	2015-08-26	2015-08-26	legacy	NaN	NA	NA		NA	NA	NaN	ESC_AA0532AA_AS	NA	21	ST29 Cplx	B1	NA	16	4	12
ESC_AA0585AA	ESC_AA0585AA	3319/99	traces-0kilAWN;7GeneMLST;ND;;NA		Human	Human	1999	NA	NA	Europe	Germany			Freiburg			H. Karch		O26:H11/-	O26:H11		Pathogen	EHEC	HUS		NA	NA	HUS	NA	NA	2015-08-26	2015-08-26	legacy	NaN	NA	NA		NA	NA	NaN	ESC_AA0585AA_AS	NA	27	ST29 Cplx	B1	NA	16	20	12
ESC_AA0602AA	ESC_AA0602AA	EC225/00	traces-0rOdeFp;7GeneMLST;ND;;NA		Livestock	Bovine	2000	NA	NA	Europe	United Kingdom			Wales			Muna Anjum		O26	O26:K60		Pathogen	EPEC	Diarrhoea		NA	NA	Bloody Diarrhoea	NA	NA	2015-08-26	2015-08-26	legacy	NaN	NA	NA		NA	NA	NaN	ESC_AA0602AA_AS	NA	29	ST29 Cplx	B1	NA	6	4	12
ESC_AA0603AA	ESC_AA0603AA	HC43	traces-0JhYkUl;7GeneMLST;ND;;NA		Human	Human	1999	NA	NA	South America	Brazil			Ribeirao Preto			LEBEM-FCFRP-USP			O26:H11		Pathogen	EPEC	Diarrhoea		NA	NA	Diarrhoea	NA	NA	2015-08-26	2015-08-26	legacy	NaN	NA	NA		NA	NA	NaN	ESC_AA0603AA_AS	NA	29	ST29 Cplx	B1	NA	6	4	12
ESC_AA0604AA	ESC_AA0604AA	6932/94	traces-0zJlxZk;7GeneMLST;ND;;NA		Human	Human	NA	NA	NA	Europe	Germany						T. Rosser			O26:H11		Pathogen		None		NA	NA	Diarrhoea	NA	NA	2015-08-26	2015-08-26	legacy	NaN	NA	NA		NA	NA	NaN	ESC_AA0604AA_AS	NA	29	ST29 Cplx	B1	NA	6	4	12
ESC_AA0605AA	ESC_AA0605AA	HC15	traces-0WZaejC;7GeneMLST;ND;;NA		Human	Human	1999	NA	NA	South America	Brazil			Ribeirao Preto			LEBEM-FCFRP-USP			O26:NM		Pathogen	EPEC	Diarrhoea		NA	NA	Diarrhoea	NA	NA	2015-08-26	2015-08-26	legacy	NaN	NA	NA		NA	NA	NaN	ESC_AA0605AA_AS	NA	29	ST29 Cplx	B1	NA	6	4	12
ESC_AA0608AA	ESC_AA0608AA	EC1388/00	traces-0fyLLKS;7GeneMLST;ND;;NA		Domesticated animal	Ovine	2000	NA	NA	Europe	United Kingdom			Wales			Muna Anjum		O26	O26:K60		Pathogen	EPEC	Nephrosis		NA	NA	Nephrosis	NA	NA	2015-08-26	2015-08-26	legacy	NaN	NA	NA		NA	NA	NaN	ESC_AA0608AA_AS	NA	29	ST29 Cplx	B1	NA	6	4	12
ESC_AA0609AA	ESC_AA0609AA	Trh38	traces-0xeZRiX;7GeneMLST;ND;;NA		Human	Human	2002	NA	NA	Europe	Norway			Trondheim			J.E.Afset			n.t.		Pathogen	EPEC	Diarrhoea		NA	NA	Diarrhoea	NA	NA	2015-08-26	2015-08-26	legacy	NaN	NA	NA		NA	NA	NaN	ESC_AA0609AA_AS	NA	29	ST29 Cplx	B1	NA	6	4	12
ESC_AA0610AA	ESC_AA0610AA	303/89	traces-0mPvhlg;7GeneMLST;ND;;NA		Livestock	Bovine	1989	NA	NA	Europe	Germany			Nurnberg			L.Wieler, C.Ewers			O153:H+		Pathogen	EHEC	Diarrhoea		NA	NA	Diarrhoea	NA	NA	2015-08-26	2015-08-26	legacy	NaN	NA	NA		NA	NA	NaN	ESC_AA0610AA_AS	NA	29	ST29 Cplx	B1	NA	6	4	12
ESC_AA0611AA	ESC_AA0611AA	EC335/98	traces-0UgjCms;7GeneMLST;ND;;NA		Domesticated animal	Ovine	1998	NA	NA	Europe	Sweden						Muna Anjum		O26	O26:K60		Pathogen	EPEC	Diarrhoea		NA	NA	Diarrhoea	NA	NA	2015-08-26	2015-08-26	legacy	NaN	NA	NA		NA	NA	NaN	ESC_AA0611AA_AS	NA	29	ST29 Cplx	B1	NA	6	4	12
ESC_AA0612AA	ESC_AA0612AA	Trh24	traces-0ibcTqz;7GeneMLST;ND;;NA		Human	Human	2002	NA	NA	Europe	Norway			Trondheim			J.E.Afset			O45		Pathogen	EPEC	Diarrhoea		NA	NA	Diarrhoea	NA	NA	2015-08-26	2015-08-26	legacy	NaN	NA	NA		NA	NA	NaN	ESC_AA0612AA_AS	NA	29	ST29 Cplx	B1	NA	6	4	12
ESC_AA0613AA	ESC_AA0613AA	3866/00	traces-0DZjzPe;7GeneMLST;ND;;NA		Human	Human	2000	NA	NA	Europe	Germany			Bremen			H. Karch		O26:H11/-	O26:H11		Pathogen	EPEC	Diarrhoea		NA	NA	Diarrhoea	NA	NA	2015-08-26	2015-08-26	legacy	NaN	NA	NA		NA	NA	NaN	ESC_AA0613AA_AS	NA	29	ST29 Cplx	B1	NA	6	4	12
ESC_AA0614AA	ESC_AA0614AA	EC1001/01	traces-0HenbMT;7GeneMLST;ND;;NA		Livestock	Bovine	2001	NA	NA	Europe	United Kingdom						Muna Anjum		O26	O26		Pathogen		None		NA	NA	None	NA	NA	2015-08-26	2015-08-26	legacy	NaN	NA	NA		NA	NA	NaN	ESC_AA0614AA_AS	NA	29	ST29 Cplx	B1	NA	6	4	12
ESC_AA0615AA	ESC_AA0615AA	EC746/01	traces-0wTObdW;7GeneMLST;ND;;NA		Livestock	Bovine	2001	NA	NA	Europe	United Kingdom						Muna Anjum		O26	O26		Pathogen		None		NA	NA	None	NA	NA	2015-08-26	2015-08-26	legacy	NaN	NA	NA		NA	NA	NaN	ESC_AA0615AA_AS	NA	29	ST29 Cplx	B1	NA	6	4	12
ESC_AA0616AA	ESC_AA0616AA	EC1002/01	traces-0rqKgPV;7GeneMLST;ND;;NA		Livestock	Bovine	2001	NA	NA	Europe	United Kingdom						Muna Anjum		O26	O26		Pathogen		None		NA	NA	None	NA	NA	2015-08-26	2015-08-26	legacy	NaN	NA	NA		NA	NA	NaN	ESC_AA0616AA_AS	NA	29	ST29 Cplx	B1	NA	6	4	12
ESC_AA0617AA	ESC_AA0617AA	EC747/01	traces-0rOZHdT;7GeneMLST;ND;;NA		Livestock	Bovine	2001	NA	NA	Europe	United Kingdom						Muna Anjum		O26	O26		Pathogen		None		NA	NA	None	NA	NA	2015-08-26	2015-08-26	legacy	NaN	NA	NA		NA	NA	NaN	ESC_AA0617AA_AS	NA	29	ST29 Cplx	B1	NA	6	4	12
ESC_AA0618AA	ESC_AA0618AA	EC1725/00	traces-0psEwmn;7GeneMLST;ND;;NA		Livestock	Bovine	2000	NA	NA	Europe	United Kingdom						Muna Anjum		O26	O26:K60		Pathogen	EPEC	Diarrhoea		NA	NA	Diarrhoea	NA	NA	2015-08-26	2015-08-26	legacy	NaN	NA	NA		NA	NA	NaN	ESC_AA0618AA_AS	NA	29	ST29 Cplx	B1	NA	6	4	12
ESC_AA0619AA	ESC_AA0619AA	EC460/02	traces-0TFLegk;7GeneMLST;ND;;NA		Livestock	Bovine	2002	NA	NA	Europe	United Kingdom						Muna Anjum		O26	O26		Pathogen		None		NA	NA	None	NA	NA	2015-08-26	2015-08-26	legacy	NaN	NA	NA		NA	NA	NaN	ESC_AA0619AA_AS	NA	29	ST29 Cplx	B1	NA	6	4	12
ESC_AA0620AA	ESC_AA0620AA	EC513/02	traces-0whPCXc;7GeneMLST;ND;;NA		Livestock	Bovine	2002	NA	NA	Europe	United Kingdom						Muna Anjum		O26	O26		Pathogen		None		NA	NA	None	NA	NA	2015-08-26	2015-08-26	legacy	NaN	NA	NA		NA	NA	NaN	ESC_AA0620AA_AS	NA	29	ST29 Cplx	B1	NA	6	4	12
ESC_AA0621AA	ESC_AA0621AA	EC1389/00	traces-0fItdjc;7GeneMLST;ND;;NA		Livestock	Bovine	2001	NA	NA	Europe	United Kingdom						Muna Anjum		O26	O26		Pathogen		None		NA	NA	None	NA	NA	2015-08-26	2015-08-26	legacy	NaN	NA	NA		NA	NA	NaN	ESC_AA0621AA_AS	NA	29	ST29 Cplx	B1	NA	6	4	12
ESC_AA0622AA	ESC_AA0622AA	EC744/01	traces-0AnHhoj;7GeneMLST;ND;;NA		Livestock	Bovine	2001	NA	NA	Europe	United Kingdom						Muna Anjum		O26	O26		Pathogen		None		NA	NA	None	NA	NA	2015-08-26	2015-08-26	legacy	NaN	NA	NA		NA	NA	NaN	ESC_AA0622AA_AS	NA	29	ST29 Cplx	B1	NA	6	4	12
ESC_AA0623AA	ESC_AA0623AA	EC738/01	traces-0wpRIHy;7GeneMLST;ND;;NA		Livestock	Bovine	2001	NA	NA	Europe	United Kingdom						Muna Anjum		O26	O26		Pathogen		None		NA	NA	None	NA	NA	2015-08-26	2015-08-26	legacy	NaN	NA	NA		NA	NA	NaN	ESC_AA0623AA_AS	NA	29	ST29 Cplx	B1	NA	6	4	12
ESC_AA0624AA	ESC_AA0624AA	EC401/02	traces-0tBSuod;7GeneMLST;ND;;NA		Livestock	Bovine	2002	NA	NA	Europe	United Kingdom						Muna Anjum		O26	O26		Pathogen		None		NA	NA	None	NA	NA	2015-08-26	2015-08-26	legacy	NaN	NA	NA		NA	NA	NaN	ESC_AA0624AA_AS	NA	29	ST29 Cplx	B1	NA	6	4	12
ESC_AA0625AA	ESC_AA0625AA	EC38/99	traces-0DAiFaC;7GeneMLST;ND;;NA		Livestock	Bovine	1999	NA	NA	Europe	United Kingdom						Muna Anjum		O26	O26:K60		Pathogen	EPEC	Diarrhoea		NA	NA	Diarrhoea	NA	NA	2015-08-26	2015-08-26	legacy	NaN	NA	NA		NA	NA	NaN	ESC_AA0625AA_AS	NA	29	ST29 Cplx	B1	NA	6	4	12
ESC_AA0626AA	ESC_AA0626AA	EC740/01	traces-0sRErKE;7GeneMLST;ND;;NA		Livestock	Bovine	2001	NA	NA	Europe	United Kingdom						Muna Anjum		O26	O26		Pathogen		None		NA	NA	None	NA	NA	2015-08-26	2015-08-26	legacy	NaN	NA	NA		NA	NA	NaN	ESC_AA0626AA_AS	NA	29	ST29 Cplx	B1	NA	6	4	12
ESC_AA0627AA	ESC_AA0627AA	DEC9B	traces-0BIIdFU;7GeneMLST;ND;;NA		Human	Human	1979	NA	NA	North America	United States						T.Whittam			O26:NM		Pathogen	EPEC	Diarrhoea		NA	NA	Diarrhoea	NA	NA	2015-08-26	2015-08-26	legacy	NaN	NA	NA		NA	NA	NaN	ESC_AA0627AA_AS	NA	29	ST29 Cplx	B1	NA	6	4	12
ESC_AA0628AA	ESC_AA0628AA	2848	traces-0AptMNt;7GeneMLST;ND;;NA		Human	Human	NA	NA	NA	Europe	United Kingdom						T. Rosser			O26		Pathogen		None		NA	NA	Diarrhoea	NA	NA	2015-08-26	2015-08-26	legacy	NaN	NA	NA		NA	NA	NaN	ESC_AA0628AA_AS	NA	29	ST29 Cplx	B1	NA	6	4	12
ESC_AA0629AA	ESC_AA0629AA	250/89	traces-0sVjPRy;7GeneMLST;ND;;NA		Domesticated animal	Human	1989	NA	NA	Europe	Germany						L.Wieler, C.Ewers					Pathogen	EHEC	Diarrhoea		NA	NA	Diarrhoea	NA	NA	2015-08-26	2015-08-26	legacy	NaN	NA	NA		NA	NA	NaN	ESC_AA0629AA_AS	NA	29	ST29 Cplx	B1	NA	6	4	12
ESC_AA0630AA	ESC_AA0630AA	WX016732S01K	traces-0GXRSNC;7GeneMLST;ND;;NA		Bovine	Bovine	NA	NA	NA	Europe	United Kingdom						T. Rosser			O26:H11				None		NA	NA	None	NA	NA	2015-08-26	2015-08-26	legacy	NaN	NA	NA		NA	NA	NaN	ESC_AA0630AA_AS	NA	29	ST29 Cplx	B1	NA	6	4	12
ESC_AA0631AA	ESC_AA0631AA	1122	traces-0akIbhg;7GeneMLST;ND;;NA		Human	Human	NA	NA	NA	Europe	United Kingdom						T. Rosser			O26		Pathogen		None		NA	NA	Diarrhoea	NA	NA	2015-08-26	2015-08-26	legacy	NaN	NA	NA		NA	NA	NaN	ESC_AA0631AA_AS	NA	29	ST29 Cplx	B1	NA	6	4	12
ESC_AA0632AA	ESC_AA0632AA	WX008576S01K	traces-0GmPBqG;7GeneMLST;ND;;NA		Bovine	Bovine	NA	NA	NA	Europe	United Kingdom						T. Rosser			O26:H11				None		NA	NA	None	NA	NA	2015-08-26	2015-08-26	legacy	NaN	NA	NA		NA	NA	NaN	ESC_AA0632AA_AS	NA	29	ST29 Cplx	B1	NA	6	4	12
ESC_AA0633AA	ESC_AA0633AA	WX017042S01K	traces-0uuucDX;7GeneMLST;ND;;NA		Bovine	Bovine	NA	NA	NA	Europe	United Kingdom						T. Rosser			O26:H11				None		NA	NA	None	NA	NA	2015-08-26	2015-08-26	legacy	NaN	NA	NA		NA	NA	NaN	ESC_AA0633AA_AS	NA	29	ST29 Cplx	B1	NA	6	4	12
ESC_AA0634AA	ESC_AA0634AA	WX016290S01K	traces-0SSEwUA;7GeneMLST;ND;;NA		Bovine	Bovine	NA	NA	NA	Europe	United Kingdom						T. Rosser			O26:H11				None		NA	NA	None	NA	NA	2015-08-26	2015-08-26	legacy	NaN	NA	NA		NA	NA	NaN	ESC_AA0634AA_AS	NA	29	ST29 Cplx	B1	NA	6	4	12
ESC_AA0635AA	ESC_AA0635AA	WX011379S01K	traces-0wNvZEY;7GeneMLST;ND;;NA		Bovine	Bovine	NA	NA	NA	Europe	United Kingdom						T. Rosser			O26:H11				None		NA	NA	None	NA	NA	2015-08-26	2015-08-26	legacy	NaN	NA	NA		NA	NA	NaN	ESC_AA0635AA_AS	NA	29	ST29 Cplx	B1	NA	6	4	12
ESC_AA0636AA	ESC_AA0636AA	WX007861S01K	traces-0ToylaK;7GeneMLST;ND;;NA		Bovine	Bovine	NA	NA	NA	Europe	United Kingdom						T. Rosser			O26:H11				None		NA	NA	None	NA	NA	2015-08-26	2015-08-26	legacy	NaN	NA	NA		NA	NA	NaN	ESC_AA0636AA_AS	NA	29	ST29 Cplx	B1	NA	6	4	12
ESC_AA0637AA	ESC_AA0637AA	WX010765S01K	traces-0SuxDzq;7GeneMLST;ND;;NA		Bovine	Bovine	NA	NA	NA	Europe	United Kingdom						T. Rosser			O26:H11				None		NA	NA	None	NA	NA	2015-08-26	2015-08-26	legacy	NaN	NA	NA		NA	NA	NaN	ESC_AA0637AA_AS	NA	29	ST29 Cplx	B1	NA	6	4	12
ESC_AA0638AA	ESC_AA0638AA	WX009931S01K	traces-0SblQEM;7GeneMLST;ND;;NA		Bovine	Bovine	NA	NA	NA	Europe	United Kingdom						T. Rosser			O26:H11				None		NA	NA	None	NA	NA	2015-08-26	2015-08-26	legacy	NaN	NA	NA		NA	NA	NaN	ESC_AA0638AA_AS	NA	29	ST29 Cplx	B1	NA	6	4	12
ESC_AA0639AA	ESC_AA0639AA	2514/99	traces-0rttELM;7GeneMLST;ND;;NA		Human	Human	NA	NA	NA	Europe	Germany						T. Rosser			O26:NM		Pathogen		None		NA	NA	Diarrhoea	NA	NA	2015-08-26	2015-08-26	legacy	NaN	NA	NA		NA	NA	NaN	ESC_AA0639AA_AS	NA	29	ST29 Cplx	B1	NA	6	4	12
ESC_AA0640AA	ESC_AA0640AA	WX018178S01K	traces-0tResqU;7GeneMLST;ND;;NA		Bovine	Bovine	NA	NA	NA	Europe	United Kingdom						T. Rosser			O26:H11				None		NA	NA	None	NA	NA	2015-08-26	2015-08-26	legacy	NaN	NA	NA		NA	NA	NaN	ESC_AA0640AA_AS	NA	29	ST29 Cplx	B1	NA	6	4	12
ESC_AA0641AA	ESC_AA0641AA	2444	traces-0HjcrNp;7GeneMLST;ND;;NA		Human	Human	NA	NA	NA	Europe	United Kingdom						T. Rosser			O26		Pathogen		None		NA	NA	Bloody Diarrhoea	NA	NA	2015-08-26	2015-08-26	legacy	NaN	NA	NA		NA	NA	NaN	ESC_AA0641AA_AS	NA	29	ST29 Cplx	B1	NA	6	4	12
ESC_AA0642AA	ESC_AA0642AA	5606	traces-0DwXgcL;7GeneMLST;ND;;NA		Human	Human	NA	NA	NA	Europe	United Kingdom						T. Rosser			O26		Pathogen		None		NA	NA	Diarrhoea	NA	NA	2015-08-26	2015-08-26	legacy	NaN	NA	NA		NA	NA	NaN	ESC_AA0642AA_AS	NA	29	ST29 Cplx	B1	NA	6	4	12
ESC_AA0643AA	ESC_AA0643AA	2983/00	traces-0jokfMN;7GeneMLST;ND;;NA		Human	Human	NA	NA	NA	Europe	Germany						T. Rosser			O26:H11		Pathogen		None		NA	NA	HUS	NA	NA	2015-08-26	2015-08-26	legacy	NaN	NA	NA		NA	NA	NaN	ESC_AA0643AA_AS	NA	29	ST29 Cplx	B1	NA	6	4	12
ESC_AA0644AA	ESC_AA0644AA	5720/96	traces-0qMTrec;7GeneMLST;ND;;NA		Human	Human	1996	NA	NA	Europe	Germany			Cologne			H. Karch		O26:H11/-	O26:H11		Pathogen	EHEC	HUS		NA	NA	HUS	NA	NA	2015-08-26	2015-08-26	legacy	NaN	NA	NA		NA	NA	NaN	ESC_AA0644AA_AS	NA	29	ST29 Cplx	B1	NA	6	4	12
ESC_AA0645AA	ESC_AA0645AA	IHIT0578	traces-0QkCrLp;7GeneMLST;ND;;NA		Livestock	Bovine	1989	NA	NA	Europe	Belgium						L.Wieler, C.Ewers			O15:H11		Pathogen	EHEC	Diarrhoea		NA	NA	Diarrhoea	NA	NA	2015-08-26	2015-08-26	legacy	NaN	NA	NA		NA	NA	NaN	ESC_AA0645AA_AS	NA	29	ST29 Cplx	B1	NA	6	4	12
ESC_AA0646AA	ESC_AA0646AA	1616/96	traces-0bNvpRV;7GeneMLST;ND;;NA		Human	Human	NA	NA	NA	Europe	Germany						T. Rosser			O26:NM		Pathogen		None		NA	NA	Diarrhoea	NA	NA	2015-08-26	2015-08-26	legacy	NaN	NA	NA		NA	NA	NaN	ESC_AA0646AA_AS	NA	29	ST29 Cplx	B1	NA	6	4	12
ESC_AA0647AA	ESC_AA0647AA	6416/87	traces-0ZHpZFM;7GeneMLST;ND;;NA		Human	Human	1987	NA	NA	Europe	Germany			Hamburg			H. Karch		O26:H11/-	O26		Pathogen	EPEC	Diarrhoea		NA	NA	Diarrhoea	NA	NA	2015-08-26	2015-08-26	legacy	NaN	NA	NA		NA	NA	NaN	ESC_AA0647AA_AS	NA	29	ST29 Cplx	B1	NA	6	4	12
ESC_AA0648AA	ESC_AA0648AA	EC196/02	traces-0MVOKWN;7GeneMLST;ND;;NA		Bovine	Bovine	NA	NA	NA	Europe	United Kingdom						L.Wieler, C.Ewers		O26	O26		Pathogen		Diarrhoea		NA	NA	Diarrhoea	NA	NA	2015-08-26	2015-08-26	legacy	NaN	NA	NA		NA	NA	NaN	ESC_AA0648AA_AS	NA	29	ST29 Cplx	B1	NA	6	4	12
ESC_AA1608AA	ESC_AA1608AA	413/89-1	traces-0xPlsBn;7GeneMLST;ND;;NA		Livestock	Bovine	1989	NA	NA	Europe	Germany			Nurnberg			L.Wieler, C.Ewers		O26:H11/-	O26:NM		Pathogen	EHEC	Diarrhoea		NA	NA	Diarrhoea	NA	NA	2015-08-26	2015-08-26	legacy	NaN	NA	NA		NA	NA	NaN	ESC_AA1608AA_AS	NA	113	ST29 Cplx	B1	NA	16	4	38
ESC_AA1609AA	ESC_AA1609AA	RW2297	traces-0xxSZkF;7GeneMLST;ND;;NA		Livestock	Bovine	1994	NA	NA	Europe	Germany			Giessen			L.Wieler, C.Ewers			O118:H16		Pathogen	EHEC	Diarrhoea		NA	NA	Diarrhoea	NA	NA	2015-08-26	2015-08-26	legacy	NaN	NA	NA		NA	NA	NaN	ESC_AA1609AA_AS	NA	113	ST29 Cplx	B1	NA	16	4	38
ESC_AA2344AA	ESC_AA2344AA	DEC8B	traces-0gMpKPv;7GeneMLST;ND;;NA		Human	Human	1986	NA	NA	North America	United States						T.Whittam			O111:H8		Pathogen	EHEC	Diarrhoea		NA	NA	Bloody Diarrhoea	NA	NA	2015-08-26	2015-08-26	legacy	NaN	NA	NA		NA	NA	NaN	ESC_AA2344AA_AS	NA	294	ST29 Cplx		NA	6	4	12
ESC_AA2439AA	ESC_AA2439AA	RDEC-1	traces-0KKjXju;7GeneMLST;ND;;NA		Domesticated animal	Rabbit	NA	NA	NA	North America	United States						T.Whittam			O15:NM		Pathogen	EPEC	Diarrhoea		NA	NA	Diarrhoea	NA	NA	2015-08-26	2015-08-26	legacy	NaN	NA	NA		NA	NA	NaN	ESC_AA2439AA_AS	NA	314	ST29 Cplx		NA	6	4	12
ESC_AA2684AA	ESC_AA2684AA	152023	traces-0hqsCZe;7GeneMLST;ND;;NA		Human	Human	2000	NA	NA	Europe	Sweden						Laboratory of Enteric Pathogens, HPA Centre for Infections, Colindale			O26:NM		Pathogen		None		NA	NA	None	NA	NA	2015-08-26	2015-08-26	legacy	NaN	NA	NA		NA	NA	NaN	ESC_AA2684AA_AS	NA	384	ST29 Cplx		NA	90	4	12
ESC_AA2689AA	ESC_AA2689AA	EC459/01	traces-0BTYORd;7GeneMLST;ND;;NA		Livestock	Bovine	2001	NA	NA	Europe	United Kingdom						Muna Anjum		O26	O26:K60		Pathogen	EPEC	None		NA	NA	Mastitis	NA	NA	2015-08-26	2015-08-26	legacy	NaN	NA	NA		NA	NA	NaN	ESC_AA2689AA_AS	NA	389	ST29 Cplx		NA	6	4	12
ESC_AA2736AA	ESC_AA2736AA	EC417/02	traces-0pVkbxA;7GeneMLST;ND;;NA		Livestock	Bovine	2002	NA	NA	Europe	United Kingdom						Muna Anjum		O26	O26:K60		Pathogen		None		NA	NA	None	NA	NA	2015-08-26	2015-08-26	legacy	NaN	NA	NA		NA	NA	NaN	ESC_AA2736AA_AS	NA	395	ST29 Cplx		NA	6	4	12
ESC_AA2737AA	ESC_AA2737AA	WH-03/14/004-4	traces-0SgRmrz;7GeneMLST;ND;;NA		Livestock	Bovine	1997	NA	NA	Europe	Germany						FLI, IfE Wusterhausen			O26:H11				None		NA	NA	None	NA	NA	2015-08-26	2015-08-26	legacy	NaN	NA	NA		NA	NA	NaN	ESC_AA2737AA_AS	NA	396	ST29 Cplx		NA	6	4	12
ESC_AA2738AA	ESC_AA2738AA	EC1021/01	traces-0csMuwI;7GeneMLST;ND;;NA		Livestock	Bovine	2001	NA	NA	Europe	United Kingdom						Muna Anjum		O26	O26		Pathogen		None		NA	NA	None	NA	NA	2015-08-26	2015-08-26	legacy	NaN	NA	NA		NA	NA	NaN	ESC_AA2738AA_AS	NA	396	ST29 Cplx		NA	6	4	12
ESC_AA2882AA	ESC_AA2882AA	E158637	traces-0NrmMJs;7GeneMLST;ND;;NA		Human	Human	NA	NA	NA	Europe	Belgium						Laboratory of Enteric Pathogens, HPA Centre for Infections, Colindale			O118				None		NA	NA	None	NA	NA	2015-08-26	2015-08-26	legacy	NaN	NA	NA		NA	NA	NaN	ESC_AA2882AA_AS	NA	445	ST29 Cplx		NA	16	119	12
ESC_AA3068AA	ESC_AA3068AA	1003	traces-0qqIRKT;7GeneMLST;ND;;NA		Human	Human	NA	NA	NA	Europe	United Kingdom						Scottish E. coli Reference Lab			O26		Pathogen		None		NA	NA	None	NA	NA	2015-08-26	2015-08-26	legacy	NaN	NA	NA		NA	NA	NaN	ESC_AA3068AA_AS	NA	574	ST29 Cplx		NA	16	135	12
ESC_AA3069AA	ESC_AA3069AA	4396	traces-0FbsBag;7GeneMLST;ND;;NA		Human	Human	NA	NA	NA	Europe	United Kingdom						Scottish E. coli Reference Lab			O26		Pathogen		None		NA	NA	Diarrhoea	NA	NA	2015-08-26	2015-08-26	legacy	NaN	NA	NA		NA	NA	NaN	ESC_AA3069AA_AS	NA	575	ST29 Cplx		NA	6	4	12
ESC_AA3091AA	ESC_AA3091AA	4356_96	traces-0hwSwhq;7GeneMLST;ND;;NA		Human	Human	1996	NA	NA	Europe	Germany						U.Dobrindt			O26		Pathogen		None		NA	NA	None	NA	NA	2015-08-26	2015-08-26	legacy	NaN	NA	NA		NA	NA	NaN	ESC_AA3091AA_AS	NA	591	ST29 Cplx		NA	16	4	12
ESC_AA3320AA	ESC_AA3320AA	07-02636	traces-0RzBjcx;7GeneMLST;ND;;NA		Human	Human	2007	NA	NA	Europe	Germany						R.Prager,RKI			O103:H11		Pathogen		None		NA	NA	None	NA	NA	2015-08-26	2015-08-26	legacy	NaN	NA	NA		NA	NA	NaN	ESC_AA3320AA_AS	NA	723	ST29 Cplx		NA	16	154	12
ESC_AA3382AA	ESC_AA3382AA	5244#00#2	traces-0oCIrmY;7GeneMLST;ND;;NA		Human	Human	2000	NA	NA	Europe	Germany						U.Dobrindt			O145:H-		Pathogen		None		NA	NA	HUS	NA	NA	2015-08-26	2015-08-26	legacy	NaN	NA	NA		NA	NA	NaN	ESC_AA3382AA_AS	NA	765	ST29 Cplx		NA	6	4	12
ESC_AA3714AA	ESC_AA3714AA	IMT16180	traces-0qMiOVD;7GeneMLST;ND;;NA		Human	Human	2007	NA	NA	Europe	Germany						IMT FU-Berlin			O26:NM		Pathogen		None		NA	NA	None	NA	NA	2015-08-26	2015-08-26	legacy	NaN	NA	NA		NA	NA	NaN	ESC_AA3714AA_AS	NA	1097	ST29 Cplx		NA	16	4	12
ESC_AA3717AA	ESC_AA3717AA	IMT15936	traces-0wJMoXn;7GeneMLST;ND;;NA		Bovine	Bovine	2008	NA	NA	Europe	Germany			Giessen			IMT FU-Berlin			O26:NM		Pathogen		Diarrhoea		NA	NA	Diarrhoea	NA	NA	2015-08-26	2015-08-26	legacy	NaN	NA	NA		NA	NA	NaN	ESC_AA3717AA_AS	NA	1100	ST29 Cplx		NA	16	4	12
ESC_AA3726AA	ESC_AA3726AA	IMT3888	traces-0jZmjHk;7GeneMLST;ND;;NA		Bovine	Bovine	1998	NA	NA	Europe	Belgium						IMT FU-Berlin			O26:H11		Pathogen		Diarrhoea		NA	NA	Diarrhoea	NA	NA	2015-08-26	2015-08-26	legacy	NaN	NA	NA		NA	NA	NaN	ESC_AA3726AA_AS	NA	1108	ST29 Cplx		NA	16	4	173
ESC_AA4227AA	ESC_AA4227AA	3184#00	traces-0hqMBhi;7GeneMLST;ND;;NA		Human	Human	NA	NA	NA	Europe	Germany						U.Dobrindt					Pathogen		None		NA	NA	None	NA	NA	2015-08-26	2015-08-26	legacy	NaN	NA	NA		NA	NA	NaN	ESC_AA4227AA_AS	NA	1565	ST29 Cplx		NA	16	4	12
ESC_AA4237AA	ESC_AA4237AA	E07#183	traces-0LkuCrw;7GeneMLST;ND;;NA		Human	Human	NA	NA	NA	Europe	Germany						U.Dobrindt							None		NA	NA	None	NA	NA	2015-08-26	2015-08-26	legacy	NaN	NA	NA		NA	NA	NaN	ESC_AA4237AA_AS	NA	1573	ST29 Cplx	B1	NA	6	4	12
ESC_AA4384AA	ESC_AA4384AA	8574#96	traces-0IWvUyX;7GeneMLST;ND;;NA		Human	Human	NA	NA	NA	Europe	Germany						U.Dobrindt					Pathogen		None		NA	NA	Diarrhoea	NA	NA	2015-08-26	2015-08-26	legacy	NaN	NA	NA		NA	NA	NaN	ESC_AA4384AA_AS	NA	1705	ST29 Cplx		NA	16	4	219
ESC_AA4474AA	ESC_AA4474AA	FBI-4673	traces-0ompvQw;7GeneMLST;ND;;NA		Human	Human	NA	NA	NA	Europe	Germany						R.Prager,RKI			O111		Pathogen		None		NA	NA	None	NA	NA	2015-08-26	2015-08-26	legacy	NaN	NA	NA		NA	NA	NaN	ESC_AA4474AA_AS	NA	1792	ST29 Cplx	B1	NA	6	4	12
ESC_AA5475AA	ESC_AA5475AA	LB232105	traces-0JWxzTM;7GeneMLST;ND;;NA		Human	Human	2011	NA	NA	Europe	Germany						U.Dobrindt					Pathogen		None		NA	NA	None	NA	NA	2015-08-26	2015-08-26	legacy	NaN	NA	NA		NA	NA	NaN	ESC_AA5475AA_AS	NA	2836	ST29 Cplx	B1	NA	6	135	12
ESC_AA5912AA	ESC_AA5912AA	LB220423	traces-0htWrbk;7GeneMLST;ND;;NA		Human	Human	NA	NA	NA	Europe	Germany						U.Dobrindt					Pathogen		None		NA	NA	None	NA	NA	2015-08-26	2015-08-26	legacy	NaN	NA	NA		NA	NA	NaN	ESC_AA5912AA_AS	NA	3295	ST29 Cplx		NA	16	4	325
ESC_AA6974AA	ESC_AA6974AA	10668	traces-0UWbHap;7GeneMLST;ND;;NA		Human	Human	NA	NA	NA	Asia	China											Pathogen		None		NA	NA	None	NA	NA	2015-08-26	2015-08-26	legacy	NaN	NA	NA		NA	NA	NaN	ESC_AA6974AA_AS	NA	4454	ST29 Cplx		NA	16	4	4
ESC_AA7068AA	ESC_AA7068AA	IHIT25640	traces-0YPHbRn;7GeneMLST;ND;;NA		Poultry	Chicken	2010	NA	NA	Europe	Germany			Ankum			IHIT Giessen					Pathogen		None		NA	NA	Colibacillosis	NA	NA	2015-08-26	2015-08-26	legacy	NaN	NA	NA		NA	NA	NaN	ESC_AA7068AA_AS	NA	4550	ST29 Cplx	B1	NA	6	4	12
ESC_AA7756AA	ESC_AA7756AA	FSIS1503188	SRR2132211;ILLUMINA;Paired;500;SRX1122688	Livestock	Bovine	Product-Raw-Intact-Beef	2014	NA	NA	North America	United States	North Dakota					USDA-FSIS	Escherichia coli		O103						PRJNA268206	SRP050539		SAMN03940987	SRS1015328	2015-08-27	2015-07-28	Assembled	92.25	104241	5409012	Escherichia coli / Shigella;99.72%	389	5029	2.2	ESC_CA4667AA_AS	NA	723	ST29 Cplx		NA	16	154	12
ESC_AA7757AA	ESC_AA7757AA	FSIS1503186	SRR2132210;ILLUMINA;Paired;500;SRX1122687	Livestock	Bovine	Product-Raw-Intact-Beef	2014	NA	NA	North America	United States	Arizona					USDA-FSIS	Escherichia coli		O103						PRJNA268206	SRP050539		SAMN03940985	SRS1015326	2015-08-27	2015-07-28	Assembled	90.03	93186	5631846	Escherichia coli / Shigella;97.98%	432	5389	2.2	ESC_CA5330AA_AS	NA	723	ST29 Cplx		NA	16	154	12
ESC_AA7762AA	ESC_AA7762AA	FSIS1503260	SRR2132076;ILLUMINA;Paired;500;SRX1122555	Livestock	Bovine	Animal-Calf	2014	NA	NA	North America	United States	New York		New York			USDA-FSIS	Escherichia coli		O111						PRJNA268206	SRP050539		SAMN03940977	SRS1015194	2015-08-27	2015-07-28	Assembled	76	91263	5546592	Escherichia coli / Shigella;98.06%	341	31518	2.2	ESC_BA3539AA_AS	NA	16	ST29 Cplx	B1	NA	6	4	12
ESC_AA7763AA	ESC_AA7763AA	FSIS1503257	SRR2132075;ILLUMINA;Paired;500;SRX1122554	Livestock	Bovine	Product-Raw-Intact-Beef	2014	NA	NA	North America	United States	Ohio					USDA-FSIS	Escherichia coli		O26						PRJNA268206	SRP050539		SAMN03940974	SRS1015195	2015-08-27	2015-07-28	Assembled	98.04	89431	5496903	Escherichia coli / Shigella;100.0%	379	18180	2.2	ESC_BA2748AA_AS	NA	21	ST29 Cplx	B1	NA	16	4	12
ESC_AA7764AA	ESC_AA7764AA	FSIS1503256	SRR2132074;ILLUMINA;Paired;500;SRX1122553	Livestock	Bovine	Product-Raw-Intact-Beef	2014	NA	NA	North America	United States	Pennsylvania					USDA-FSIS	Escherichia coli		O26						PRJNA268206	SRP050539		SAMN03940973	SRS1015193	2015-08-27	2015-07-28	Assembled	85.09	92379	5350095	Escherichia coli / Shigella;99.64%	296	17272	2.2	ESC_CA6032AA_AS	NA	29	ST29 Cplx	B1	NA	6	4	12
ESC_AA7767AA	ESC_AA7767AA	FSIS1503255	SRR2132070;ILLUMINA;Paired;500;SRX1122550	Livestock	Bovine	Animal-Calf	2014	NA	NA	North America	United States	New York		New York			USDA-FSIS	Escherichia coli		O26						PRJNA268206	SRP050539		SAMN03940972	SRS1015190	2015-08-27	2015-07-28	Assembled	59.35	92599	5350765	Escherichia coli / Shigella;99.64%	286	21221	2.2	ESC_BA9884AA_AS	NA	29	ST29 Cplx	B1	NA	6	4	12
ESC_AA7768AA	ESC_AA7768AA	FSIS1503266	SRR2132069;ILLUMINA;Paired;500;SRX1122549	Livestock	Bovine	Comminuted Beef	2014	NA	NA	North America	United States	Texas					USDA-FSIS	Escherichia coli		O103						PRJNA268206	SRP050539		SAMN03940983	SRS1015187	2015-08-27	2015-07-28	Assembled	78.94	51596	5298441	Escherichia coli / Shigella;100.0%	404	37080	2.2	ESC_BA8059AA_AS	NA	723	ST29 Cplx		NA	16	154	12
ESC_AA7772AA	ESC_AA7772AA	FSIS1503261	SRR2132064;ILLUMINA;Paired;500;SRX1122545	Livestock	Bovine	Animal-Calf-Bob Veal	2014	NA	NA	North America	United States	New York		New York			USDA-FSIS	Escherichia coli		O111						PRJNA268206	SRP050539		SAMN03940978	SRS1015186	2015-08-27	2015-07-28	Assembled	76.42	97704	5457951	Escherichia coli / Shigella;98.25%	317	23865	2.2	ESC_BA4097AA_AS	NA	16	ST29 Cplx	B1	NA	6	4	12
ESC_AA7795AA	ESC_AA7795AA	FSIS1500884	SRR2131163;ILLUMINA;Paired;500;SRX1121808	Livestock	Bovine	Comminuted Beef	2012	NA	NA	North America	United States	Texas					USDA-FSIS	Escherichia coli		O103						PRJNA268206	SRP050539		SAMN03939864	SRS1014464	2015-08-27	2015-07-27	Assembled	75.17	89630	5575097	Escherichia coli / Shigella;99.74%	429	8841	2.2	ESC_CA6887AA_AS	NA	5682	ST29 Cplx		NA	16	735	12
ESC_AA7828AA	ESC_AA7828AA	FSIS1500781	SRR2126001;ILLUMINA;Paired;500;SRX1117317	Livestock	Bovine	Product-Raw-Intact-Beef	2012	NA	NA	North America	United States	Illinois					USDA-FSIS	Escherichia coli		O26						PRJNA268206	SRP050539		SAMN03922101	SRS1010511	2015-08-27	2015-07-24	Assembled	66.05	112015	5470311	Escherichia coli / Shigella;100.0%	285	15698	2.2	ESC_BA3668AA_AS	NA	21	ST29 Cplx	B1	NA	16	4	12
ESC_AA7837AA	ESC_AA7837AA	FSIS1500487	SRR2125941;ILLUMINA;Paired;500;SRX1117267	Livestock	Bovine	Animal-Cattle-Dairy Cow	2014	NA	NA	North America	United States	Washington					USDA-FSIS	Escherichia coli		O26						PRJNA268206	SRP050539		SAMN03922007	SRS1010490	2015-08-27	2015-07-24	Assembled	0	118343	5428811	Escherichia coli / Shigella;99.58%	271	9793	2.2	ESC_BA9516AA_AS	NA	29	ST29 Cplx	B1	NA	6	4	12
ESC_AA7840AA	ESC_AA7840AA	FSIS1500489	SRR2125932;ILLUMINA;Paired;500;SRX1117258	Livestock	Bovine	Animal-Cattle-Dairy Cow	2015	NA	NA	North America	United States	Idaho					USDA-FSIS	Escherichia coli		O26						PRJNA268206	SRP050539		SAMN03922009	SRS1010497	2015-08-27	2015-07-24	Assembled	0	104200	5732585	Escherichia coli / Shigella;99.71%	378	33256	2.2	ESC_BA8722AA_AS	NA	21	ST29 Cplx	B1	NA	16	4	12
ESC_AA7842AA	ESC_AA7842AA	FSIS1500639	SRR2125883;ILLUMINA;Paired;500;SRX1117237	Livestock	Bovine	Animal-Calf-Bob Veal	2015	NA	NA	North America	United States	New York		New York			USDA-FSIS	Escherichia coli		O26						PRJNA268206	SRP050539		SAMN03921979	SRS1010442	2015-08-27	2015-07-24	Assembled	72.86	108254	5543882	Escherichia coli / Shigella;99.4%	365	19610	2.2	ESC_AA9722AA_AS	NA	21	ST29 Cplx	B1	NA	16	4	12
ESC_AA7844AA	ESC_AA7844AA	FSIS1500632	SRR2125881;ILLUMINA;Paired;500;SRX1117235	Livestock	Bovine	Animal-Cattle-Heifer	2015	NA	NA	North America	United States	Idaho					USDA-FSIS	Escherichia coli		O26						PRJNA268206	SRP050539		SAMN03921972	SRS1010445	2015-08-27	2015-07-24	Assembled	108.75	113844	5575935	Escherichia coli / Shigella;99.69%	364	7483	2.2	ESC_AA9968AA_AS	NA	21	ST29 Cplx	B1	NA	16	4	12
ESC_AA7845AA	ESC_AA7845AA	FSIS1500631	SRR2125880;ILLUMINA;Paired;500;SRX1117234	Livestock	Bovine	Animal-Cattle-Dairy Cow	2015	NA	NA	North America	United States	Michigan					USDA-FSIS	Escherichia coli		O26						PRJNA268206	SRP050539		SAMN03921971	SRS1010434	2015-08-27	2015-07-24	Assembled	48.05	92817	5627445	Escherichia coli / Shigella;100.0%	427	37138	2.2	ESC_BA6386AA_AS	NA	21	ST29 Cplx	B1	NA	16	4	12
ESC_AA7846AA	ESC_AA7846AA	FSIS1500638	SRR2125879;ILLUMINA;Paired;500;SRX1117233	Livestock	Bovine	Animal-Cattle-Heifer	2015	NA	NA	North America	United States	Michigan					USDA-FSIS	Escherichia coli		O26						PRJNA268206	SRP050539		SAMN03921978	SRS1010435	2015-08-27	2015-07-24	Assembled	0	115400	5381821	Escherichia coli / Shigella;100.0%	301	9507	2.2	ESC_CA0569AA_AS	NA	29	ST29 Cplx	B1	NA	6	4	12
ESC_AA7848AA	ESC_AA7848AA	FSIS1500641	SRR2125877;ILLUMINA;Paired;500;SRX1117230	Livestock	Bovine	Animal-Calf-Bob Veal	2015	NA	NA	North America	United States	California					USDA-FSIS	Escherichia coli		O26						PRJNA268206	SRP050539		SAMN03921981	SRS1010431	2015-08-27	2015-07-24	Assembled	79.99	114432	5673039	Escherichia coli / Shigella;100.0%	356	15981	2.2	ESC_CA4919AA_AS	NA	21	ST29 Cplx	B1	NA	16	4	12
ESC_AA7850AA	ESC_AA7850AA	FSIS1500637	SRR2125875;ILLUMINA;Paired;500;SRX1117228	Livestock	Bovine	Animal-Cattle-Steer/Heifer Carcass Sponge	2015	NA	NA	North America	United States	Michigan					USDA-FSIS	Escherichia coli		O26						PRJNA268206	SRP050539		SAMN03921977	SRS1010408	2015-08-27	2015-07-24	Assembled	0	111795	5385012	Escherichia coli / Shigella;99.26%	305	10889	2.2	ESC_BA7734AA_AS	NA	29	ST29 Cplx	B1	NA	6	4	12
ESC_AA7851AA	ESC_AA7851AA	FSIS1500635	SRR2125874;ILLUMINA;Paired;500;SRX1117227	Livestock	Bovine	Animal-Calf-Bob Veal	2015	NA	NA	North America	United States	California					USDA-FSIS	Escherichia coli		O111						PRJNA268206	SRP050539		SAMN03921975	SRS1010407	2015-08-27	2015-07-24	Assembled	122.64	92449	5547264	Escherichia coli / Shigella;97.74%	295	8110	2.2	ESC_BA0229AA_AS	NA	16	ST29 Cplx	B1	NA	6	4	12
ESC_AA7853AA	ESC_AA7853AA	FSIS1500633	SRR2125866;ILLUMINA;Paired;500;SRX1117219	Livestock	Bovine	Animal-Calf-Formula-fed Veal	2015	NA	NA	North America	United States	Wisconsin					USDA-FSIS	Escherichia coli		O111						PRJNA268206	SRP050539		SAMN03921973	SRS1010417	2015-08-27	2015-07-24	Assembled	112.35	92413	5604849	Escherichia coli / Shigella;97.86%	326	8957	2.2	ESC_CA6071AA_AS	NA	16	ST29 Cplx	B1	NA	6	4	12
ESC_AA7854AA	ESC_AA7854AA	FSIS1500902	SRR2125836;ILLUMINA;Paired;500;SRX1117201	Livestock	Bovine	Animal-Calf-Bob Veal	2015	NA	NA	North America	United States	Ohio					USDA-FSIS	Escherichia coli		O26						PRJNA268206	SRP050539		SAMN03921928	SRS1010401	2015-08-27	2015-07-24	Assembled	56.85	95854	5633534	Escherichia coli / Shigella;99.65%	335	30172	2.2	ESC_AA9454AA_AS	NA	21	ST29 Cplx	B1	NA	16	4	12
ESC_AA7855AA	ESC_AA7855AA	FSIS1500928	SRR2125835;ILLUMINA;Paired;500;SRX1117200	Livestock	Bovine	Product-Raw-Intact-Beef	2013	NA	NA	North America	United States	California					USDA-FSIS	Escherichia coli		O26						PRJNA268206	SRP050539		SAMN03921934	SRS1010402	2015-08-27	2015-07-24	Assembled	0	95063	5670588	Escherichia coli / Shigella;99.69%	340	25866	2.2	ESC_CA1620AA_AS	NA	21	ST29 Cplx	B1	NA	16	4	12
ESC_AA7858AA	ESC_AA7858AA	FSIS1501069	SRR2125832;ILLUMINA;Paired;500;SRX1117197	Livestock	Bovine	Product-Raw-Intact-Beef	2015	NA	NA	North America	United States	Michigan					USDA-FSIS	Escherichia coli		O103						PRJNA268206	SRP050539		SAMN03921940	SRS1010398	2015-08-27	2015-07-24	Assembled	58.4	90965	5669082	Escherichia coli / Shigella;97.8%	312	20806	2.2	ESC_AA9657AA_AS	NA	723	ST29 Cplx		NA	16	154	12
ESC_AA7859AA	ESC_AA7859AA	FSIS1500912	SRR2125831;ILLUMINA;Paired;500;SRX1117196	Livestock	Bovine	Animal-Cattle-Heifer	2015	NA	NA	North America	United States	Nebraska					USDA-FSIS	Escherichia coli		O26						PRJNA268206	SRP050539		SAMN03921930	SRS1010400	2015-08-27	2015-07-24	Assembled	82.34	104323	5569215	Escherichia coli / Shigella;99.7%	357	14477	2.2	ESC_BA3037AA_AS	NA	21	ST29 Cplx	B1	NA	16	4	12
ESC_AA7861AA	ESC_AA7861AA	FSIS1500874	SRR2125829;ILLUMINA;Paired;500;SRX1117194	Livestock	Bovine	Comminuted Beef	2012	NA	NA	North America	United States	Florida					USDA-FSIS	Escherichia coli		O26						PRJNA268206	SRP050539		SAMN03921926	SRS1010397	2015-08-27	2015-07-24	Assembled	0	62270	5602323	Escherichia coli / Shigella;99.17%	406	66904	2.2	ESC_BA5989AA_AS	NA	21	ST29 Cplx	B1	NA	16	4	12
ESC_AA7862AA	ESC_AA7862AA	FSIS1500971	SRR2125828;ILLUMINA;Paired;500;SRX1117193	Livestock	Bovine	Animal-Cattle-Bull	2015	NA	NA	North America	United States	Washington					USDA-FSIS	Escherichia coli		O111						PRJNA268206	SRP050539		SAMN03921937	SRS1010396	2015-08-27	2015-07-24	Assembled	80.46	100073	5204981	Escherichia coli / Shigella;99.56%	243	15173	2.2	ESC_CA1899AA_AS	NA	16	ST29 Cplx	B1	NA	6	4	12
ESC_AA7863AA	ESC_AA7863AA	FSIS1500917	SRR2125827;ILLUMINA;Paired;500;SRX1117192	Livestock	Bovine	Animal-Calf-Formula-fed Veal	2015	NA	NA	North America	United States	Pennsylvania					USDA-FSIS	Escherichia coli		O26						PRJNA268206	SRP050539		SAMN03921932	SRS1010393	2015-08-27	2015-07-24	Assembled	70.49	104254	5774819	Escherichia coli / Shigella;99.31%	337	13874	2.2	ESC_BA0095AA_AS	NA	21	ST29 Cplx	B1	NA	16	4	12
ESC_AA7864AA	ESC_AA7864AA	FSIS1500915	SRR2125826;ILLUMINA;Paired;500;SRX1117191	Livestock	Bovine	Animal-Calf-Bob Veal	2015	NA	NA	North America	United States	New York		New York			USDA-FSIS	Escherichia coli		O111						PRJNA268206	SRP050539		SAMN03921931	SRS1010394	2015-08-27	2015-07-24	Assembled	86.87	105768	5336197	Escherichia coli / Shigella;99.48%	220	10487	2.2	ESC_BA0265AA_AS	NA	16	ST29 Cplx	B1	NA	6	4	12
ESC_AA7865AA	ESC_AA7865AA	FSIS1500970	SRR2125825;ILLUMINA;Paired;500;SRX1117189	Livestock	Bovine	Animal-Cattle-Bull	2015	NA	NA	North America	United States	Washington					USDA-FSIS	Escherichia coli		O26						PRJNA268206	SRP050539		SAMN03921936	SRS1010390	2015-08-27	2015-07-24	Assembled	0	104266	5560658	Escherichia coli / Shigella;100.0%	361	29822	2.2	ESC_BA4400AA_AS	NA	21	ST29 Cplx	B1	NA	16	4	12
ESC_AA7866AA	ESC_AA7866AA	FSIS1500948	SRR2125824;ILLUMINA;Paired;500;SRX1117188	Livestock	Bovine	Product-Raw-Intact-Beef	2014	NA	NA	North America	United States	New York		New York			USDA-FSIS	Escherichia coli		O26						PRJNA268206	SRP050539		SAMN03921935	SRS1010389	2015-08-27	2015-07-24	Assembled	66.83	104266	5760421	Escherichia coli / Shigella;98.77%	343	23966	2.2	ESC_CA2099AA_AS	NA	21	ST29 Cplx	B1	NA	16	4	12
ESC_AA7867AA	ESC_AA7867AA	FSIS1500903	SRR2125823;ILLUMINA;Paired;500;SRX1117187	Livestock	Bovine	Animal-Calf-Bob Veal	2015	NA	NA	North America	United States	New York		New York			USDA-FSIS	Escherichia coli		O26						PRJNA268206	SRP050539		SAMN03921929	SRS1010391	2015-08-27	2015-07-24	Assembled	91.34	114431	5608370	Escherichia coli / Shigella;100.0%	347	11396	2.2	ESC_BA2091AA_AS	NA	21	ST29 Cplx	B1	NA	16	4	12
ESC_AA7868AA	ESC_AA7868AA	FSIS1500972	SRR2125822;ILLUMINA;Paired;500;SRX1117186	Livestock	Bovine	Animal-Cattle-Heifer	2015	NA	NA	North America	United States	Nebraska					USDA-FSIS	Escherichia coli		O26						PRJNA268206	SRP050539		SAMN03921938	SRS1010392	2015-08-27	2015-07-24	Assembled	72.51	102789	5593102	Escherichia coli / Shigella;100.0%	342	21719	2.2	ESC_BA4565AA_AS	NA	21	ST29 Cplx	B1	NA	16	4	12
ESC_AA7869AA	ESC_AA7869AA	FSIS1500873	SRR2125821;ILLUMINA;Paired;500;SRX1117185	Livestock	Bovine	Product-Raw-Intact-Beef	2012	NA	NA	North America	United States	Utah					USDA-FSIS	Escherichia coli		O26						PRJNA268206	SRP050539		SAMN03921925	SRS1010387	2015-08-27	2015-07-24	Assembled	84.66	104554	5505754	Escherichia coli / Shigella;99.68%	330	16590	2.2	ESC_CA1664AA_AS	NA	21	ST29 Cplx	B1	NA	16	4	12
ESC_AA7871AA	ESC_AA7871AA	FSIS1500738	SRR2125697;ILLUMINA;Paired;500;SRX1117075	Livestock	Bovine	Animal-Calf-Formula-fed Veal	2015	NA	NA	North America	United States	Pennsylvania					USDA-FSIS	Escherichia coli		O26						PRJNA268206	SRP050539		SAMN03897505	SRS1010304	2015-08-27	2015-07-23	Assembled	98.01	101161	5797585	Escherichia coli / Shigella;99.01%	341	13408	2.2	ESC_BA3837AA_AS	NA	21	ST29 Cplx	B1	NA	16	4	12
ESC_AA7879AA	ESC_AA7879AA	FSIS1500737	SRR2125691;ILLUMINA;Paired;500;SRX1117069	Livestock	Bovine	Animal-Cattle-Dairy Cow	2015	NA	NA	North America	United States	Washington					USDA-FSIS	Escherichia coli		O26						PRJNA268206	SRP050539		SAMN03897504	SRS1010300	2015-08-27	2015-07-23	Assembled	46.06	102921	5616385	Escherichia coli / Shigella;100.0%	346	23589	2.2	ESC_BA5655AA_AS	NA	21	ST29 Cplx	B1	NA	16	4	12
ESC_AA7885AA	ESC_AA7885AA	FSIS1500735	SRR2125688;ILLUMINA;Paired;500;SRX1117066	Livestock	Bovine	Product-Raw-Intact-Beef	2015	NA	NA	North America	United States	Illinois					USDA-FSIS	Escherichia coli		O111						PRJNA268206	SRP050539		SAMN03897502	SRS1010297	2015-08-27	2015-07-23	Assembled	52.24	104905	5477626	Escherichia coli / Shigella;99.57%	252	16506	2.2	ESC_CA6253AA_AS	NA	16	ST29 Cplx	B1	NA	6	4	12
ESC_AA7900AA	ESC_AA7900AA	PNUSAE000570	SRR2121035;ILLUMINA;Paired;;SRX1113963,SRR2095951;ILLUMINA;Paired;500;SRX1091075				NA	NA	NA	North America	United States						EDLB-CDC	Escherichia coli								PRJNA218110	SRP046387		SAMN03576556	SRS986741	2015-08-27	2015-07-21	Assembled	0	54576	5678612	Escherichia coli / Shigella;99.58%	481	38910	2.2	ESC_CA1432AA_AS	NA	21	ST29 Cplx	B1	NA	16	4	12
ESC_AA7910AA	ESC_AA7910AA	PNUSAE000549	SRR2121028;ILLUMINA;Paired;;SRX1113957				NA	NA	NA	North America	United States						EDLB-CDC	Escherichia coli								PRJNA218110	SRP046387		SAMN03890380	SRS1008331	2015-08-27	2015-07-21	Assembled	35.13	58309	5711542	Escherichia coli / Shigella;99.52%	459	63684	2.2	ESC_BA6356AA_AS	NA	21	ST29 Cplx	B1	NA	16	4	12
ESC_AA7913AA	ESC_AA7913AA	PNUSAE000541	SRR2121026;ILLUMINA;Paired;;SRX1113956,SRR2095930;ILLUMINA;Paired;500;SRX1091054				NA	NA	NA	North America	United States						EDLB-CDC	Escherichia coli								PRJNA218110	SRP046387		SAMN03840332	SRS986726	2015-08-27	2015-07-21	Assembled	45.81	58427	5579963	Escherichia coli / Shigella;99.43%	384	26491	2.2	ESC_CA1796AA_AS	NA	16	ST29 Cplx	B1	NA	6	4	12
ESC_AA7914AA	ESC_AA7914AA	PNUSAE000539	SRR2121025;ILLUMINA;Paired;;SRX1113955,SRR2095929;ILLUMINA;Paired;500;SRX1091053				NA	NA	NA	North America	United States						EDLB-CDC	Escherichia coli								PRJNA218110	SRP046387		SAMN03840334	SRS986727	2015-08-27	2015-07-21	Assembled	60.17	103959	5527323	Escherichia coli / Shigella;100.0%	397	12493	2.2	ESC_CA3750AA_AS	NA	21	ST29 Cplx	B1	NA	16	4	12
ESC_AA7916AA	ESC_AA7916AA	PNUSAE000536	SRR2095927;ILLUMINA;Paired;500;SRX1091052,SRR2121024;ILLUMINA;Paired;;SRX1113954,SRR5329287;ILLUMINA;Paired;;SRX2628310				NA	NA	NA	North America	United States						EDLB-CDC	Escherichia coli								PRJNA218110	SRP046387		SAMN03840333	SRS986728	2015-08-27	2015-07-21	Assembled	138	79411	5621634	Escherichia coli / Shigella;99.56%	406	109782	4.1	ESC_TB5816AA_AS	NA	21	ST29 Cplx	B1	NA	16	4	12
ESC_AA7918AA	ESC_AA7918AA	PNUSAE000871	SRR2120946;ILLUMINA;Paired;;SRX1113948				NA	NA	NA	North America	United States						EDLB-CDC	Escherichia coli								PRJNA218110	SRP046387		SAMN03801285	SRS1008322	2015-08-27	2015-07-21	Assembled	0	115135	5526668	Escherichia coli / Shigella;99.7%	342	10086	2.2	ESC_CA1903AA_AS	NA	21	ST29 Cplx	B1	NA	16	4	12
ESC_AA7922AA	ESC_AA7922AA	PNUSAE000869	SRR2120944;ILLUMINA;Paired;;SRX1113946				NA	NA	NA	North America	United States						EDLB-CDC	Escherichia coli								PRJNA218110	SRP046387		SAMN03801283	SRS1008324	2015-08-27	2015-07-21	Assembled	72.62	95339	5498264	Escherichia coli / Shigella;99.73%	396	19987	2.2	ESC_CA2494AA_AS	NA	21	ST29 Cplx	B1	NA	16	4	12
ESC_AA7926AA	ESC_AA7926AA	PNUSAE000867	SRR2120939;ILLUMINA;Paired;;SRX1113944				NA	NA	NA	North America	United States						EDLB-CDC	Escherichia coli								PRJNA218110	SRP046387		SAMN03801281	SRS1008319	2015-08-27	2015-07-21	Assembled	144.79	94297	5219672	Escherichia coli / Shigella;99.2%	297	12415	2.2	ESC_AA9707AA_AS	NA	16	ST29 Cplx	B1	NA	6	4	12
ESC_AA7934AA	ESC_AA7934AA	PNUSAE000852	SRR2120927;ILLUMINA;Paired;;SRX1113934,SRR5448758;ILLUMINA;Paired;;SRX2737601				NA	NA	NA	North America	United States						EDLB-CDC	Escherichia coli								PRJNA218110	SRP046387		SAMN03838107	SRS1008307	2015-08-27	2015-07-21	Assembled	119	113563	5413385	Escherichia coli / Shigella;100.0%	344	83366	4.1	ESC_TB5819AA_AS	NA	21	ST29 Cplx	B1	NA	16	4	12
ESC_AA7937AA	ESC_AA7937AA	PNUSAE000849	SRR2120925;ILLUMINA;Paired;;SRX1113932				NA	NA	NA	North America	United States						EDLB-CDC	Escherichia coli								PRJNA218110	SRP046387		SAMN03856457	SRS1008309	2015-08-27	2015-07-21	Assembled	69.26	91127	5252431	Escherichia coli / Shigella;99.58%	273	26928	2.2	ESC_BA2908AA_AS	NA	16	ST29 Cplx	B1	NA	6	4	12
ESC_AA7939AA	ESC_AA7939AA	PNUSAE000848	SRR2120924;ILLUMINA;Paired;;SRX1113931				NA	NA	NA	North America	United States						EDLB-CDC	Escherichia coli								PRJNA218110	SRP046387		SAMN03856456	SRS1008310	2015-08-27	2015-07-21	Assembled	242	92383	5513057	Escherichia coli / Shigella;98.64%	375	105287	4.1	ESC_TB5820AA_AS	NA	21	ST29 Cplx	B1	NA	16	4	12
ESC_AA7941AA	ESC_AA7941AA	PNUSAE000847	SRR2120922;ILLUMINA;Paired;;SRX1113930				NA	NA	NA	North America	United States						EDLB-CDC	Escherichia coli								PRJNA218110	SRP046387		SAMN03840340	SRS1008303	2015-08-27	2015-07-21	Assembled	47.15	97702	5479275	Escherichia coli / Shigella;99.3%	311	12235	2.2	ESC_BA0688AA_AS	NA	16	ST29 Cplx	B1	NA	6	4	12
ESC_AA7945AA	ESC_AA7945AA	PNUSAE000843	SRR2120920;ILLUMINA;Paired;;SRX1113928				NA	NA	NA	North America	United States						EDLB-CDC	Escherichia coli								PRJNA218110	SRP046387		SAMN03840337	SRS1008305	2015-08-27	2015-07-21	Assembled	67.89	97802	5481297	Escherichia coli / Shigella;99.28%	318	7699	2.2	ESC_AA7984AA_AS	NA	16	ST29 Cplx	B1	NA	6	4	12
ESC_AA7947AA	ESC_AA7947AA	PNUSAE000841	SRR2120918;ILLUMINA;Paired;;SRX1113926				NA	NA	NA	North America	United States						EDLB-CDC	Escherichia coli								PRJNA218110	SRP046387		SAMN03840335	SRS1008298	2015-08-27	2015-07-21	Assembled	0	104446	5658779	Escherichia coli / Shigella;97.51%	359	7799	2.2	ESC_BA7651AA_AS	NA	21	ST29 Cplx	B1	NA	16	4	12
ESC_AA7950AA	ESC_AA7950AA	PNUSAE000839	SRR2120915;ILLUMINA;Paired;;SRX1113924				NA	NA	NA	North America	United States						EDLB-CDC	Escherichia coli								PRJNA218110	SRP046387		SAMN03835556	SRS1008301	2015-08-27	2015-07-21	Assembled	0	101083	5692055	Escherichia coli / Shigella;99.43%	379	18702	2.2	ESC_BA4854AA_AS	NA	21	ST29 Cplx	B1	NA	16	4	12
ESC_AA7956AA	ESC_AA7956AA	PNUSAE000969	SRR2119226;ILLUMINA;Paired;;SRX1112959				NA	NA	NA	North America	United States						EDLB-CDC	Escherichia coli								PRJNA218110	SRP046387		SAMN03856957	SRS1007419	2015-08-27	2015-07-20	Assembled	93.12	92485	5506664	Escherichia coli / Shigella;99.38%	353	13308	2.2	ESC_BA2735AA_AS	NA	21	ST29 Cplx	B1	NA	16	4	12
ESC_AA7960AA	ESC_AA7960AA	PNUSAE000965	SRR2119224;ILLUMINA;Paired;;SRX1112957				NA	NA	NA	North America	United States						EDLB-CDC	Escherichia coli								PRJNA218110	SRP046387		SAMN03861983	SRS1007421	2015-08-27	2015-07-20	Assembled	122.76	105734	5622055	Escherichia coli / Shigella;99.71%	364	14503	2.2	ESC_BA2291AA_AS	NA	21	ST29 Cplx	B1	NA	16	4	12
ESC_AA7962AA	ESC_AA7962AA	PNUSAE000964	SRR2119223;ILLUMINA;Paired;;SRX1112956				NA	NA	NA	North America	United States						EDLB-CDC	Escherichia coli								PRJNA218110	SRP046387		SAMN03856953	SRS1007417	2015-08-27	2015-07-20	Assembled	124.89	104424	5627139	Escherichia coli / Shigella;100.0%	357	11962	2.2	ESC_BA4067AA_AS	NA	21	ST29 Cplx	B1	NA	16	4	12
ESC_AA7964AA	ESC_AA7964AA	PNUSAE000963	SRR2119222;ILLUMINA;Paired;;SRX1112955				NA	NA	NA	North America	United States						EDLB-CDC	Escherichia coli								PRJNA218110	SRP046387		SAMN03861982	SRS1007418	2015-08-27	2015-07-20	Assembled	111.29	104529	5630310	Escherichia coli / Shigella;99.66%	348	14505	2.2	ESC_BA2964AA_AS	NA	21	ST29 Cplx	B1	NA	16	4	12
ESC_AA7966AA	ESC_AA7966AA	PNUSAE000962	SRR2119221;ILLUMINA;Paired;;SRX1112954				NA	NA	NA	North America	United States						EDLB-CDC	Escherichia coli								PRJNA218110	SRP046387		SAMN03861981	SRS1007413	2015-08-27	2015-07-20	Assembled	79.75	97559	5371949	Escherichia coli / Shigella;99.17%	270	16133	2.2	ESC_BA6608AA_AS	NA	16	ST29 Cplx	B1	NA	6	4	12
ESC_AA8019AA	ESC_AA8019AA	PNUSAE000952	SRR2102958;ILLUMINA;Paired;;SRX1097558				NA	NA	NA	North America	United States						EDLB-CDC	Escherichia coli								PRJNA218110	SRP046387		SAMN03850829	SRS992670	2015-08-27	2015-07-15	Assembled	0	107766	5584208	Escherichia coli / Shigella;100.0%	348	11670	2.2	ESC_BA5890AA_AS	NA	5501	ST29 Cplx		NA	16	4	12
ESC_AA8022AA	ESC_AA8022AA	PNUSAE000826	SRR2102956;ILLUMINA;Paired;;SRX1097556				NA	NA	NA	North America	United States						EDLB-CDC	Escherichia coli								PRJNA218110	SRP046387		SAMN03792130	SRS992667	2015-08-27	2015-07-15	Assembled	79.97	133867	5518804	Escherichia coli / Shigella;100.0%	241	10145	2.2	ESC_BA2769AA_AS	NA	5421	ST29 Cplx		NA	462	4	12
ESC_AA8026AA	ESC_AA8026AA	2011C-3562	SRR2102954;ILLUMINA;Paired;;SRX1097554				NA	NA	NA	North America	United States						EDLB-CDC	Escherichia coli								PRJNA218110	SRP046387		SAMN03860042	SRS992669	2015-08-27	2015-07-15	Assembled	116.06	81986	5783302	Escherichia coli / Shigella;99.14%	384	21920	2.2	ESC_AA9220AA_AS	NA	21	ST29 Cplx	B1	NA	16	4	12
ESC_AA8031AA	ESC_AA8031AA	2011C-3577	SRR2102950;ILLUMINA;Paired;;SRX1097550				NA	NA	NA	North America	United States						EDLB-CDC	Escherichia coli								PRJNA218110	SRP046387		SAMN03860040	SRS992661	2015-08-27	2015-07-15	Assembled	131	78344	6020972	Escherichia coli / Shigella;97.5%	417	119350	4.1	ESC_TB5823AA_AS	NA	21	ST29 Cplx	B1	NA	16	4	12
ESC_AA8033AA	ESC_AA8033AA	PNUSAE000866	SRR2102948;ILLUMINA;Paired;;SRX1097548				NA	NA	NA	North America	United States						EDLB-CDC	Escherichia coli								PRJNA218110	SRP046387		SAMN03792973	SRS992662	2015-08-27	2015-07-15	Assembled	118.96	99902	5544318	Escherichia coli / Shigella;99.75%	425	9911	2.2	ESC_CA5116AA_AS	NA	21	ST29 Cplx	B1	NA	16	4	12
ESC_AA8043AA	ESC_AA8043AA	PNUSAE000783	SRR2102942;ILLUMINA;Paired;;SRX1097541				NA	NA	NA	North America	United States						EDLB-CDC	Escherichia coli								PRJNA218110	SRP046387		SAMN03794745	SRS992651	2015-08-27	2015-07-15	Assembled	61.6	73248	5577986	Escherichia coli / Shigella;97.45%	578	23724	2.2	ESC_CA1575AA_AS	NA	16	ST29 Cplx	B1	NA	6	4	12
ESC_AA8045AA	ESC_AA8045AA	PNUSAE000946	SRR2102941;ILLUMINA;Paired;;SRX1097540				NA	NA	NA	North America	United States						EDLB-CDC	Escherichia coli								PRJNA218110	SRP046387		SAMN03850828	SRS992652	2015-08-27	2015-07-15	Assembled	97.06	103961	5531096	Escherichia coli / Shigella;99.43%	374	15226	2.2	ESC_CA5001AA_AS	NA	21	ST29 Cplx	B1	NA	16	4	12
ESC_AA8062AA	ESC_AA8062AA	PNUSAE000821	SRR2102932;ILLUMINA;Paired;;SRX1097524				NA	NA	NA	North America	United States						EDLB-CDC	Escherichia coli								PRJNA218110	SRP046387		SAMN03792125	SRS992636	2015-08-27	2015-07-15	Assembled	76	99676	5365243	Escherichia coli / Shigella;99.42%	308	56957	4.1	ESC_TB5824AA_AS	NA	16	ST29 Cplx	B1	NA	6	4	12
ESC_AA8064AA	ESC_AA8064AA	PNUSAE000873	SRR2102931;ILLUMINA;Paired;;SRX1097523				NA	NA	NA	North America	United States						EDLB-CDC	Escherichia coli								PRJNA218110	SRP046387		SAMN03792974	SRS992638	2015-08-27	2015-07-15	Assembled	0	92172	5506836	Escherichia coli / Shigella;99.76%	507	13258	2.2	ESC_BA6274AA_AS	NA	21	ST29 Cplx	B1	NA	16	4	12
ESC_AA8066AA	ESC_AA8066AA	PNUSAE000804	SRR2102929;ILLUMINA;Paired;;SRX1097521				NA	NA	NA	North America	United States						EDLB-CDC	Escherichia coli								PRJNA218110	SRP046387		SAMN03793098	SRS992640	2015-08-27	2015-07-15	Assembled	95.53	94180	5595916	Escherichia coli / Shigella;99.37%	376	15692	2.2	ESC_BA1280AA_AS	NA	16	ST29 Cplx	B1	NA	6	4	12
ESC_AA8078AA	ESC_AA8078AA	PNUSAE000951	SRR2102923;ILLUMINA;Paired;;SRX1097515				NA	NA	NA	North America	United States						EDLB-CDC	Escherichia coli								PRJNA218110	SRP046387		SAMN03850832	SRS992632	2015-08-27	2015-07-15	Assembled	0	93024	5751895	Escherichia coli / Shigella;99.42%	395	14296	2.2	ESC_BA5635AA_AS	NA	21	ST29 Cplx	B1	NA	16	4	12
ESC_AA8086AA	ESC_AA8086AA	PNUSAE000808	SRR2102917;ILLUMINA;Paired;;SRX1097509				NA	NA	NA	North America	United States						EDLB-CDC	Escherichia coli								PRJNA218110	SRP046387		SAMN03793102	SRS992626	2015-08-27	2015-07-15	Assembled	69.04	58565	5748524	Escherichia coli / Shigella;99.51%	452	22216	2.2	ESC_AA9027AA_AS	NA	21	ST29 Cplx	B1	NA	16	4	12
ESC_AA8092AA	ESC_AA8092AA	PNUSAE000805	SRR2102913;ILLUMINA;Paired;;SRX1097504				NA	NA	NA	North America	United States						EDLB-CDC	Escherichia coli								PRJNA218110	SRP046387		SAMN03793099	SRS992622	2015-08-27	2015-07-15	Assembled	127	56398	5766434	Escherichia coli / Shigella;97.7%	473	106168	4.1	ESC_TB5827AA_AS	NA	21	ST29 Cplx	B1	NA	16	4	12
ESC_AA8114AA	ESC_AA8114AA	PNUSAE000547	SRR2095949;ILLUMINA;Paired;500;SRX1091073				NA	NA	NA	North America	United States						EDLB-CDC	Escherichia coli								PRJNA218110	SRP046387		SAMN03755593	SRS986743	2015-08-27	2015-07-10	Assembled	63.47	93224	5555341	Escherichia coli / Shigella;100.0%	411	10232	2.2	ESC_BA9948AA_AS	NA	723	ST29 Cplx		NA	16	154	12
ESC_AA8121AA	ESC_AA8121AA	PNUSAE000544	SRR2095946;ILLUMINA;Paired;500;SRX1091070				NA	NA	NA	North America	United States						EDLB-CDC	Escherichia coli								PRJNA218110	SRP046387		SAMN03755590	SRS986746	2015-08-27	2015-07-10	Assembled	0	79616	5749949	Escherichia coli / Shigella;100.0%	413	9793	2.2	ESC_CA2011AA_AS	NA	5555	ST29 Cplx		NA	16	703	12
ESC_AA8123AA	ESC_AA8123AA	PNUSAE000543	SRR2095945;ILLUMINA;Paired;500;SRX1091069				NA	NA	NA	North America	United States						EDLB-CDC	Escherichia coli								PRJNA218110	SRP046387		SAMN03755589	SRS986754	2015-08-27	2015-07-10	Assembled	0	97332	5315200	Escherichia coli / Shigella;98.83%	307	23054	2.2	ESC_BA6096AA_AS	NA	16	ST29 Cplx	B1	NA	6	4	12
ESC_AA8129AA	ESC_AA8129AA	PNUSAE000538	SRR2095942;ILLUMINA;Paired;500;SRX1091066				NA	NA	NA	North America	United States						EDLB-CDC	Escherichia coli								PRJNA218110	SRP046387		SAMN03755586	SRS986757	2015-08-27	2015-07-10	Assembled	54.14	102962	5329526	Escherichia coli / Shigella;100.0%	269	15104	2.2	ESC_CA4114AA_AS	NA	16	ST29 Cplx	B1	NA	6	4	12
ESC_AA8133AA	ESC_AA8133AA	PNUSAE000535	SRR2095940;ILLUMINA;Paired;500;SRX1091064				NA	NA	NA	North America	United States						EDLB-CDC	Escherichia coli								PRJNA218110	SRP046387		SAMN03755584	SRS986736	2015-08-27	2015-07-10	Assembled	40.51	68437	5684245	Escherichia coli / Shigella;100.0%	387	34343	2.2	ESC_BA7914AA_AS	NA	21	ST29 Cplx	B1	NA	16	4	12
ESC_AA8136AA	ESC_AA8136AA	PNUSAE000534	SRR2095939;ILLUMINA;Paired;500;SRX1091063				NA	NA	NA	North America	United States						EDLB-CDC	Escherichia coli								PRJNA218110	SRP046387		SAMN03755583	SRS986737	2015-08-27	2015-07-10	Assembled	42.96	104690	5588059	Escherichia coli / Shigella;99.69%	357	24333	2.2	ESC_CA2004AA_AS	NA	21	ST29 Cplx	B1	NA	16	4	12
ESC_AA8180AA	ESC_AA8180AA	AZ-TG71431	SRR2085789;ILLUMINA;Paired;500;SRX1079935	Poultry	Avian	packaged chicken	2009	12	NA	North America	United States	Florida					FOOD AND DRUG ADMINISTRATION, CENTER FOR FOOD SAFETY AND APPLIED NUTRITION	Escherichia coli								PRJNA230968	SRP038995		SAMN02463280	SRS977800	2015-08-27	2015-07-06	Assembled	0	87439	5448456	Escherichia coli / Shigella;97.15%	354	9004	2.2	ESC_BA8626AA_AS	NA	29	ST29 Cplx	B1	NA	6	4	12
ESC_AA8275AA	ESC_AA8275AA	PNUSAE000688	SRR2056438;ILLUMINA;Paired;500;SRX1053638				NA	NA	NA	North America	United States						EDLB-CDC	Escherichia coli								PRJNA218110	SRP046387		SAMN03761781	SRS956562	2015-08-27	2015-06-08	Assembled	94	101269	5564061	Escherichia coli / Shigella;99.58%	400	69763	4.1	ESC_TB5852AA_AS	NA	21	ST29 Cplx	B1	NA	16	4	12
ESC_AA8277AA	ESC_AA8277AA	PNUSAE000687	SRR2481392;ILLUMINA;Paired;;SRX1272631,SRR2056437;ILLUMINA;Paired;500;SRX1053637				NA	NA	NA	North America	United States						EDLB-CDC	Escherichia coli								PRJNA218110	SRP046387		SAMN03761780	SRS956563	2015-08-27	2015-06-08	Assembled	74.82	101082	5563443	Escherichia coli / Shigella;99.76%	461	10459	2.2	ESC_CA6571AA_AS	NA	21	ST29 Cplx	B1	NA	16	4	12
ESC_AA8279AA	ESC_AA8279AA	PNUSAE000667	SRR2056436;ILLUMINA;Paired;500;SRX1053636				NA	NA	NA	North America	United States						EDLB-CDC	Escherichia coli								PRJNA218110	SRP046387		SAMN03757670	SRS956726	2015-08-27	2015-06-08	Assembled	85.05	62260	5321824	Escherichia coli / Shigella;99.43%	375	25536	2.2	ESC_CA0232AA_AS	NA	16	ST29 Cplx	B1	NA	6	4	12
ESC_AA8283AA	ESC_AA8283AA	PNUSAE000665	SRR2056434;ILLUMINA;Paired;500;SRX1053634				NA	NA	NA	North America	United States						EDLB-CDC	Escherichia coli								PRJNA218110	SRP046387		SAMN03757668	SRS956552	2015-08-27	2015-06-08	Assembled	95.72	92166	5598315	Escherichia coli / Shigella;99.7%	365	15948	2.2	ESC_BA2886AA_AS	NA	5429	ST29 Cplx	B1	NA	16	4	12
ESC_AA8285AA	ESC_AA8285AA	PNUSAE000664	SRR2056433;ILLUMINA;Paired;500;SRX1053633				NA	NA	NA	North America	United States						EDLB-CDC	Escherichia coli								PRJNA218110	SRP046387		SAMN03757667	SRS956554	2015-08-27	2015-06-08	Assembled	83.94	60276	5690839	Escherichia coli / Shigella;100.0%	482	24445	2.2	ESC_CA5763AA_AS	NA	21	ST29 Cplx	B1	NA	16	4	12
ESC_AA8289AA	ESC_AA8289AA	PNUSAE000660	SRR2056430;ILLUMINA;Paired;500;SRX1053629				NA	NA	NA	North America	United States						EDLB-CDC	Escherichia coli								PRJNA218110	SRP046387		SAMN03757664	SRS956557	2015-08-27	2015-06-08	Assembled	95.9	92596	5523425	Escherichia coli / Shigella;99.73%	423	20521	2.2	ESC_AA9438AA_AS	NA	21	ST29 Cplx	B1	NA	16	4	12
ESC_AA8293AA	ESC_AA8293AA	PNUSAE000658	SRR2056428;ILLUMINA;Paired;500;SRX1053627				NA	NA	NA	North America	United States						EDLB-CDC	Escherichia coli								PRJNA218110	SRP046387		SAMN03757662	SRS956727	2015-08-27	2015-06-08	Assembled	80.47	68835	5548242	Escherichia coli / Shigella;99.72%	396	23101	2.2	ESC_BA0071AA_AS	NA	5310	ST29 Cplx		NA	16	4	12
ESC_AA8299AA	ESC_AA8299AA	PNUSAE000655	SRR2056425;ILLUMINA;Paired;500;SRX1053624,SRR5026251;ILLUMINA;Paired;;SRX2352480				NA	NA	NA	North America	United States						EDLB-CDC	Escherichia coli								PRJNA218110	SRP046387		SAMN03757659	SRS956541	2015-08-27	2015-06-08	Assembled	90.4	70242	5329923	Escherichia coli / Shigella;100.0%	362	24827	2.2	ESC_BA0912AA_AS	NA	1792	ST29 Cplx	B1	NA	6	4	12
ESC_AA8301AA	ESC_AA8301AA	PNUSAE000652	SRR2056424;ILLUMINA;Paired;500;SRX1053623				NA	NA	NA	North America	United States						EDLB-CDC	Escherichia coli								PRJNA218110	SRP046387		SAMN03761421	SRS956542	2015-08-27	2015-06-08	Assembled	245.56	98825	5650948	Escherichia coli / Shigella;100.0%	437	6398	2.2	ESC_BA5607AA_AS	NA	21	ST29 Cplx	B1	NA	16	4	12
ESC_AA8302AA	ESC_AA8302AA	PNUSAE000651	SRR2056423;ILLUMINA;Paired;500;SRX1053622				NA	NA	NA	North America	United States						EDLB-CDC	Escherichia coli								PRJNA218110	SRP046387		SAMN03761420	SRS956543	2015-08-27	2015-06-08	Assembled	128.48	98825	5646648	Escherichia coli / Shigella;100.0%	433	6325	2.2	ESC_BA1474AA_AS	NA	21	ST29 Cplx	B1	NA	16	4	12
ESC_AA8306AA	ESC_AA8306AA	PNUSAE000649	SRR2056421;ILLUMINA;Paired;500;SRX1053620				NA	NA	NA	North America	United States						EDLB-CDC	Escherichia coli								PRJNA218110	SRP046387		SAMN03761418	SRS956545	2015-08-27	2015-06-08	Assembled	112.05	104323	5675353	Escherichia coli / Shigella;99.53%	458	8388	2.2	ESC_CA3896AA_AS	NA	21	ST29 Cplx	B1	NA	16	4	12
ESC_AA8314AA	ESC_AA8314AA	PNUSAE000646	SRR2056417;ILLUMINA;Paired;500;SRX1053616				NA	NA	NA	North America	United States						EDLB-CDC	Escherichia coli								PRJNA218110	SRP046387		SAMN03761415	SRS956549	2015-08-27	2015-06-08	Assembled	114.91	104266	5510964	Escherichia coli / Shigella;100.0%	390	5723	2.2	ESC_CA5267AA_AS	NA	21	ST29 Cplx	B1	NA	16	4	12
ESC_AA8319AA	ESC_AA8319AA	PNUSAE000643	SRR2056415;ILLUMINA;Paired;500;SRX1053614				NA	NA	NA	North America	United States						EDLB-CDC	Escherichia coli								PRJNA218110	SRP046387		SAMN03761412	SRS956551	2015-08-27	2015-06-08	Assembled	101.85	98825	5773487	Escherichia coli / Shigella;100.0%	456	7732	2.2	ESC_BA1623AA_AS	NA	21	ST29 Cplx	B1	NA	16	4	12
ESC_AA8324AA	ESC_AA8324AA	PNUSAE000641	SRR2056413;ILLUMINA;Paired;500;SRX1053612				NA	NA	NA	North America	United States						EDLB-CDC	Escherichia coli								PRJNA218110	SRP046387		SAMN03754052	SRS956530	2015-08-27	2015-06-08	Assembled	83.61	101082	5591499	Escherichia coli / Shigella;100.0%	375	12474	2.2	ESC_CA5013AA_AS	NA	21	ST29 Cplx	B1	NA	16	4	12
ESC_AA8348AA	ESC_AA8348AA	PNUSAE000612	SRR2056401;ILLUMINA;Paired;500;SRX1053599				NA	NA	NA	North America	United States						EDLB-CDC	Escherichia coli								PRJNA218110	SRP046387		SAMN03754050	SRS956523	2015-08-27	2015-06-08	Assembled	0	99938	5278231	Escherichia coli / Shigella;98.81%	280	13210	2.2	ESC_BA4289AA_AS	NA	16	ST29 Cplx	B1	NA	6	4	12
ESC_AA8352AA	ESC_AA8352AA	PNUSAE000610	SRR2056399;ILLUMINA;Paired;500;SRX1053597				NA	NA	NA	North America	United States						EDLB-CDC	Escherichia coli								PRJNA218110	SRP046387		SAMN03754048	SRS956525	2015-08-27	2015-06-08	Assembled	78.31	92384	5529662	Escherichia coli / Shigella;99.42%	389	22540	2.2	ESC_BA8596AA_AS	NA	21	ST29 Cplx	B1	NA	16	4	12
ESC_AA8360AA	ESC_AA8360AA	PNUSAE000497	SRR2056395;ILLUMINA;Paired;500;SRX1053591				NA	NA	NA	North America	United States						EDLB-CDC	Escherichia coli								PRJNA218110	SRP046387		SAMN03761410	SRS956520	2015-08-27	2015-06-08	Assembled	95.87	92048	5510654	Escherichia coli / Shigella;100.0%	380	6373	2.2	ESC_CA2882AA_AS	NA	21	ST29 Cplx	B1	NA	16	4	12
ESC_AA8362AA	ESC_AA8362AA	PNUSAE000496	SRR2056394;ILLUMINA;Paired;500;SRX1053590				NA	NA	NA	North America	United States						EDLB-CDC	Escherichia coli								PRJNA218110	SRP046387		SAMN03734231	SRS956509	2015-08-27	2015-06-08	Assembled	142	83119	5524056	Escherichia coli / Shigella;100.0%	376	7004	2.2	ESC_AA8011AA_AS	NA	21	ST29 Cplx	B1	NA	16	4	12
ESC_AA8370AA	ESC_AA8370AA	PNUSAE000483	SRR2056390;ILLUMINA;Paired;500;SRX1053586				NA	NA	NA	North America	United States						EDLB-CDC	Escherichia coli								PRJNA218110	SRP046387		SAMN03734227	SRS956513	2015-08-27	2015-06-08	Assembled	70.34	99328	5556414	Escherichia coli / Shigella;100.0%	368	10286	2.2	ESC_BA2088AA_AS	NA	21	ST29 Cplx	B1	NA	16	4	12
ESC_AA8372AA	ESC_AA8372AA	PNUSAE000481	SRR2056389;ILLUMINA;Paired;500;SRX1053585				NA	NA	NA	North America	United States						EDLB-CDC	Escherichia coli								PRJNA218110	SRP046387		SAMN03734226	SRS956514	2015-08-27	2015-06-08	Assembled	94.95	105409	5268543	Escherichia coli / Shigella;99.6%	278	7350	2.2	ESC_CA1290AA_AS	NA	1792	ST29 Cplx	B1	NA	6	4	12
ESC_AA8379AA	ESC_AA8379AA	PNUSAE000354	SRR2056068;ILLUMINA;Paired;500;SRX1053415				NA	NA	NA	North America	United States						EDLB-CDC	Escherichia coli								PRJNA218110	SRP046387		SAMN03381406	SRS956389	2015-08-27	2015-06-08	Assembled	120.81	112465	5508810	Escherichia coli / Shigella;100.0%	367	6052	2.2	ESC_AA7891AA_AS	NA	21	ST29 Cplx	B1	NA	16	4	12
ESC_AA8383AA	ESC_AA8383AA	PNUSAE000254	SRR2056066;ILLUMINA;Paired;500;SRX1053413				NA	NA	NA	North America	United States						EDLB-CDC	Escherichia coli								PRJNA218110	SRP046387		SAMN03329672	SRS956391	2015-08-27	2015-06-08	Assembled	113.55	104270	5566104	Escherichia coli / Shigella;100.0%	371	5706	2.2	ESC_BA8518AA_AS	NA	21	ST29 Cplx	B1	NA	16	4	12
ESC_AA8386AA	ESC_AA8386AA	PNUSAE000223	SRR2056065;ILLUMINA;Paired;500;SRX1053412				NA	NA	NA	North America	United States						EDLB-CDC	Escherichia coli								PRJNA218110	SRP046387		SAMN03290654	SRS956392	2015-08-27	2015-06-08	Assembled	76.85	124704	5184480	Escherichia coli / Shigella;100.0%	262	7717	2.2	ESC_BA4431AA_AS	NA	16	ST29 Cplx	B1	NA	6	4	12
ESC_AA8388AA	ESC_AA8388AA	PNUSAE000222	SRR2056064;ILLUMINA;Paired;500;SRX1053411				NA	NA	NA	North America	United States						EDLB-CDC	Escherichia coli								PRJNA218110	SRP046387		SAMN03290653	SRS956728	2015-08-27	2015-06-08	Assembled	91.09	124379	5187339	Escherichia coli / Shigella;100.0%	251	6374	2.2	ESC_BA9545AA_AS	NA	16	ST29 Cplx	B1	NA	6	4	12
ESC_AA8390AA	ESC_AA8390AA	PNUSAE000221	SRR2056063;ILLUMINA;Paired;500;SRX1053410				NA	NA	NA	North America	United States						EDLB-CDC	Escherichia coli								PRJNA218110	SRP046387		SAMN03290652	SRS956379	2015-08-27	2015-06-08	Assembled	108.21	105523	5378384	Escherichia coli / Shigella;100.0%	343	7731	2.2	ESC_BA4725AA_AS	NA	16	ST29 Cplx	B1	NA	6	4	12
ESC_AA8399AA	ESC_AA8399AA	PNUSAE000026	SRR2056058;ILLUMINA;Paired;500;SRX1053405				NA	NA	NA	North America	United States						EDLB-CDC	Escherichia coli								PRJNA218110	SRP046387		SAMN03734225	SRS956384	2015-08-27	2015-06-08	Assembled	0	124556	5377220	Escherichia coli / Shigella;98.45%	298	4859	2.2	ESC_BA4601AA_AS	NA	16	ST29 Cplx	B1	NA	6	4	12
ESC_AA8401AA	ESC_AA8401AA	PNUSAE000022	SRR2056057;ILLUMINA;Paired;500;SRX1053401				NA	NA	NA	North America	United States						EDLB-CDC	Escherichia coli								PRJNA218110	SRP046387		SAMN03653580	SRS956378	2015-08-27	2015-06-08	Assembled	74.61	82707	5607204	Escherichia coli / Shigella;100.0%	382	10596	2.2	ESC_CA2497AA_AS	NA	21	ST29 Cplx	B1	NA	16	4	12
ESC_AA8430AA	ESC_AA8430AA	2015C-3362	SRR2052435;ILLUMINA;Paired;500;SRX1049866				NA	NA	NA	North America	United States						EDLB-CDC	Escherichia coli								PRJNA218110	SRP046387		SAMN03754557	SRS954097	2015-08-27	2015-06-04	Assembled	83.92	101082	5607853	Escherichia coli / Shigella;100.0%	385	7971	2.2	ESC_CA4163AA_AS	NA	21	ST29 Cplx	B1	NA	16	4	12
ESC_AA8434AA	ESC_AA8434AA	2015C-3359	SRR2052432;ILLUMINA;Paired;500;SRX1049864				NA	NA	NA	North America	United States						EDLB-CDC	Escherichia coli								PRJNA218110	SRP046387		SAMN03610433	SRS954089	2015-08-27	2015-06-04	Assembled	42.41	84904	5596462	Escherichia coli / Shigella;100.0%	412	29676	2.2	ESC_BA0614AA_AS	NA	21	ST29 Cplx	B1	NA	16	4	12
ESC_AA8467AA	ESC_AA8467AA	PNUSAE000625	SRR2043364;ILLUMINA;Paired;500;SRX1041662				NA	NA	NA	North America	United States						EDLB-CDC	Escherichia coli								PRJNA218110	SRP046387		SAMN03732440	SRS948033	2015-08-27	2015-05-28	Assembled	49.19	118061	5395861	Escherichia coli / Shigella;100.0%	273	19373	2.2	ESC_BA1062AA_AS	NA	5374	ST29 Cplx		NA	16	4	12
ESC_AA8474AA	ESC_AA8474AA	PNUSAE000621	SRR2043359;ILLUMINA;Paired;500;SRX1041658				NA	NA	NA	North America	United States						EDLB-CDC	Escherichia coli								PRJNA218110	SRP046387		SAMN03732436	SRS948037	2015-08-27	2015-05-28	Assembled	42.15	117465	5530568	Escherichia coli / Shigella;100.0%	286	23772	2.2	ESC_CA2824AA_AS	NA	21	ST29 Cplx	B1	NA	16	4	12
ESC_AA8476AA	ESC_AA8476AA	PNUSAE000620	SRR2043358;ILLUMINA;Paired;500;SRX1041657				NA	NA	NA	North America	United States						EDLB-CDC	Escherichia coli								PRJNA218110	SRP046387		SAMN03732435	SRS948038	2015-08-27	2015-05-28	Assembled	39.37	107092	5444769	Escherichia coli / Shigella;99.65%	324	30210	2.2	ESC_BA3665AA_AS	NA	21	ST29 Cplx	B1	NA	16	4	12
ESC_AA8478AA	ESC_AA8478AA	PNUSAE000609	SRR2043357;ILLUMINA;Paired;500;SRX1041656,SRR5312187;ILLUMINA;Paired;;SRX2612056				NA	NA	NA	North America	United States						EDLB-CDC	Escherichia coli								PRJNA218110	SRP046387		SAMN03734452	SRS948039	2015-08-27	2015-05-28	Assembled	54	107916	5437564	Escherichia coli / Shigella;100.0%	337	79236	4.1	ESC_TB5859AA_AS	NA	21	ST29 Cplx	B1	NA	16	4	12
ESC_AA8482AA	ESC_AA8482AA	PNUSAE000599	SRR2043355;ILLUMINA;Paired;500;SRX1041654				NA	NA	NA	North America	United States						EDLB-CDC	Escherichia coli								PRJNA218110	SRP046387		SAMN03734593	SRS948024	2015-08-27	2015-05-28	Assembled	53.93	71511	5717070	Escherichia coli / Shigella;100.0%	493	37497	2.2	ESC_CA3537AA_AS	NA	21	ST29 Cplx	B1	NA	16	4	12
ESC_AA8484AA	ESC_AA8484AA	PNUSAE000598	SRR2043354;ILLUMINA;Paired;500;SRX1041653				NA	NA	NA	North America	United States						EDLB-CDC	Escherichia coli								PRJNA218110	SRP046387		SAMN03734592	SRS948025	2015-08-27	2015-05-28	Assembled	0	78204	5580302	Escherichia coli / Shigella;100.0%	388	12526	2.2	ESC_BA9336AA_AS	NA	21	ST29 Cplx	B1	NA	16	4	12
ESC_AA8486AA	ESC_AA8486AA	PNUSAE000597	SRR2043353;ILLUMINA;Paired;500;SRX1041651				NA	NA	NA	North America	United States						EDLB-CDC	Escherichia coli								PRJNA218110	SRP046387		SAMN03734591	SRS948026	2015-08-27	2015-05-28	Assembled	100.81	90320	5724981	Escherichia coli / Shigella;99.46%	412	18375	2.2	ESC_AA8177AA_AS	NA	21	ST29 Cplx	B1	NA	16	4	12
ESC_AA8492AA	ESC_AA8492AA	PNUSAE000569	SRR2043350;ILLUMINA;Paired;500;SRX1041648				NA	NA	NA	North America	United States						EDLB-CDC	Escherichia coli								PRJNA218110	SRP046387		SAMN03734451	SRS948029	2015-08-27	2015-05-28	Assembled	74.16	101082	5679219	Escherichia coli / Shigella;99.43%	373	18582	2.2	ESC_CA6878AA_AS	NA	21	ST29 Cplx	B1	NA	16	4	12
ESC_AA8494AA	ESC_AA8494AA	PNUSAE000568	SRR2043344;ILLUMINA;Paired;500;SRX1041645				NA	NA	NA	North America	United States						EDLB-CDC	Escherichia coli								PRJNA218110	SRP046387		SAMN03734450	SRS948022	2015-08-27	2015-05-28	Assembled	0	99222	5602498	Escherichia coli / Shigella;99.43%	370	15357	2.2	ESC_CA2201AA_AS	NA	21	ST29 Cplx	B1	NA	16	4	12
ESC_AA8513AA	ESC_AA8513AA	PNUSAE000608	SRR2038685;ILLUMINA;Paired;500;SRX1037402				NA	NA	NA	North America	United States						EDLB-CDC	Escherichia coli								PRJNA218110	SRP046387		SAMN03700761	SRS944643	2015-08-27	2015-05-22	Assembled	102.08	105228	5549394	Escherichia coli / Shigella;99.69%	370	8479	2.2	ESC_CA5429AA_AS	NA	29	ST29 Cplx	B1	NA	6	4	12
ESC_AA8519AA	ESC_AA8519AA	PNUSAE000605	SRR2038682;ILLUMINA;Paired;500;SRX1037399				NA	NA	NA	North America	United States						EDLB-CDC	Escherichia coli								PRJNA218110	SRP046387		SAMN03700758	SRS944623	2015-08-27	2015-05-22	Assembled	0	104256	5598190	Escherichia coli / Shigella;99.73%	411	10374	2.2	ESC_BA4739AA_AS	NA	21	ST29 Cplx	B1	NA	16	4	12
ESC_AA8529AA	ESC_AA8529AA	PNUSAE000595	SRR2038677;ILLUMINA;Paired;500;SRX1037394				NA	NA	NA	North America	United States						EDLB-CDC	Escherichia coli								PRJNA218110	SRP046387		SAMN03700998	SRS944619	2015-08-27	2015-05-22	Assembled	0	100854	5515415	Escherichia coli / Shigella;97.62%	430	7097	2.2	ESC_BA5411AA_AS	NA	21	ST29 Cplx	B1	NA	16	4	12
ESC_AA8533AA	ESC_AA8533AA	PNUSAE000593	SRR2038675;ILLUMINA;Paired;500;SRX1037392				NA	NA	NA	North America	United States						EDLB-CDC	Escherichia coli								PRJNA218110	SRP046387		SAMN03656165	SRS944626	2015-08-27	2015-05-22	Assembled	73.66	101082	5572321	Escherichia coli / Shigella;100.0%	381	13041	2.2	ESC_BA7461AA_AS	NA	21	ST29 Cplx	B1	NA	16	4	12
ESC_AA8535AA	ESC_AA8535AA	PNUSAE000592	SRR2038674;ILLUMINA;Paired;500;SRX1037391				NA	NA	NA	North America	United States						EDLB-CDC	Escherichia coli								PRJNA218110	SRP046387		SAMN03656164	SRS944627	2015-08-27	2015-05-22	Assembled	45.35	104323	5535187	Escherichia coli / Shigella;99.39%	358	21648	2.2	ESC_BA1091AA_AS	NA	21	ST29 Cplx	B1	NA	16	4	12
ESC_AA8537AA	ESC_AA8537AA	PNUSAE000591	SRR2038673;ILLUMINA;Paired;500;SRX1037390				NA	NA	NA	North America	United States						EDLB-CDC	Escherichia coli								PRJNA218110	SRP046387		SAMN03656163	SRS944628	2015-08-27	2015-05-22	Assembled	68.9	103762	5573178	Escherichia coli / Shigella;100.0%	387	13204	2.2	ESC_AA9505AA_AS	NA	21	ST29 Cplx	B1	NA	16	4	12
ESC_AA8546AA	ESC_AA8546AA	PNUSAE000578	SRR2038668;ILLUMINA;Paired;500;SRX1037384				NA	NA	NA	North America	United States						EDLB-CDC	Escherichia coli								PRJNA218110	SRP046387		SAMN03658741	SRS944633	2015-08-27	2015-05-22	Assembled	61.98	92208	5779462	Escherichia coli / Shigella;100.0%	378	24626	2.2	ESC_CA2676AA_AS	NA	21	ST29 Cplx	B1	NA	16	4	12
ESC_AA8550AA	ESC_AA8550AA	PNUSAE000566	SRR2038666;ILLUMINA;Paired;500;SRX1037382				NA	NA	NA	North America	United States						EDLB-CDC	Escherichia coli								PRJNA218110	SRP046387		SAMN03604074	SRS944635	2015-08-27	2015-05-22	Assembled	143.09	101082	5601767	Escherichia coli / Shigella;99.5%	423	7373	2.2	ESC_CA5555AA_AS	NA	21	ST29 Cplx	B1	NA	16	4	12
ESC_AA8552AA	ESC_AA8552AA	PNUSAE000563	SRR2038664;ILLUMINA;Paired;500;SRX1037381				NA	NA	NA	North America	United States						EDLB-CDC	Escherichia coli								PRJNA218110	SRP046387		SAMN03610070	SRS944636	2015-08-27	2015-05-22	Assembled	157	114500	5735355	Escherichia coli / Shigella;96.66%	325	80686	4.1	ESC_TB5863AA_AS	NA	21	ST29 Cplx	B1	NA	16	4	12
ESC_AA8560AA	ESC_AA8560AA	PNUSAE000560	SRR2038661;ILLUMINA;Paired;500;SRX1037378				NA	NA	NA	North America	United States						EDLB-CDC	Escherichia coli								PRJNA218110	SRP046387		SAMN03579613	SRS944611	2015-08-27	2015-05-22	Assembled	68.53	115135	5534667	Escherichia coli / Shigella;100.0%	352	14358	2.2	ESC_BA2639AA_AS	NA	21	ST29 Cplx	B1	NA	16	4	12
ESC_AA8562AA	ESC_AA8562AA	PNUSAE000559	SRR2038660;ILLUMINA;Paired;500;SRX1037377				NA	NA	NA	North America	United States						EDLB-CDC	Escherichia coli								PRJNA218110	SRP046387		SAMN03579612	SRS944612	2015-08-27	2015-05-22	Assembled	0	104323	5569729	Escherichia coli / Shigella;99.74%	420	15053	2.2	ESC_BA4542AA_AS	NA	21	ST29 Cplx	B1	NA	16	4	12
ESC_AA8574AA	ESC_AA8574AA	PNUSAE000499	SRR2038460;ILLUMINA;Paired;500;SRX1037190				NA	NA	NA	North America	United States						EDLB-CDC	Escherichia coli								PRJNA218110	SRP046387		SAMN03700995	SRS944431	2015-08-27	2015-05-22	Assembled	68.35	98152	5731061	Escherichia coli / Shigella;99.42%	383	10006	2.2	ESC_BA0207AA_AS	NA	21	ST29 Cplx	B1	NA	16	4	12
ESC_AA8580AA	ESC_AA8580AA	PNUSAE000492	SRR2038457;ILLUMINA;Paired;500;SRX1037187				NA	NA	NA	North America	United States						EDLB-CDC	Escherichia coli								PRJNA218110	SRP046387		SAMN03654363	SRS944434	2015-08-27	2015-05-22	Assembled	0	102153	5661535	Escherichia coli / Shigella;94.4%	445	33588	2.2	ESC_CA2060AA_AS	NA	16	ST29 Cplx	B1	NA	6	4	12
ESC_AA8582AA	ESC_AA8582AA	PNUSAE000491	SRR2038456;ILLUMINA;Paired;500;SRX1037186				NA	NA	NA	North America	United States						EDLB-CDC	Escherichia coli								PRJNA218110	SRP046387		SAMN03654362	SRS944435	2015-08-27	2015-05-22	Assembled	0	99028	5582875	Escherichia coli / Shigella;92.5%	346	28512	2.2	ESC_BA5856AA_AS	NA	16	ST29 Cplx	B1	NA	6	4	12
ESC_AA8586AA	ESC_AA8586AA	PNUSAE000489	SRR2038454;ILLUMINA;Paired;500;SRX1037184				NA	NA	NA	North America	United States						EDLB-CDC	Escherichia coli								PRJNA218110	SRP046387		SAMN03654360	SRS944437	2015-08-27	2015-05-22	Assembled	0	98889	5645578	Escherichia coli / Shigella;100.0%	311	8023	2.2	ESC_CA1201AA_AS	NA	21	ST29 Cplx	B1	NA	16	4	12
ESC_AA8605AA	ESC_AA8605AA	PNUSAE000468	SRR2038444;ILLUMINA;Paired;500;SRX1037174				NA	NA	NA	North America	United States						EDLB-CDC	Escherichia coli								PRJNA218110	SRP046387		SAMN03654367	SRS944421	2015-08-27	2015-05-22	Assembled	87.13	104266	5633699	Escherichia coli / Shigella;99.71%	355	15214	2.2	ESC_CA2455AA_AS	NA	21	ST29 Cplx	B1	NA	16	4	12
ESC_AA8613AA	ESC_AA8613AA	PNUSAE000512	SRR2037377;ILLUMINA;Paired;500;SRX1036716				NA	NA	NA	North America	United States						EDLB-CDC	Escherichia coli								PRJNA218110	SRP046387		SAMN03492167	SRS943827	2015-08-27	2015-05-22	Assembled	156.54	83118	5591178	Escherichia coli / Shigella;100.0%	366	8300	2.2	ESC_BA3121AA_AS	NA	21	ST29 Cplx	B1	NA	16	4	12
ESC_AA8615AA	ESC_AA8615AA	PNUSAE000511	SRR2037376;ILLUMINA;Paired;500;SRX1036715				NA	NA	NA	North America	United States						EDLB-CDC	Escherichia coli								PRJNA218110	SRP046387		SAMN03492166	SRS943799	2015-08-27	2015-05-22	Assembled	188.35	99966	5234596	Escherichia coli / Shigella;99.23%	280	7953	2.2	ESC_CA1424AA_AS	NA	16	ST29 Cplx	B1	NA	6	4	12
ESC_AA8617AA	ESC_AA8617AA	PNUSAE000510	SRR2037375;ILLUMINA;Paired;500;SRX1036714				NA	NA	NA	North America	United States						EDLB-CDC	Escherichia coli								PRJNA218110	SRP046387		SAMN03492165	SRS943798	2015-08-27	2015-05-22	Assembled	50.88	114432	5508367	Escherichia coli / Shigella;99.73%	386	10067	2.2	ESC_EA6206AA_AS	NA	21	ST29 Cplx	B1	NA	16	4	12
ESC_AA8619AA	ESC_AA8619AA	PNUSAE000509	SRR2037374;ILLUMINA;Paired;500;SRX1036713				NA	NA	NA	North America	United States						EDLB-CDC	Escherichia coli								PRJNA218110	SRP046387		SAMN03492164	SRS943800	2015-08-27	2015-05-22	Assembled	186.91	112457	5596383	Escherichia coli / Shigella;99.39%	354	9136	2.2	ESC_BA9925AA_AS	NA	21	ST29 Cplx	B1	NA	16	4	12
ESC_AA8628AA	ESC_AA8628AA	461_09	SRR2036124;ILLUMINA;Paired;;SRX1036312	Human	Human	Human; Homo sapiens	2009	NA	NA	Europe	United Kingdom						Gastrointestinal Bacteria Reference Unit, Public Health England	Escherichia coli		O26:H11						PRJNA259827	SRP058580		SAMN03704037	SRS943474	2015-08-27	2015-05-22	Assembled	0	115278	5620810	Escherichia coli / Shigella;99.4%	401	4655	2.2	ESC_BA5573AA_AS	NA	21	ST29 Cplx	B1	NA	16	4	12
ESC_AA8634AA	ESC_AA8634AA	181_09	SRR2035432;ILLUMINA;Paired;;SRX1035601	Human	Human	Human; Homo sapiens	2009	NA	NA	Europe	United Kingdom						Gastrointestinal Bacteria Reference Unit, Public Health England	Escherichia coli		O26:H11						PRJNA259827	SRP058580		SAMN03703997	SRS942974	2015-08-27	2015-05-22	Assembled	200.02	118067	5561291	Escherichia coli / Shigella;100.0%	347	4456	2.2	ESC_CA1107AA_AS	NA	21	ST29 Cplx	B1	NA	16	4	12
ESC_AA8637AA	ESC_AA8637AA	2270-502_12	SRR2035404;ILLUMINA;Paired;;SRX1035570	Human	Human	Human; Homo sapiens	2012	NA	NA	Europe	United Kingdom						Gastrointestinal Bacteria Reference Unit, Public Health England	Escherichia coli		O26:H11						PRJNA259827	SRP058580		SAMN03703972	SRS942956	2015-08-27	2015-05-22	Assembled	110.48	75501	5450425	Escherichia coli / Shigella;98.64%	237	2888	2.2	ESC_AA9419AA_AS	NA	21	ST29 Cplx	B1	NA	16	4	12
ESC_AA8639AA	ESC_AA8639AA	460_09	SRR2035403;ILLUMINA;Paired;;SRX1035569	Human	Human	Human; Homo sapiens	2009	NA	NA	Europe	United Kingdom						Gastrointestinal Bacteria Reference Unit, Public Health England	Escherichia coli		O26:H11						PRJNA259827	SRP058580		SAMN03703971	SRS942952	2015-08-27	2015-05-22	Assembled	135.44	114262	5644612	Escherichia coli / Shigella;100.0%	384	6204	2.2	ESC_BA3176AA_AS	NA	21	ST29 Cplx	B1	NA	16	4	12
ESC_AA8640AA	ESC_AA8640AA	680_13	SRR2035402;ILLUMINA;Paired;;SRX1035567	Human	Human	Human; Homo sapiens	2013	NA	NA	Europe	United Kingdom						Gastrointestinal Bacteria Reference Unit, Public Health England	Escherichia coli		O26:H11						PRJNA259827	SRP058580		SAMN03703970	SRS942953	2015-08-27	2015-05-22	Assembled	144.55	97574	5754461	Escherichia coli / Shigella;97.26%	408	7773	2.2	ESC_BA0620AA_AS	NA	29	ST29 Cplx	B1	NA	6	4	12
ESC_AA8642AA	ESC_AA8642AA	626_12	SRR2035399;ILLUMINA;Paired;;SRX1035564	Human	Human	Human; Homo sapiens	2012	NA	NA	Europe	United Kingdom						Gastrointestinal Bacteria Reference Unit, Public Health England	Escherichia coli		O26:H11						PRJNA259827	SRP058580		SAMN03703969	SRS942951	2015-08-27	2015-05-22	Assembled	143.35	101082	5708692	Escherichia coli / Shigella;99.39%	360	6612	2.2	ESC_BA9064AA_AS	NA	21	ST29 Cplx	B1	NA	16	4	12
ESC_AA8644AA	ESC_AA8644AA	624_12	SRR2035377;ILLUMINA;Paired;;SRX1035538,SRR2120774;ILLUMINA;Paired;;SRX1035538	Human	Human	Human; Homo sapiens	2012	NA	NA	Europe	United Kingdom						Gastrointestinal Bacteria Reference Unit, Public Health England	Escherichia coli		O26:H11						PRJNA259827	SRP058580		SAMN03703968	SRS942928	2015-08-27	2015-08-27	Assembled	38.88	96132	5514576	Escherichia coli / Shigella;100.0%	209	11342	2.2	ESC_BA3534AA_AS	NA	21	ST29 Cplx	B1	NA	16	4	12
ESC_AA8647AA	ESC_AA8647AA	670_13	SRR2035376;ILLUMINA;Paired;;SRX1035537	Human	Human	Human; Homo sapiens	2013	NA	NA	Europe	United Kingdom						Gastrointestinal Bacteria Reference Unit, Public Health England	Escherichia coli		O26:H11						PRJNA259827	SRP058580		SAMN03703967	SRS942929	2015-08-27	2015-05-22	Assembled	0	70952	5369469	Escherichia coli / Shigella;97.63%	236	3199	2.2	ESC_BA4742AA_AS	NA	29	ST29 Cplx	B1	NA	6	4	12
ESC_AA8648AA	ESC_AA8648AA	467_10	SRR2035375;ILLUMINA;Paired;;SRX1035534,SRR2120768;ILLUMINA;Paired;;SRX1035534	Human	Human	Human; Homo sapiens	2010	NA	NA	Europe	United Kingdom						Gastrointestinal Bacteria Reference Unit, Public Health England	Escherichia coli		O26:H11						PRJNA259827	SRP058580		SAMN03703966	SRS942931	2015-08-27	2015-08-27	Assembled	63.23	101073	5441765	Escherichia coli / Shigella;100.0%	330	9590	2.2	ESC_BA0702AA_AS	NA	21	ST29 Cplx	B1	NA	16	4	12
ESC_AA8651AA	ESC_AA8651AA	637_13	SRR2035374;ILLUMINA;Paired;;SRX1035533	Human	Human	Human; Homo sapiens	2013	NA	NA	Europe	United Kingdom						Gastrointestinal Bacteria Reference Unit, Public Health England	Escherichia coli		O26:H11						PRJNA259827	SRP058580		SAMN03703965	SRS942932	2015-08-27	2015-05-22	Assembled	90.91	96411	5374737	Escherichia coli / Shigella;100.0%	306	3681	2.2	ESC_CA5018AA_AS	NA	21	ST29 Cplx	B1	NA	16	4	12
ESC_AA8653AA	ESC_AA8653AA	165_12	SRR2035370;ILLUMINA;Paired;;SRX1035530	Human	Human	Human; Homo sapiens	2012	NA	NA	Europe	United Kingdom						Gastrointestinal Bacteria Reference Unit, Public Health England	Escherichia coli		O26:H11						PRJNA259827	SRP058580		SAMN03703958	SRS942921	2015-08-27	2015-05-22	Assembled	56.88	101084	5744614	Escherichia coli / Shigella;99.71%	384	13117	2.2	ESC_BA2923AA_AS	NA	21	ST29 Cplx	B1	NA	16	4	12
ESC_AA8654AA	ESC_AA8654AA	2290-502_12	SRR2035369;ILLUMINA;Paired;;SRX1035529	Human	Human	Human; Homo sapiens	2012	NA	NA	Europe	United Kingdom						Gastrointestinal Bacteria Reference Unit, Public Health England	Escherichia coli		O26:H11						PRJNA259827	SRP058580		SAMN03703957	SRS942919	2015-08-27	2015-05-22	Assembled	0	92113	5467186	Escherichia coli / Shigella;100.0%	246	4741	2.2	ESC_CA1090AA_AS	NA	29	ST29 Cplx	B1	NA	6	4	12
ESC_AA8656AA	ESC_AA8656AA	627_12	SRR2035368;ILLUMINA;Paired;;SRX1035527	Human	Human	Human; Homo sapiens	2012	NA	NA	Europe	United Kingdom						Gastrointestinal Bacteria Reference Unit, Public Health England	Escherichia coli		O26:H11						PRJNA259827	SRP058580		SAMN03703956	SRS942922	2015-08-27	2015-05-22	Assembled	84.3	98727	5686540	Escherichia coli / Shigella;100.0%	347	8756	2.2	ESC_CA3616AA_AS	NA	21	ST29 Cplx	B1	NA	16	4	12
ESC_AA8658AA	ESC_AA8658AA	483_12	SRR2035367;ILLUMINA;Paired;;SRX1035526	Human	Human	Human; Homo sapiens	2012	NA	NA	Europe	United Kingdom						Gastrointestinal Bacteria Reference Unit, Public Health England	Escherichia coli		O26:H11						PRJNA259827	SRP058580		SAMN03703955	SRS942923	2015-08-27	2015-05-22	Assembled	74.24	101082	5692146	Escherichia coli / Shigella;99.65%	317	8801	2.2	ESC_CA1744AA_AS	NA	21	ST29 Cplx	B1	NA	16	4	12
ESC_AA8660AA	ESC_AA8660AA	259_10	SRR2035366;ILLUMINA;Paired;;SRX1035525,SRR2120750;ILLUMINA;Paired;;SRX1035525	Human	Human	Human; Homo sapiens	2010	NA	NA	Europe	United Kingdom						Gastrointestinal Bacteria Reference Unit, Public Health England	Escherichia coli		O26:H11						PRJNA259827	SRP058580		SAMN03703954	SRS942925	2015-08-27	2015-08-27	Assembled	38.88	96132	5514576	Escherichia coli / Shigella;100.0%	209	11342	2.2	ESC_BA2773AA_AS	NA	21	ST29 Cplx	B1	NA	16	4	12
ESC_AA8662AA	ESC_AA8662AA	519_11	SRR2035365;ILLUMINA;Paired;;SRX1035523,SRR2120771;ILLUMINA;Paired;;SRX1035523	Human	Human	Human; Homo sapiens	2011	NA	NA	Europe	United Kingdom						Gastrointestinal Bacteria Reference Unit, Public Health England	Escherichia coli		O26:H11						PRJNA259827	SRP058580		SAMN03703953	SRS942924	2015-08-27	2015-08-27	Assembled	0	104251	5527953	Escherichia coli / Shigella;100.0%	382	13116	2.2	ESC_BA6922AA_AS	NA	21	ST29 Cplx	B1	NA	16	4	12
ESC_AA8664AA	ESC_AA8664AA	482_12	SRR2035364;ILLUMINA;Paired;;SRX1035522	Human	Human	Human; Homo sapiens	2012	NA	NA	Europe	United Kingdom						Gastrointestinal Bacteria Reference Unit, Public Health England	Escherichia coli		O26:H11						PRJNA259827	SRP058580		SAMN03703952	SRS942926	2015-08-27	2015-05-22	Assembled	81.09	101161	5723046	Escherichia coli / Shigella;100.0%	351	9338	2.2	ESC_CA3412AA_AS	NA	21	ST29 Cplx	B1	NA	16	4	12
ESC_AA8666AA	ESC_AA8666AA	605_10	SRR2120773;ILLUMINA;Paired;;SRX1035521,SRR2035363;ILLUMINA;Paired;;SRX1035521	Human	Human	Human; Homo sapiens	2010	NA	NA	Europe	United Kingdom						Gastrointestinal Bacteria Reference Unit, Public Health England	Escherichia coli		O26:H11						PRJNA259827	SRP058580		SAMN03703951	SRS943399	2015-08-27	2015-08-27	Assembled	61.19	102417	5514367	Escherichia coli / Shigella;99.72%	387	11842	2.2	ESC_AA9971AA_AS	NA	21	ST29 Cplx	B1	NA	16	4	12
ESC_AA9373AA	ESC_AA9373AA	H103860679	SRR1981951;ILLUMINA;Paired;;SRX1000849	Human	Human	Human; Homo sapiens	NA	NA	NA	Europe	United Kingdom						Gastrointestinal Bacteria Reference Unit, Public Health England	Escherichia coli		O157						PRJNA248042	SRP058392		SAMN03492707	SRS914815	2015-08-27	2015-04-21	Assembled	129.49	131785	5322772	Escherichia coli / Shigella;98.95%	201	3643	2.2	ESC_CA6429AA_AS	NA	2836	ST29 Cplx	B1	NA	6	135	12
ESC_AA9723AA	ESC_AA9723AA	H132720854	SRR1981497;ILLUMINA;Paired;;SRX1000399	Human	Human	Human; Homo sapiens	NA	NA	NA	Europe	United Kingdom						Gastrointestinal Bacteria Reference Unit, Public Health England	Escherichia coli		O157						PRJNA248042	SRP058392		SAMN03492492	SRS914348	2015-08-27	2015-04-21	Assembled	63.59	95561	5489453	Escherichia coli / Shigella;99.71%	381	8223	2.2	ESC_AA7929AA_AS	NA	21	ST29 Cplx	B1	NA	16	4	12
ESC_AA9954AA	ESC_AA9954AA	H112740755	SRR1981197;ILLUMINA;Paired;;SRX1000147	Human	Human	Human; Homo sapiens	NA	NA	NA	Europe	United Kingdom						Gastrointestinal Bacteria Reference Unit, Public Health England	Escherichia coli		O157						PRJNA248042	SRP058392		SAMN03492210	SRS914120	2015-08-27	2015-04-21	Assembled	0	92218	5310527	Escherichia coli / Shigella;97.84%	265	4487	2.2	ESC_BA5509AA_AS	NA	16	ST29 Cplx	B1	NA	6	4	12
ESC_BA0108AA	ESC_BA0108AA	H133400671	SRR1981075;ILLUMINA;Paired;;SRX1000054	Human	Human	Human; Homo sapiens	NA	NA	NA	Europe	United Kingdom						Gastrointestinal Bacteria Reference Unit, Public Health England	Escherichia coli		O157						PRJNA248042	SRP058392		SAMN03492112	SRS914036	2015-08-27	2015-04-21	Assembled	119.37	88810	5691708	Escherichia coli / Shigella;99.7%	387	5622	2.2	ESC_BA0292AA_AS	NA	29	ST29 Cplx	B1	NA	6	4	12
ESC_BA0130AA	ESC_BA0130AA	H124400486	SRR1981062;ILLUMINA;Paired;;SRX1000041	Human	Human	Human; Homo sapiens	NA	NA	NA	Europe	United Kingdom						Gastrointestinal Bacteria Reference Unit, Public Health England	Escherichia coli		O157						PRJNA248042	SRP058392		SAMN03492096	SRS914050	2015-08-27	2015-04-21	Assembled	82.91	78307	5468553	Escherichia coli / Shigella;99.36%	358	5308	2.2	ESC_BA0048AA_AS	NA	21	ST29 Cplx	B1	NA	16	4	12
ESC_BA0216AA	ESC_BA0216AA	H122900502	SRR1981019;ILLUMINA;Paired;;SRX999998	Human	Human	Human; Homo sapiens	NA	NA	NA	Europe	United Kingdom						Gastrointestinal Bacteria Reference Unit, Public Health England	Escherichia coli		O157						PRJNA248042	SRP058392		SAMN03492049	SRS914007	2015-08-27	2015-04-21	Assembled	79.59	92113	5467186	Escherichia coli / Shigella;100.0%	246	4741	2.2	ESC_CA0598AA_AS	NA	29	ST29 Cplx	B1	NA	6	4	12
ESC_BA0267AA	ESC_BA0267AA	H133840151	SRR1970559;ILLUMINA;Paired;;SRX992386	Human	Human	Human; Homo sapiens	NA	NA	NA	Europe	United Kingdom						Gastrointestinal Bacteria Reference Unit, Public Health England	Escherichia coli		O157						PRJNA248042	SRP058392		SAMN03481127	SRS907083	2015-08-27	2015-04-14	Assembled	88.31	92929	5524609	Escherichia coli / Shigella;99.71%	381	7634	2.2	ESC_AA8012AA_AS	NA	21	ST29 Cplx	B1	NA	16	4	12
ESC_BA0316AA	ESC_BA0316AA	2013C-4168	SRR2015147;ILLUMINA;Paired;;SRX1022475,SRR1570129;ILLUMINA;Paired;500;SRX696438	Human	Human	Homo sapiens	2013	5	NA	North America	United States						EDLB-CDC	Escherichia coli		O177: H11					Huang 2021 PubMed34119259	PRJNA218110	SRP046387		SAMN03019946	SRS697520	2015-08-27	2015-05-14	Assembled	82.51	111830	5468799	Escherichia coli / Shigella;99.27%	308	6205	2.2	ESC_BA1678AA_AS	NA	29	ST29 Cplx	B1	NA	6	4	12
ESC_BA0356AA	ESC_BA0356AA	2013C-3498	SRR1570110;ILLUMINA;Paired;500;SRX696430,SRR2015124;ILLUMINA;Paired;;SRX1022453	Human	Human	Homo sapiens	NA	NA	NA	North America	United States						EDLB-CDC	Escherichia coli								PRJNA218110	SRP046387		SAMN03019936	SRS697512	2015-08-27	2015-05-14	Assembled	105.99	93527	5555236	Escherichia coli / Shigella;100.0%	326	8761	2.2	ESC_BA4011AA_AS	NA	21	ST29 Cplx	B1	NA	16	4	12
ESC_BA0358AA	ESC_BA0358AA	2013C-4495	SRR2015123;ILLUMINA;Paired;;SRX1022452,SRR1570145;ILLUMINA;Paired;500;SRX696448	Human	Human	Homo sapiens	2013	8	NA	North America	United States						EDLB-CDC	Escherichia coli		O118/O151: H16					Huang 2021 PubMed34119260	PRJNA218110	SRP046387		SAMN02991259	SRS697530	2015-08-27	2015-05-14	Assembled	0	92379	5759371	Escherichia coli / Shigella;97.13%	438	14976	2.2	ESC_BA4091AA_AS	NA	21	ST29 Cplx	B1	NA	16	4	12
ESC_BA0362AA	ESC_BA0362AA	2013C-3308	SRR2015119;ILLUMINA;Paired;;SRX1022448,SRR1570106;ILLUMINA;Paired;500;SRX696424	Human	Human	Homo sapiens	NA	NA	NA	North America	United States						EDLB-CDC	Escherichia coli								PRJNA218110	SRP046387		SAMN02991249	SRS697508	2015-08-27	2015-05-14	Assembled	166	79395	5777556	Escherichia coli / Shigella;99.15%	448	79623	4.1	ESC_TB5903AA_AS	NA	21	ST29 Cplx	B1	NA	16	4	12
ESC_BA0365AA	ESC_BA0365AA	2013C-3313	SRR2015118;ILLUMINA;Paired;;SRX1022447,SRR1570107;ILLUMINA;Paired;500;SRX696425	Human	Human	Homo sapiens	2013	2	NA	North America	United States						EDLB-CDC	Escherichia coli		O118/O151: H16					Huang 2021 PubMed34119261	PRJNA218110	SRP046387		SAMN02991248	SRS697509	2015-08-27	2015-05-14	Assembled	80.1	79616	5649634	Escherichia coli / Shigella;99.73%	393	9569	2.2	ESC_CA5117AA_AS	NA	5555	ST29 Cplx		NA	16	703	12
ESC_BA0371AA	ESC_BA0371AA	2014C-3041	SRR1570156;ILLUMINA;Paired;500;SRX696459,SRR2015115;ILLUMINA;Paired;;SRX1022444	Human	Human	Homo sapiens	2013	2	NA	North America	United States						EDLB-CDC	Escherichia coli		O69: H11					Huang 2021 PubMed34119262	PRJNA218110	SRP046387		SAMN03019937	SRS697541	2015-08-27	2015-05-14	Assembled	53.9	115282	5557744	Escherichia coli / Shigella;99.74%	426	23871	2.2	ESC_CA4654AA_AS	NA	21	ST29 Cplx	B1	NA	16	4	12
ESC_BA0373AA	ESC_BA0373AA	2013C-3609	SRR2015114;ILLUMINA;Paired;;SRX1022443,SRR1570111;ILLUMINA;Paired;500;SRX696431	Human	Human	Homo sapiens	2013	4	NA	North America	United States						EDLB-CDC	Escherichia coli		O69: H11					Huang 2021 PubMed34119263	PRJNA218110	SRP046387		SAMN03019934	SRS697513	2015-08-27	2015-05-14	Assembled	0	100854	5692930	Escherichia coli / Shigella;99.71%	377	7523	2.2	ESC_CA1841AA_AS	NA	21	ST29 Cplx	B1	NA	16	4	12
ESC_BA0376AA	ESC_BA0376AA	2013C-3306	SRR2015113;ILLUMINA;Paired;;SRX1022441,SRR1570105;ILLUMINA;Paired;500;SRX696423	Human	Human	Homo sapiens	2013	1	NA	North America	United States						EDLB-CDC	Escherichia coli		O69: H11					Huang 2021 PubMed34119264	PRJNA218110	SRP046387		SAMN02991247	SRS697507	2015-08-27	2015-05-14	Assembled	76.62	126894	5515667	Escherichia coli / Shigella;99.68%	334	11814	2.2	ESC_BA9185AA_AS	NA	21	ST29 Cplx	B1	NA	16	4	12
ESC_BA0377AA	ESC_BA0377AA	2013C-3252	SRR1570091;ILLUMINA;Paired;500;SRX696420,GCF_003018055;Complete Genome;;;,SRR2015112;ILLUMINA;Paired;;SRX1022440	Human	Human	Homo sapiens	2012	7	NA	North America	United States						EDLB-CDC	Escherichia coli		O69: H11					Huang 2021 PubMed34119106	PRJNA218110	SRP046387		SAMN02991246	SRS697504	2015-08-27	2015-05-14	Assembled	1	5636732	5823288		3	0	NaN	ESC_VA2114AA_AS	NA	21	ST29 Cplx	B1	NA	16	4	12
ESC_BA0379AA	ESC_BA0379AA	2013C-3314	SRR2015111;ILLUMINA;Paired;;SRX1022439	Human	Human	Homo sapiens	2013	1	NA	North America	United States						EDLB-CDC	Escherichia coli		O69: H11					Huang 2021 PubMed34119265	PRJNA218110	SRP046387		SAMN03019933	SRS697510	2015-08-27	2015-05-14	Assembled	87.76	127120	5637708	Escherichia coli / Shigella;99.41%	375	8799	2.2	ESC_AA9090AA_AS	NA	21	ST29 Cplx	B1	NA	16	4	12
ESC_BA0392AA	ESC_BA0392AA	2013C-3172	SRR2015097;ILLUMINA;Paired;;SRX1022424,SRR1570087;ILLUMINA;Paired;500;SRX696416	Human	Human	Homo sapiens	NA	NA	NA	North America	United States						EDLB-CDC	Escherichia coli								PRJNA218110	SRP046387		SAMN02991243	SRS697499	2015-08-27	2015-05-14	Assembled	0	98189	5575078	Escherichia coli / Shigella;99.77%	463	11340	2.2	ESC_CA1207AA_AS	NA	21	ST29 Cplx	B1	NA	16	4	12
ESC_BA0398AA	ESC_BA0398AA	2013C-3277	SRR2015050;ILLUMINA;Paired;;SRX1022377,SRR1570104;ILLUMINA;Paired;500;SRX696422,GCF_003018715;Complete Genome;;;	Human	Human	Homo sapiens	2012	10	NA	North America	United States						EDLB-CDC	Escherichia coli		O26: H11					Huang 2021 PubMed34119142	PRJNA218110	SRP046387		SAMN02991240	SRS697506	2015-08-27	2015-05-14	Assembled	1	5438694	5687465		4	0	NaN	ESC_VA2085AA_AS	NA	29	ST29 Cplx	B1	NA	6	4	12
ESC_BA0400AA	ESC_BA0400AA	2013C-4086	SRR2015049;ILLUMINA;Paired;;SRX1022376,SRR1570128;ILLUMINA;Paired;500;SRX696437	Human	Human	Homo sapiens	2013	6	NA	North America	United States						EDLB-CDC	Escherichia coli		O26: H11					Huang 2021 PubMed34119266	PRJNA218110	SRP046387		SAMN03019930	SRS697519	2015-08-27	2015-05-14	Assembled	84.64	97661	5561122	Escherichia coli / Shigella;99.77%	503	6676	2.2	ESC_BA1529AA_AS	NA	21	ST29 Cplx	B1	NA	16	4	12
ESC_BA0415AA	ESC_BA0415AA	1975-07-01	SRR2014868;ILLUMINA;Paired;;SRX1022163,SRR1570000;ILLUMINA;Paired;500;SRX696374	Human	Human	Homo sapiens	2007	8	NA	North America	United States						EDLB-CDC	Escherichia coli		O118/O151: H16					Huang 2021 PubMed34119371	PRJNA218110	SRP046387		SAMN02991198	SRS697461	2015-08-27	2015-05-14	Assembled	100.89	92391	5584590	Escherichia coli / Shigella;99.17%	401	6531	2.2	ESC_CA3286AA_AS	NA	21	ST29 Cplx	B1	NA	16	4	12
ESC_BA0453AA	ESC_BA0453AA	2012C-4695	SRR2014848;ILLUMINA;Paired;;SRX1022143,SRR1570084;ILLUMINA;Paired;500;SRX696414	Human	Human	Homo sapiens	NA	NA	NA	North America	United States						EDLB-CDC	Escherichia coli								PRJNA218110	SRP046387		SAMN02991191	SRS697498	2015-08-27	2015-05-14	Assembled	22.81	61165	5601747	Escherichia coli / Shigella;98.58%	391	81255	2.2	ESC_BA7971AA_AS	NA	21	ST29 Cplx	B1	NA	16	4	12
ESC_BA0464AA	ESC_BA0464AA	2010C-4800	SRR1570059;ILLUMINA;Paired;500;SRX696400,SRR2014841;ILLUMINA;Paired;;SRX1022136	Human	Human	Homo sapiens	NA	NA	NA	North America	United States						EDLB-CDC	Escherichia coli								PRJNA218110	SRP046387		SAMN02991228	SRS697484	2015-08-27	2015-05-14	Assembled	87.08	61763	5603905	Escherichia coli / Shigella;97.15%	352	6724	2.2	ESC_CA1473AA_AS	NA	29	ST29 Cplx	B1	NA	6	4	12
ESC_BA0467AA	ESC_BA0467AA	2008-05-01	SRR2014837;ILLUMINA;Paired;;SRX1022132,SRR1569980;ILLUMINA;Paired;500;SRX696365,SRR2014747;ILLUMINA;Paired;;SRX1022064	Human	Human	Homo sapiens	NA	NA	NA	North America	United States						EDLB-CDC	Escherichia coli								PRJNA218110	SRP046387		SAMN02991213	SRS697453	2015-08-27	2015-05-14	Assembled	46.6	91741	5411641	Escherichia coli / Shigella;100.0%	401	17786	2.2	ESC_CA6682AA_AS	NA	21	ST29 Cplx	B1	NA	16	4	12
ESC_BA0485AA	ESC_BA0485AA	PNUSAE000519	SRR2002649;ILLUMINA;Paired;500;SRX1014205				NA	NA	NA	North America	United States						EDLB-CDC	Escherichia coli								PRJNA218110	SRP046387		SAMN03569000	SRS925872	2015-08-27	2015-04-29	Assembled	107.95	105240	5488440	Escherichia coli / Shigella;99.28%	304	6425	2.2	ESC_CA5180AA_AS	NA	16	ST29 Cplx	B1	NA	6	4	12
ESC_BA0489AA	ESC_BA0489AA	PNUSAE000516	SRR2002647;ILLUMINA;Paired;500;SRX1014203				NA	NA	NA	North America	United States						EDLB-CDC	Escherichia coli								PRJNA218110	SRP046387		SAMN03569181	SRS925874	2015-08-27	2015-04-29	Assembled	110.65	100053	5627053	Escherichia coli / Shigella;100.0%	322	5106	2.2	ESC_BA7541AA_AS	NA	16	ST29 Cplx	B1	NA	6	4	12
ESC_BA0499AA	ESC_BA0499AA	PNUSAE000474	SRR2002642;ILLUMINA;Paired;500;SRX1014198				NA	NA	NA	North America	United States						EDLB-CDC	Escherichia coli								PRJNA218110	SRP046387		SAMN03497610	SRS925879	2015-08-27	2015-04-29	Assembled	0	90365	5474574	Escherichia coli / Shigella;100.0%	362	12597	2.2	ESC_CA1678AA_AS	NA	21	ST29 Cplx	B1	NA	16	4	12
ESC_BA0509AA	ESC_BA0509AA	PNUSAE000465	SRR2002637;ILLUMINA;Paired;500;SRX1014193				NA	NA	NA	North America	United States						EDLB-CDC	Escherichia coli								PRJNA218110	SRP046387		SAMN03568999	SRS925882	2015-08-27	2015-04-29	Assembled	85.38	98825	5441667	Escherichia coli / Shigella;100.0%	370	10488	2.2	ESC_CA4161AA_AS	NA	21	ST29 Cplx	B1	NA	16	4	12
ESC_BA0511AA	ESC_BA0511AA	PNUSAE000464	SRR2002636;ILLUMINA;Paired;500;SRX1014192				NA	NA	NA	North America	United States						EDLB-CDC	Escherichia coli								PRJNA218110	SRP046387		SAMN03568998	SRS925883	2015-08-27	2015-04-29	Assembled	59.8	89546	5571716	Escherichia coli / Shigella;99.05%	368	26761	2.2	ESC_BA3254AA_AS	NA	16	ST29 Cplx	B1	NA	6	4	12
ESC_BA0515AA	ESC_BA0515AA	PNUSAE000449	SRR2002634;ILLUMINA;Paired;500;SRX1014190				NA	NA	NA	North America	United States						EDLB-CDC	Escherichia coli								PRJNA218110	SRP046387		SAMN03470520	SRS925885	2015-08-27	2015-04-29	Assembled	42.58	81329	5585645	Escherichia coli / Shigella;99.38%	352	38525	2.2	ESC_CA4293AA_AS	NA	21	ST29 Cplx	B1	NA	16	4	12
ESC_BA0517AA	ESC_BA0517AA	PNUSAE000440	SRR2002633;ILLUMINA;Paired;500;SRX1014189				NA	NA	NA	North America	United States						EDLB-CDC	Escherichia coli								PRJNA218110	SRP046387		SAMN03470665	SRS925886	2015-08-27	2015-04-29	Assembled	0	98409	5370147	Escherichia coli / Shigella;99.58%	266	14798	2.2	ESC_BA7574AA_AS	NA	16	ST29 Cplx	B1	NA	6	4	12
ESC_BA0729AA	ESC_BA0729AA	2010C-4193	SRR1570047;ILLUMINA;Paired;500;SRX696398,SRR2000250;ILLUMINA;Paired;;SRX1012237	Human	Human	Homo sapiens	NA	NA	NA	North America	United States						EDLB-CDC	Escherichia coli								PRJNA218110	SRP046387		SAMN02991232	SRS697482	2015-08-27	2015-04-30	Assembled	73.1	100704	5064537	Escherichia coli / Shigella;100.0%	194	4259	2.2	ESC_CA6463AA_AS	NA	5426	ST29 Cplx	B1	NA	6	4	12
ESC_BA0853AA	ESC_BA0853AA	2013C-3528	SRR1999884;ILLUMINA;Paired;;SRX1011899				NA	NA	NA	North America	United States						EDLB-CDC	Escherichia coli								PRJNA218110	SRP046387		SAMN03569524	SRS923721	2015-08-27	2015-04-30	Assembled	103.33	91031	5408666	Escherichia coli / Shigella;99.68%	356	17544	2.2	ESC_BA5318AA_AS	NA	21	ST29 Cplx	B1	NA	16	4	12
ESC_BA0875AA	ESC_BA0875AA	2011C-3429	SRR1999866;ILLUMINA;Paired;;SRX1011884				NA	NA	NA	North America	United States						EDLB-CDC	Escherichia coli								PRJNA218110	SRP046387		SAMN03569513	SRS923707	2015-08-27	2015-04-30	Assembled	77.81	111805	5531824	Escherichia coli / Shigella;98.11%	390	11118	2.2	ESC_BA4266AA_AS	NA	29	ST29 Cplx	B1	NA	6	4	12
ESC_BA0878AA	ESC_BA0878AA	2026-07-01	SRR1999865;ILLUMINA;Paired;;SRX1011883				NA	NA	NA	North America	United States						EDLB-CDC	Escherichia coli								PRJNA218110	SRP046387		SAMN03569512	SRS923709	2015-08-27	2015-04-30	Assembled	110.59	117974	5535043	Escherichia coli / Shigella;95.47%	417	6220	2.2	ESC_CA3975AA_AS	NA	29	ST29 Cplx	B1	NA	6	4	12
ESC_BA0882AA	ESC_BA0882AA	2012C-3462	SRR1999860;ILLUMINA;Paired;;SRX1011877				NA	NA	NA	North America	United States						EDLB-CDC	Escherichia coli								PRJNA218110	SRP046387		SAMN03569508	SRS923701	2015-08-27	2015-04-30	Assembled	120.4	98220	5632097	Escherichia coli / Shigella;98.52%	368	15474	2.2	ESC_CA4167AA_AS	NA	21	ST29 Cplx	B1	NA	16	4	12
ESC_BA0884AA	ESC_BA0884AA	2013C-3232	SRR1999858;ILLUMINA;Paired;;SRX1011875				NA	NA	NA	North America	United States						EDLB-CDC	Escherichia coli								PRJNA218110	SRP046387		SAMN03569506	SRS923702	2015-08-27	2015-04-30	Assembled	171	70962	5852075	Escherichia coli / Shigella;97.47%	420	101889	4.1	ESC_TB5916AA_AS	NA	21	ST29 Cplx	B1	NA	16	4	12
ESC_BA0886AA	ESC_BA0886AA	2011C-3559	SRR1999832;ILLUMINA;Paired;;SRX1011854				NA	NA	NA	North America	United States						EDLB-CDC	Escherichia coli								PRJNA218110	SRP046387		SAMN03569459	SRS923671	2015-08-27	2015-04-30	Assembled	51	85418	6034274	Escherichia coli / Shigella;98.2%	489	116648	4.1	ESC_TB5917AA_AS	NA	21	ST29 Cplx	B1	NA	16	4	12
ESC_BA0888AA	ESC_BA0888AA	2009-06-01	SRR1999831;ILLUMINA;Paired;;SRX1011852				NA	NA	NA	North America	United States						EDLB-CDC	Escherichia coli								PRJNA218110	SRP046387		SAMN03569458	SRS923673	2015-08-27	2015-04-30	Assembled	0	93105	5749546	Escherichia coli / Shigella;98.31%	417	9571	2.2	ESC_BA4015AA_AS	NA	21	ST29 Cplx	B1	NA	16	4	12
ESC_BA0927AA	ESC_BA0927AA	2014C-3050	GCF_003018135;Complete Genome;;;,SRR1999784;ILLUMINA;Paired;;SRX1011806				NA	NA	NA	North America	United States						EDLB-CDC	Escherichia coli								PRJNA218110	SRP046387		SAMN03569438	SRS923631	2015-08-27	2015-04-30	Assembled	1	5671594	5753218		2	0	NaN	ESC_VA2110AA_AS	NA	21	ST29 Cplx	B1	NA	16	4	12
ESC_BA0929AA	ESC_BA0929AA	2014C-3052	SRR1999783;ILLUMINA;Paired;;SRX1011804				NA	NA	NA	North America	United States						EDLB-CDC	Escherichia coli								PRJNA218110	SRP046387		SAMN03569436	SRS923624	2015-08-27	2015-04-30	Assembled	150	100881	5830640	Escherichia coli / Shigella;98.56%	384	68453	4.1	ESC_TB5918AA_AS	NA	21	ST29 Cplx	B1	NA	16	4	12
ESC_BA0930AA	ESC_BA0930AA	2014C-3080	SRR1999782;ILLUMINA;Paired;;SRX1011803				NA	NA	NA	North America	United States						EDLB-CDC	Escherichia coli								PRJNA218110	SRP046387		SAMN03569437	SRS923625	2015-08-27	2015-04-30	Assembled	30.82	77584	5551579	Escherichia coli / Shigella;99.74%	419	40059	2.2	ESC_BA1134AA_AS	NA	21	ST29 Cplx	B1	NA	16	4	12
ESC_BA0932AA	ESC_BA0932AA	2014C-3044	SRR1999781;ILLUMINA;Paired;;SRX1011802				NA	NA	NA	North America	United States						EDLB-CDC	Escherichia coli								PRJNA218110	SRP046387		SAMN03569435	SRS923626	2015-08-27	2015-04-30	Assembled	49.49	79387	5657895	Escherichia coli / Shigella;99.76%	462	24349	2.2	ESC_AA8632AA_AS	NA	21	ST29 Cplx	B1	NA	16	4	12
ESC_BA0952AA	ESC_BA0952AA	1966-06-01	SRR1999266;ILLUMINA;Paired;;SRX1011309				NA	NA	NA	North America	United States						EDLB-CDC	Escherichia coli								PRJNA218110	SRP046387		SAMN03569145	SRS923228	2015-08-27	2015-04-30	Assembled	40.69	97346	5680747	Escherichia coli / Shigella;99.52%	466	22553	2.2	ESC_AA9252AA_AS	NA	21	ST29 Cplx	B1	NA	16	4	12
ESC_BA1002AA	ESC_BA1002AA	PNUSAE000531	SRR1999103;ILLUMINA;Paired;500;SRX1011146				NA	NA	NA	North America	United States						EDLB-CDC	Escherichia coli								PRJNA218110	SRP046387		SAMN03567167	SRS923076	2015-08-27	2015-04-27	Assembled	43.34	103268	5579917	Escherichia coli / Shigella;100.0%	390	26208	2.2	ESC_AA8902AA_AS	NA	21	ST29 Cplx	B1	NA	16	4	12
ESC_BA1006AA	ESC_BA1006AA	PNUSAE000530	SRR1999101;ILLUMINA;Paired;500;SRX1011144				NA	NA	NA	North America	United States						EDLB-CDC	Escherichia coli								PRJNA218110	SRP046387		SAMN03567166	SRS923077	2015-08-27	2015-04-27	Assembled	77	98039	5732077	Escherichia coli / Shigella;100.0%	375	63201	4.1	ESC_TB5920AA_AS	NA	21	ST29 Cplx	B1	NA	16	4	12
ESC_BA1008AA	ESC_BA1008AA	PNUSAE000528	SRR1999100;ILLUMINA;Paired;500;SRX1011143				NA	NA	NA	North America	United States						EDLB-CDC	Escherichia coli								PRJNA218110	SRP046387		SAMN03567164	SRS923078	2015-08-27	2015-04-27	Assembled	0	114501	5598816	Escherichia coli / Shigella;99.67%	335	12214	2.2	ESC_CA1350AA_AS	NA	21	ST29 Cplx	B1	NA	16	4	12
ESC_BA1017AA	ESC_BA1017AA	PNUSAE000504	SRR1999096;ILLUMINA;Paired;500;SRX1011139				NA	NA	NA	North America	United States						EDLB-CDC	Escherichia coli								PRJNA218110	SRP046387		SAMN03492316	SRS923082	2015-08-27	2015-04-27	Assembled	93.79	99931	5237721	Escherichia coli / Shigella;99.28%	307	7734	2.2	ESC_CA2895AA_AS	NA	16	ST29 Cplx	B1	NA	6	4	12
ESC_BA1019AA	ESC_BA1019AA	PNUSAE000503	SRR1999095;ILLUMINA;Paired;500;SRX1011138				NA	NA	NA	North America	United States						EDLB-CDC	Escherichia coli								PRJNA218110	SRP046387		SAMN03492315	SRS923083	2015-08-27	2015-04-27	Assembled	116.72	104313	5514433	Escherichia coli / Shigella;99.69%	373	10413	2.2	ESC_BA0366AA_AS	NA	21	ST29 Cplx	B1	NA	16	4	12
ESC_BA1024AA	ESC_BA1024AA	PNUSAE000462	SRR1999092;ILLUMINA;Paired;500;SRX1011135				NA	NA	NA	North America	United States						EDLB-CDC	Escherichia coli								PRJNA218110	SRP046387		SAMN03473310	SRS923069	2015-08-27	2015-04-27	Assembled	86.5	48676	5518722	Escherichia coli / Shigella;100.0%	464	20968	2.2	ESC_AA8316AA_AS	NA	21	ST29 Cplx	B1	NA	16	4	12
ESC_BA1026AA	ESC_BA1026AA	PNUSAE000461	SRR1999091;ILLUMINA;Paired;500;SRX1011134				NA	NA	NA	North America	United States						EDLB-CDC	Escherichia coli								PRJNA218110	SRP046387		SAMN03473309	SRS923070	2015-08-27	2015-04-27	Assembled	110.87	99971	5303208	Escherichia coli / Shigella;100.0%	282	6185	2.2	ESC_BA6804AA_AS	NA	1792	ST29 Cplx	B1	NA	6	4	12
ESC_BA1030AA	ESC_BA1030AA	PNUSAE000459	SRR1999089;ILLUMINA;Paired;500;SRX1011132				NA	NA	NA	North America	United States						EDLB-CDC	Escherichia coli								PRJNA218110	SRP046387		SAMN03473307	SRS923072	2015-08-27	2015-04-27	Assembled	0	104807	5308256	Escherichia coli / Shigella;100.0%	299	5529	2.2	ESC_BA4484AA_AS	NA	1792	ST29 Cplx	B1	NA	6	4	12
ESC_BA1032AA	ESC_BA1032AA	PNUSAE000457	SRR1999088;ILLUMINA;Paired;500;SRX1011131				NA	NA	NA	North America	United States						EDLB-CDC	Escherichia coli								PRJNA218110	SRP046387		SAMN03473305	SRS923073	2015-08-27	2015-04-27	Assembled	0	99905	5624159	Escherichia coli / Shigella;99.61%	292	9826	2.2	ESC_BA4102AA_AS	NA	16	ST29 Cplx	B1	NA	6	4	12
ESC_BA1039AA	ESC_BA1039AA	PNUSAE000429	SRR1999085;ILLUMINA;Paired;500;SRX1011128				NA	NA	NA	North America	United States						EDLB-CDC	Escherichia coli								PRJNA218110	SRP046387		SAMN03490555	SRS923087	2015-08-27	2015-04-27	Assembled	80.75	114035	5508356	Escherichia coli / Shigella;99.72%	394	8977	2.2	ESC_FA7098AA_AS	NA	21	ST29 Cplx	B1	NA	16	4	12
ESC_BA1047AA	ESC_BA1047AA	PNUSAE000425	SRR1999081;ILLUMINA;Paired;500;SRX1011124				NA	NA	NA	North America	United States						EDLB-CDC	Escherichia coli								PRJNA218110	SRP046387		SAMN03490551	SRS923062	2015-08-27	2015-04-27	Assembled	0	92092	5786324	Escherichia coli / Shigella;97.41%	504	10130	2.2	ESC_BA6718AA_AS	NA	16	ST29 Cplx	B1	NA	6	4	12
ESC_BA1049AA	ESC_BA1049AA	PNUSAE000406	SRR1999080;ILLUMINA;Paired;500;SRX1011123				NA	NA	NA	North America	United States						EDLB-CDC	Escherichia coli								PRJNA218110	SRP046387		SAMN03473304	SRS923064	2015-08-27	2015-04-27	Assembled	108.07	102881	5613516	Escherichia coli / Shigella;100.0%	377	12142	2.2	ESC_CA6597AA_AS	NA	21	ST29 Cplx	B1	NA	16	4	12
ESC_BA1051AA	ESC_BA1051AA	PNUSAE000405	SRR1999079;ILLUMINA;Paired;500;SRX1011122				NA	NA	NA	North America	United States						EDLB-CDC	Escherichia coli								PRJNA218110	SRP046387		SAMN03473303	SRS923065	2015-08-27	2015-04-27	Assembled	100.7	104263	5564681	Escherichia coli / Shigella;100.0%	392	9843	2.2	ESC_BA1702AA_AS	NA	21	ST29 Cplx	B1	NA	16	4	12
ESC_BA1057AA	ESC_BA1057AA	PNUSAE000402	SRR1999076;ILLUMINA;Paired;500;SRX1011119				NA	NA	NA	North America	United States						EDLB-CDC	Escherichia coli								PRJNA218110	SRP046387		SAMN03473300	SRS923068	2015-08-27	2015-04-27	Assembled	100.43	101196	5497626	Escherichia coli / Shigella;99.74%	409	11589	2.2	ESC_CA4052AA_AS	NA	21	ST29 Cplx	B1	NA	16	4	12
ESC_BA1159AA	ESC_BA1159AA	PNUSAE000424	SRR1971634;ILLUMINA;Paired;500;SRX993409				NA	NA	NA	North America	United States						EDLB-CDC	Escherichia coli								PRJNA218110	SRP046387		SAMN03456246	SRS908015	2015-08-27	2015-04-13	Assembled	99.2	104375	5454716	Escherichia coli / Shigella;99.34%	328	12641	2.2	ESC_BA0092AA_AS	NA	21	ST29 Cplx	B1	NA	16	4	12
ESC_BA1161AA	ESC_BA1161AA	PNUSAE000423	SRR1971633;ILLUMINA;Paired;500;SRX993408				NA	NA	NA	North America	United States						EDLB-CDC	Escherichia coli								PRJNA218110	SRP046387		SAMN03456245	SRS908016	2015-08-27	2015-04-13	Assembled	0	150848	5460898	Escherichia coli / Shigella;99.09%	252	9084	2.2	ESC_CA0824AA_AS	NA	2836	ST29 Cplx	B1	NA	6	135	12
ESC_BA1163AA	ESC_BA1163AA	PNUSAE000422	SRR1971632;ILLUMINA;Paired;500;SRX993407				NA	NA	NA	North America	United States						EDLB-CDC	Escherichia coli								PRJNA218110	SRP046387		SAMN03456244	SRS908018	2015-08-27	2015-04-13	Assembled	82	81016	5971940	Escherichia coli / Shigella;98.71%	449	108804	4.1	ESC_TB5923AA_AS	NA	21	ST29 Cplx	B1	NA	16	4	12
ESC_BA1171AA	ESC_BA1171AA	PNUSAE000439	SRR1964564;ILLUMINA;Paired;500;SRX986525				NA	NA	NA	North America	United States						EDLB-CDC	Escherichia coli								PRJNA218110	SRP046387		SAMN03465549	SRS901420	2015-08-27	2015-04-10	Assembled	57.23	100073	5537635	Escherichia coli / Shigella;99.32%	318	16785	2.2	ESC_BA4446AA_AS	NA	16	ST29 Cplx	B1	NA	6	4	12
ESC_BA1173AA	ESC_BA1173AA	PNUSAE000450	SRR1964563;ILLUMINA;Paired;500;SRX986524				NA	NA	NA	North America	United States						EDLB-CDC	Escherichia coli								PRJNA218110	SRP046387		SAMN03460513	SRS901421	2015-08-27	2015-04-10	Assembled	86.41	101737	5268433	Escherichia coli / Shigella;99.55%	239	12214	2.2	ESC_CA5529AA_AS	NA	16	ST29 Cplx	B1	NA	6	4	12
ESC_BA1175AA	ESC_BA1175AA	PNUSAE000438	SRR1964562;ILLUMINA;Paired;500;SRX986523				NA	NA	NA	North America	United States						EDLB-CDC	Escherichia coli								PRJNA218110	SRP046387		SAMN03462354	SRS901422	2015-08-27	2015-04-10	Assembled	45.72	105131	5470824	Escherichia coli / Shigella;99.14%	256	26378	2.2	ESC_CA5183AA_AS	NA	16	ST29 Cplx	B1	NA	6	4	12
ESC_BA1177AA	ESC_BA1177AA	PNUSAE000437	SRR1964561;ILLUMINA;Paired;500;SRX986522				NA	NA	NA	North America	United States						EDLB-CDC	Escherichia coli								PRJNA218110	SRP046387		SAMN03462353	SRS901423	2015-08-27	2015-04-10	Assembled	53.11	97770	5559587	Escherichia coli / Shigella;99.11%	370	31630	2.2	ESC_CA5406AA_AS	NA	16	ST29 Cplx	B1	NA	6	4	12
ESC_BA1183AA	ESC_BA1183AA	PNUSAE000430	SRR1964558;ILLUMINA;Paired;500;SRX986519				NA	NA	NA	North America	United States						EDLB-CDC	Escherichia coli								PRJNA218110	SRP046387		SAMN03462351	SRS901416	2015-08-27	2015-04-10	Assembled	68.14	105802	5295475	Escherichia coli / Shigella;99.53%	243	12668	2.2	ESC_BA4699AA_AS	NA	16	ST29 Cplx	B1	NA	6	4	12
ESC_BA1191AA	ESC_BA1191AA	PNUSAE000415	SRR1964554;ILLUMINA;Paired;500;SRX986515				NA	NA	NA	North America	United States						EDLB-CDC	Escherichia coli								PRJNA218110	SRP046387		SAMN03462326	SRS901415	2015-08-27	2015-04-10	Assembled	45.39	99693	5331479	Escherichia coli / Shigella;99.64%	335	24595	2.2	ESC_AA8133AA_AS	NA	16	ST29 Cplx	B1	NA	6	4	12
ESC_BA1714AA	ESC_BA1714AA	PNUSAE000446	SRR1951452;ILLUMINA;Paired;500;SRX977573				NA	NA	NA	North America	United States						EDLB-CDC	Escherichia coli								PRJNA218110	SRP046387		SAMN03450235	SRS892596	2015-08-27	2015-04-02	Assembled	0	115215	5473118	Escherichia coli / Shigella;98.63%	242	15205	2.2	ESC_CA1178AA_AS	NA	16	ST29 Cplx	B1	NA	6	4	12
ESC_BA1715AA	ESC_BA1715AA	PNUSAE000445	SRR1951451;ILLUMINA;Paired;500;SRX977572				NA	NA	NA	North America	United States						EDLB-CDC	Escherichia coli								PRJNA218110	SRP046387		SAMN03450234	SRS892597	2015-08-27	2015-04-02	Assembled	0	84231	5752131	Escherichia coli / Shigella;99.77%	516	45659	2.2	ESC_BA9695AA_AS	NA	21	ST29 Cplx	B1	NA	16	4	12
ESC_BA1716AA	ESC_BA1716AA	PNUSAE000444	SRR1951450;ILLUMINA;Paired;500;SRX977571				NA	NA	NA	North America	United States						EDLB-CDC	Escherichia coli								PRJNA218110	SRP046387		SAMN03450233	SRS892599	2015-08-27	2015-04-02	Assembled	47.99	89347	5656004	Escherichia coli / Shigella;100.0%	338	23838	2.2	ESC_BA3974AA_AS	NA	16	ST29 Cplx	B1	NA	6	4	12
ESC_BA1718AA	ESC_BA1718AA	PNUSAE000442	SRR1951448;ILLUMINA;Paired;500;SRX977569				NA	NA	NA	North America	United States						EDLB-CDC	Escherichia coli								PRJNA218110	SRP046387		SAMN03450231	SRS892600	2015-08-27	2015-04-02	Assembled	0	99902	5693383	Escherichia coli / Shigella;100.0%	420	11180	2.2	ESC_BA5638AA_AS	NA	21	ST29 Cplx	B1	NA	16	4	12
ESC_BA1720AA	ESC_BA1720AA	PNUSAE000397	SRR1951446;ILLUMINA;Paired;500;SRX977567				NA	NA	NA	North America	United States						EDLB-CDC	Escherichia coli								PRJNA218110	SRP046387		SAMN03450229	SRS892591	2015-08-27	2015-04-02	Assembled	68.71	98492	5696780	Escherichia coli / Shigella;100.0%	357	15900	2.2	ESC_BA0029AA_AS	NA	21	ST29 Cplx	B1	NA	16	4	12
ESC_BA1721AA	ESC_BA1721AA	PNUSAE000396	SRR1951445;ILLUMINA;Paired;500;SRX977566				NA	NA	NA	North America	United States						EDLB-CDC	Escherichia coli								PRJNA218110	SRP046387		SAMN03450228	SRS892592	2015-08-27	2015-04-02	Assembled	88.19	100957	5382630	Escherichia coli / Shigella;99.31%	332	12072	2.2	ESC_BA1361AA_AS	NA	16	ST29 Cplx	B1	NA	6	4	12
ESC_BA1754AA	ESC_BA1754AA	PNUSAE000434	SRR1944459;ILLUMINA;Paired;500;SRX971450				NA	NA	NA	North America	United States						EDLB-CDC	Escherichia coli								PRJNA218110	SRP046387		SAMN03447162	SRS886675	2015-08-27	2015-03-27	Assembled	53.3	82653	5777661	Escherichia coli / Shigella;97.29%	517	22111	2.2	ESC_BA1258AA_AS	NA	21	ST29 Cplx	B1	NA	16	4	12
ESC_BA1761AA	ESC_BA1761AA	PNUSAE000431	SRR1944456;ILLUMINA;Paired;500;SRX971447				NA	NA	NA	North America	United States						EDLB-CDC	Escherichia coli								PRJNA218110	SRP046387		SAMN03447159	SRS886522	2015-08-27	2015-03-27	Assembled	76.21	100870	5791108	Escherichia coli / Shigella;99.05%	480	10883	2.2	ESC_BA3737AA_AS	NA	21	ST29 Cplx	B1	NA	16	4	12
ESC_BA1767AA	ESC_BA1767AA	PNUSAE000392	SRR1944453;ILLUMINA;Paired;500;SRX971444				NA	NA	NA	North America	United States						EDLB-CDC	Escherichia coli								PRJNA218110	SRP046387		SAMN03436240	SRS886518	2015-08-27	2015-03-27	Assembled	107.88	99317	5730424	Escherichia coli / Shigella;100.0%	402	10545	2.2	ESC_BA5999AA_AS	NA	21	ST29 Cplx	B1	NA	16	4	12
ESC_BA1769AA	ESC_BA1769AA	PNUSAE000391	SRR1944452;ILLUMINA;Paired;500;SRX971443				NA	NA	NA	North America	United States						EDLB-CDC	Escherichia coli								PRJNA218110	SRP046387		SAMN03436239	SRS886521	2015-08-27	2015-03-27	Assembled	104.49	92166	5695288	Escherichia coli / Shigella;99.44%	387	10073	2.2	ESC_CA6432AA_AS	NA	21	ST29 Cplx	B1	NA	16	4	12
ESC_BA1772AA	ESC_BA1772AA	PNUSAE000390	SRR1944451;ILLUMINA;Paired;500;SRX971442				NA	NA	NA	North America	United States						EDLB-CDC	Escherichia coli								PRJNA218110	SRP046387		SAMN03436238	SRS886523	2015-08-27	2015-03-27	Assembled	0	92655	5596118	Escherichia coli / Shigella;100.0%	394	10716	2.2	ESC_CA1534AA_AS	NA	21	ST29 Cplx	B1	NA	16	4	12
ESC_BA1774AA	ESC_BA1774AA	PNUSAE000389	SRR1944450;ILLUMINA;Paired;500;SRX971441				NA	NA	NA	North America	United States						EDLB-CDC	Escherichia coli								PRJNA218110	SRP046387		SAMN03436237	SRS886524	2015-08-27	2015-03-27	Assembled	104.42	101082	5682062	Escherichia coli / Shigella;100.0%	394	13257	2.2	ESC_BA6610AA_AS	NA	21	ST29 Cplx	B1	NA	16	4	12
ESC_BA1793AA	ESC_BA1793AA	PNUSAE000379	SRR1922558;ILLUMINA;Paired;500;SRX962836				NA	NA	NA	North America	United States						EDLB-CDC	Escherichia coli								PRJNA218110	SRP046387		SAMN03396544	SRS878265	2015-08-27	2015-03-20	Assembled	68.15	89301	5636172	Escherichia coli / Shigella;99.77%	485	19574	2.2	ESC_CA4815AA_AS	NA	21	ST29 Cplx	B1	NA	16	4	12
ESC_BA1795AA	ESC_BA1795AA	PNUSAE000378	SRR1922555;ILLUMINA;Paired;500;SRX962835				NA	NA	NA	North America	United States						EDLB-CDC	Escherichia coli								PRJNA218110	SRP046387		SAMN03396543	SRS878263	2015-08-27	2015-03-20	Assembled	73.45	104266	5646108	Escherichia coli / Shigella;99.7%	384	18514	2.2	ESC_BA2000AA_AS	NA	21	ST29 Cplx	B1	NA	16	4	12
ESC_BA1833AA	ESC_BA1833AA	PNUSAE000419	SRR1917519;ILLUMINA;Paired;500;SRX958154				NA	NA	NA	North America	United States						EDLB-CDC	Escherichia coli								PRJNA218110	SRP046387		SAMN03418101	SRS875461	2015-08-27	2015-03-18	Assembled	0	125643	5359663	Escherichia coli / Shigella;100.0%	288	18223	2.2	ESC_BA6627AA_AS	NA	16	ST29 Cplx	B1	NA	6	4	12
ESC_BA1835AA	ESC_BA1835AA	PNUSAE000385	SRR1917516;ILLUMINA;Paired;500;SRX958153				NA	NA	NA	North America	United States						EDLB-CDC	Escherichia coli								PRJNA218110	SRP046387		SAMN03418669	SRS875450	2015-08-27	2015-03-18	Assembled	72.53	93966	5724266	Escherichia coli / Shigella;99.42%	397	19422	2.2	ESC_AA8024AA_AS	NA	21	ST29 Cplx	B1	NA	16	4	12
ESC_BA1836AA	ESC_BA1836AA	PNUSAE000384	SRR1917515;ILLUMINA;Paired;500;SRX958152				NA	NA	NA	North America	United States						EDLB-CDC	Escherichia coli								PRJNA218110	SRP046387		SAMN03418668	SRS875451	2015-08-27	2015-03-18	Assembled	83.53	127121	5603238	Escherichia coli / Shigella;100.0%	358	12085	2.2	ESC_BA1461AA_AS	NA	21	ST29 Cplx	B1	NA	16	4	12
ESC_BA1842AA	ESC_BA1842AA	PNUSAE000380	SRR1917512;ILLUMINA;Paired;500;SRX958149				NA	NA	NA	North America	United States						EDLB-CDC	Escherichia coli								PRJNA218110	SRP046387		SAMN03418664	SRS875454	2015-08-27	2015-03-18	Assembled	67.72	98141	5771944	Escherichia coli / Shigella;100.0%	444	18552	2.2	ESC_CA4790AA_AS	NA	21	ST29 Cplx	B1	NA	16	4	12
ESC_BA1844AA	ESC_BA1844AA	PNUSAE000381	SRR1917511;ILLUMINA;Paired;500;SRX958148				NA	NA	NA	North America	United States						EDLB-CDC	Escherichia coli								PRJNA218110	SRP046387		SAMN03418665	SRS875455	2015-08-27	2015-03-18	Assembled	0	97967	5738691	Escherichia coli / Shigella;99.48%	413	14693	2.2	ESC_CA0965AA_AS	NA	21	ST29 Cplx	B1	NA	16	4	12
ESC_BA1847AA	ESC_BA1847AA	PNUSAE000357	SRR1917509;ILLUMINA;Paired;500;SRX958146				NA	NA	NA	North America	United States						EDLB-CDC	Escherichia coli								PRJNA218110	SRP046387		SAMN03407231	SRS875457	2015-08-27	2015-03-18	Assembled	67.8	92660	5425225	Escherichia coli / Shigella;99.71%	386	27920	2.2	ESC_BA3362AA_AS	NA	21	ST29 Cplx	B1	NA	16	4	12
ESC_BA1903AA	ESC_BA1903AA	PNUSAE000418	SRR1913775;ILLUMINA;Paired;500;SRX955167				NA	NA	NA	North America	United States						EDLB-CDC	Escherichia coli								PRJNA218110	SRP046387		SAMN03394891	SRS873296	2015-08-27	2015-03-12	Assembled	0	120804	5526475	Escherichia coli / Shigella;99.62%	300	10472	2.2	ESC_CA0084AA_AS	NA	29	ST29 Cplx	B1	NA	6	4	12
ESC_BA1907AA	ESC_BA1907AA	PNUSAE000417	SRR1913771;ILLUMINA;Paired;500;SRX955164				NA	NA	NA	North America	United States						EDLB-CDC	Escherichia coli								PRJNA218110	SRP046387		SAMN03394890	SRS873295	2015-08-27	2015-03-12	Assembled	114.72	104595	5571124	Escherichia coli / Shigella;99.3%	325	7223	2.2	ESC_FA7092AA_AS	NA	29	ST29 Cplx	B1	NA	6	4	12
ESC_BA1909AA	ESC_BA1909AA	PNUSAE000413	SRR1913769;ILLUMINA;Paired;500;SRX955162				NA	NA	NA	North America	United States						EDLB-CDC	Escherichia coli								PRJNA218110	SRP046387		SAMN03394880	SRS873297	2015-08-27	2015-03-12	Assembled	96.43	104256	5638618	Escherichia coli / Shigella;99.66%	336	6082	2.2	ESC_BA4068AA_AS	NA	21	ST29 Cplx	B1	NA	16	4	12
ESC_BA1913AA	ESC_BA1913AA	PNUSAE000411	SRR1913765;ILLUMINA;Paired;500;SRX955158				NA	NA	NA	North America	United States						EDLB-CDC	Escherichia coli								PRJNA218110	SRP046387		SAMN03394878	SRS873300	2015-08-27	2015-03-12	Assembled	135.2	104807	5372989	Escherichia coli / Shigella;99.66%	329	6445	2.2	ESC_BA8214AA_AS	NA	16	ST29 Cplx	B1	NA	6	4	12
ESC_BA1917AA	ESC_BA1917AA	PNUSAE000409	SRR1913759;ILLUMINA;Paired;500;SRX955153				NA	NA	NA	North America	United States						EDLB-CDC	Escherichia coli								PRJNA218110	SRP046387		SAMN03394876	SRS873291	2015-08-27	2015-03-12	Assembled	142.42	104256	5590729	Escherichia coli / Shigella;99.71%	374	7820	2.2	ESC_BA9736AA_AS	NA	21	ST29 Cplx	B1	NA	16	4	12
ESC_BA1919AA	ESC_BA1919AA	PNUSAE000408	SRR1913758;ILLUMINA;Paired;500;SRX955152				NA	NA	NA	North America	United States						EDLB-CDC	Escherichia coli								PRJNA218110	SRP046387		SAMN03394875	SRS873292	2015-08-27	2015-03-12	Assembled	163.54	124079	5238390	Escherichia coli / Shigella;99.06%	238	5687	2.2	ESC_BA2388AA_AS	NA	16	ST29 Cplx	B1	NA	6	4	12
ESC_BA1923AA	ESC_BA1923AA	PNUSAE000376	SRR1913755;ILLUMINA;Paired;500;SRX955149				NA	NA	NA	North America	United States						EDLB-CDC	Escherichia coli								PRJNA218110	SRP046387		SAMN03394889	SRS873294	2015-08-27	2015-03-12	Assembled	0	105523	5282140	Escherichia coli / Shigella;99.6%	289	12133	2.2	ESC_BA8213AA_AS	NA	16	ST29 Cplx	B1	NA	6	4	12
ESC_BA1925AA	ESC_BA1925AA	PNUSAE000375	SRR1913753;ILLUMINA;Paired;500;SRX955147				NA	NA	NA	North America	United States						EDLB-CDC	Escherichia coli								PRJNA218110	SRP046387		SAMN03394888	SRS873219	2015-08-27	2015-03-12	Assembled	67.25	114432	5600528	Escherichia coli / Shigella;100.0%	355	14925	2.2	ESC_BA2373AA_AS	NA	21	ST29 Cplx	B1	NA	16	4	12
ESC_BA1927AA	ESC_BA1927AA	PNUSAE000374	SRR1913751;ILLUMINA;Paired;500;SRX955146				NA	NA	NA	North America	United States						EDLB-CDC	Escherichia coli								PRJNA218110	SRP046387		SAMN03394887	SRS873212	2015-08-27	2015-03-12	Assembled	72.76	99905	5630114	Escherichia coli / Shigella;98.88%	310	15060	2.2	ESC_BA8640AA_AS	NA	16	ST29 Cplx	B1	NA	6	4	12
ESC_BA1931AA	ESC_BA1931AA	PNUSAE000372	SRR1913728;ILLUMINA;Paired;500;SRX955143				NA	NA	NA	North America	United States						EDLB-CDC	Escherichia coli								PRJNA218110	SRP046387		SAMN03394885	SRS873198	2015-08-27	2015-03-12	Assembled	118.93	99880	5226669	Escherichia coli / Shigella;99.26%	311	7052	2.2	ESC_BA2587AA_AS	NA	16	ST29 Cplx	B1	NA	6	4	12
ESC_BA1936AA	ESC_BA1936AA	PNUSAE000353	SRR1913720;ILLUMINA;Paired;500;SRX955136				NA	NA	NA	North America	United States						EDLB-CDC	Escherichia coli								PRJNA218110	SRP046387		SAMN03396541	SRS873056	2015-08-27	2015-03-12	Assembled	90.47	91112	5620354	Escherichia coli / Shigella;100.0%	394	16481	2.2	ESC_AA8987AA_AS	NA	21	ST29 Cplx	B1	NA	16	4	12
ESC_BA1944AA	ESC_BA1944AA	2015C-3267	SRR1913715;ILLUMINA;Paired;500;SRX955131				NA	NA	NA	North America	United States						EDLB-CDC	Escherichia coli								PRJNA218110	SRP046387		SAMN03394917	SRS873061	2015-08-27	2015-03-12	Assembled	155.26	124352	5420544	Escherichia coli / Shigella;99.26%	299	6613	2.2	ESC_CA4762AA_AS	NA	16	ST29 Cplx	B1	NA	6	4	12
ESC_BA1954AA	ESC_BA1954AA	PNUSAE000369	SRR1871414;ILLUMINA;Paired;500;SRX913639				NA	NA	NA	North America	United States						EDLB-CDC	Escherichia coli								PRJNA218110	SRP046387		SAMN03389470	SRS868707	2015-08-27	2015-03-10	Assembled	163.61	105334	5216015	Escherichia coli / Shigella;99.29%	309	5830	2.2	ESC_CA5996AA_AS	NA	16	ST29 Cplx	B1	NA	6	4	12
ESC_BA1956AA	ESC_BA1956AA	PNUSAE000368	SRR1871413;ILLUMINA;Paired;500;SRX913637				NA	NA	NA	North America	United States						EDLB-CDC	Escherichia coli								PRJNA218110	SRP046387		SAMN03389469	SRS868709	2015-08-27	2015-03-10	Assembled	98.38	105523	5274837	Escherichia coli / Shigella;99.64%	305	5296	2.2	ESC_BA6673AA_AS	NA	16	ST29 Cplx	B1	NA	6	4	12
ESC_BA1959AA	ESC_BA1959AA	PNUSAE000367	SRR1871339;ILLUMINA;Paired;500;SRX913614				NA	NA	NA	North America	United States						EDLB-CDC	Escherichia coli								PRJNA218110	SRP046387		SAMN03389468	SRS868689	2015-08-27	2015-03-10	Assembled	0	93229	5617829	Escherichia coli / Shigella;99.37%	356	5227	2.2	ESC_FA7062AA_AS	NA	16	ST29 Cplx	B1	NA	6	4	12
ESC_BA1965AA	ESC_BA1965AA	PNUSAE000362	SRR1871236;ILLUMINA;Paired;500;SRX913595				NA	NA	NA	North America	United States						EDLB-CDC	Escherichia coli								PRJNA218110	SRP046387		SAMN03381576	SRS868686	2015-08-27	2015-03-10	Assembled	90.1	105483	5324860	Escherichia coli / Shigella;99.21%	282	7424	2.2	ESC_AA9074AA_AS	NA	16	ST29 Cplx	B1	NA	6	4	12
ESC_BA1966AA	ESC_BA1966AA	PNUSAE000361	SRR1871235;ILLUMINA;Paired;500;SRX913590				NA	NA	NA	North America	United States						EDLB-CDC	Escherichia coli								PRJNA218110	SRP046387		SAMN03381575	SRS868688	2015-08-27	2015-03-10	Assembled	42.8	127120	5563781	Escherichia coli / Shigella;99.48%	432	18598	2.2	ESC_CA0682AA_AS	NA	21	ST29 Cplx	B1	NA	16	4	12
ESC_BA1969AA	ESC_BA1969AA	PNUSAE000360	SRR1871213;ILLUMINA;Paired;500;SRX913589				NA	NA	NA	North America	United States						EDLB-CDC	Escherichia coli								PRJNA218110	SRP046387		SAMN03381574	SRS868682	2015-08-27	2015-03-10	Assembled	122.64	124357	5641927	Escherichia coli / Shigella;99.01%	358	5711	2.2	ESC_BA1658AA_AS	NA	16	ST29 Cplx	B1	NA	6	4	12
ESC_BA1978AA	ESC_BA1978AA	PNUSAE000351	SRR1871124;ILLUMINA;Paired;500;SRX913572				NA	NA	NA	North America	United States						EDLB-CDC	Escherichia coli								PRJNA218110	SRP046387		SAMN03381319	SRS868673	2015-08-27	2015-03-10	Assembled	67.29	99902	5710351	Escherichia coli / Shigella;100.0%	439	18117	2.2	ESC_AA9938AA_AS	NA	21	ST29 Cplx	B1	NA	16	4	12
ESC_BA1980AA	ESC_BA1980AA	PNUSAE000350	SRR1871117;ILLUMINA;Paired;500;SRX913567				NA	NA	NA	North America	United States						EDLB-CDC	Escherichia coli								PRJNA218110	SRP046387		SAMN03381318	SRS868675	2015-08-27	2015-03-10	Assembled	0	104266	5554988	Escherichia coli / Shigella;99.71%	373	8887	2.2	ESC_BA8777AA_AS	NA	21	ST29 Cplx	B1	NA	16	4	12
ESC_BA1982AA	ESC_BA1982AA	PNUSAE000349	SRR1871101;ILLUMINA;Paired;500;SRX913566				NA	NA	NA	North America	United States						EDLB-CDC	Escherichia coli								PRJNA218110	SRP046387		SAMN03381317	SRS868676	2015-08-27	2015-03-10	Assembled	87.48	94515	5781553	Escherichia coli / Shigella;100.0%	438	17836	2.2	ESC_BA4990AA_AS	NA	21	ST29 Cplx	B1	NA	16	4	12
ESC_BA1984AA	ESC_BA1984AA	PNUSAE000348	SRR1871059;ILLUMINA;Paired;500;SRX913557				NA	NA	NA	North America	United States						EDLB-CDC	Escherichia coli								PRJNA218110	SRP046387		SAMN03381316	SRS868662	2015-08-27	2015-03-10	Assembled	84.91	105767	5204948	Escherichia coli / Shigella;100.0%	239	8336	2.2	ESC_AA9290AA_AS	NA	16	ST29 Cplx	B1	NA	6	4	12
ESC_BA1986AA	ESC_BA1986AA	PNUSAE000347	SRR1871049;ILLUMINA;Paired;500;SRX913556				NA	NA	NA	North America	United States						EDLB-CDC	Escherichia coli								PRJNA218110	SRP046387		SAMN03381315	SRS868663	2015-08-27	2015-03-10	Assembled	80.68	106464	5212657	Escherichia coli / Shigella;99.61%	297	11233	2.2	ESC_BA0008AA_AS	NA	16	ST29 Cplx	B1	NA	6	4	12
ESC_BA1996AA	ESC_BA1996AA	PNUSAE000332	SRR1870995;ILLUMINA;Paired;500;SRX913541				NA	NA	NA	North America	United States						EDLB-CDC	Escherichia coli								PRJNA218110	SRP046387		SAMN03387426	SRS868601	2015-08-27	2015-03-10	Assembled	74.94	105410	5150695	Escherichia coli / Shigella;99.51%	233	9596	2.2	ESC_AA8287AA_AS	NA	16	ST29 Cplx	B1	NA	6	4	12
ESC_BA2004AA	ESC_BA2004AA	PNUSAE000301	SRR1870757;ILLUMINA;Paired;500;SRX913446				NA	NA	NA	North America	United States						EDLB-CDC	Escherichia coli								PRJNA218110	SRP046387		SAMN03389467	SRS868579	2015-08-27	2015-03-10	Assembled	97.65	115142	5541903	Escherichia coli / Shigella;100.0%	380	6642	2.2	ESC_BA6850AA_AS	NA	21	ST29 Cplx	B1	NA	16	4	12
ESC_BA2014AA	ESC_BA2014AA	PNUSAE000293	SRR1870503;ILLUMINA;Paired;500;SRX913401				NA	NA	NA	North America	United States						EDLB-CDC	Escherichia coli								PRJNA218110	SRP046387		SAMN03381204	SRS868559	2015-08-27	2015-03-10	Assembled	146.45	104256	5583776	Escherichia coli / Shigella;98.51%	391	9082	2.2	ESC_AA8041AA_AS	NA	21	ST29 Cplx	B1	NA	16	4	12
ESC_BA2016AA	ESC_BA2016AA	PNUSAE000291	SRR1870498;ILLUMINA;Paired;500;SRX913400				NA	NA	NA	North America	United States						EDLB-CDC	Escherichia coli								PRJNA218110	SRP046387		SAMN03389465	SRS868560	2015-08-27	2015-03-10	Assembled	127.02	105523	5230268	Escherichia coli / Shigella;99.28%	305	6145	2.2	ESC_AA8153AA_AS	NA	16	ST29 Cplx	B1	NA	6	4	12
ESC_BA2017AA	ESC_BA2017AA	PNUSAE000290	SRR1870458;ILLUMINA;Paired;500;SRX913392				NA	NA	NA	North America	United States						EDLB-CDC	Escherichia coli								PRJNA218110	SRP046387		SAMN03389464	SRS868552	2015-08-27	2015-03-10	Assembled	68.42	105523	5228029	Escherichia coli / Shigella;99.22%	294	10378	2.2	ESC_BA0401AA_AS	NA	16	ST29 Cplx	B1	NA	6	4	12
ESC_BA2019AA	ESC_BA2019AA	PNUSAE000289	SRR1870457;ILLUMINA;Paired;500;SRX913391				NA	NA	NA	North America	United States						EDLB-CDC	Escherichia coli								PRJNA218110	SRP046387		SAMN03389463	SRS868553	2015-08-27	2015-03-10	Assembled	149.48	99971	5224621	Escherichia coli / Shigella;99.29%	312	4507	2.2	ESC_BA4388AA_AS	NA	16	ST29 Cplx	B1	NA	6	4	12
ESC_BA2023AA	ESC_BA2023AA	PNUSAE000287	SRR1870329;ILLUMINA;Paired;500;SRX913368				NA	NA	NA	North America	United States						EDLB-CDC	Escherichia coli								PRJNA218110	SRP046387		SAMN03389462	SRS868546	2015-08-27	2015-03-10	Assembled	86.26	105523	5228192	Escherichia coli / Shigella;99.22%	291	8669	2.2	ESC_BA1495AA_AS	NA	16	ST29 Cplx	B1	NA	6	4	12
ESC_BA2032AA	ESC_BA2032AA	PNUSAE000346	SRR1822604;ILLUMINA;Paired;500;SRX894149				NA	NA	NA	North America	United States						EDLB-CDC	Escherichia coli								PRJNA218110	SRP046387		SAMN03379945	SRS860144	2015-08-27	2015-03-02	Assembled	112.47	126188	5405539	Escherichia coli / Shigella;99.58%	273	5866	2.2	ESC_CA4370AA_AS	NA	16	ST29 Cplx	B1	NA	6	4	12
ESC_BA2034AA	ESC_BA2034AA	PNUSAE000345	SRR1822603;ILLUMINA;Paired;500;SRX894148				NA	NA	NA	North America	United States						EDLB-CDC	Escherichia coli								PRJNA218110	SRP046387		SAMN03379944	SRS860143	2015-08-27	2015-03-02	Assembled	128.74	101082	5774271	Escherichia coli / Shigella;97.02%	423	5768	2.2	ESC_BA4176AA_AS	NA	21	ST29 Cplx	B1	NA	16	4	12
ESC_BA2036AA	ESC_BA2036AA	PNUSAE000344	SRR1822602;ILLUMINA;Paired;500;SRX894147				NA	NA	NA	North America	United States						EDLB-CDC	Escherichia coli								PRJNA218110	SRP046387		SAMN03379943	SRS860141	2015-08-27	2015-03-02	Assembled	122.75	105093	5545328	Escherichia coli / Shigella;100.0%	346	4623	2.2	ESC_BA1270AA_AS	NA	21	ST29 Cplx	B1	NA	16	4	12
ESC_BA2038AA	ESC_BA2038AA	PNUSAE000343	SRR1822601;ILLUMINA;Paired;500;SRX894146				NA	NA	NA	North America	United States						EDLB-CDC	Escherichia coli								PRJNA218110	SRP046387		SAMN03379942	SRS860142	2015-08-27	2015-03-02	Assembled	125.36	99971	5337827	Escherichia coli / Shigella;98.99%	321	6141	2.2	ESC_CA3849AA_AS	NA	16	ST29 Cplx	B1	NA	6	4	12
ESC_BA2040AA	ESC_BA2040AA	PNUSAE000342	SRR1822600;ILLUMINA;Paired;500;SRX894145				NA	NA	NA	North America	United States						EDLB-CDC	Escherichia coli								PRJNA218110	SRP046387		SAMN03379941	SRS860145	2015-08-27	2015-03-02	Assembled	76.64	104256	5585152	Escherichia coli / Shigella;100.0%	385	10303	2.2	ESC_BA1536AA_AS	NA	21	ST29 Cplx	B1	NA	16	4	12
ESC_BA2044AA	ESC_BA2044AA	PNUSAE000339	SRR1822598;ILLUMINA;Paired;500;SRX894143				NA	NA	NA	North America	United States						EDLB-CDC	Escherichia coli								PRJNA218110	SRP046387		SAMN03379938	SRS860147	2015-08-27	2015-03-02	Assembled	129.38	104701	5715702	Escherichia coli / Shigella;98.25%	323	6722	2.2	ESC_BA7484AA_AS	NA	16	ST29 Cplx	B1	NA	6	4	12
ESC_BA2045AA	ESC_BA2045AA	PNUSAE000340	SRR1822597;ILLUMINA;Paired;500;SRX894142				NA	NA	NA	North America	United States						EDLB-CDC	Escherichia coli								PRJNA218110	SRP046387		SAMN03379939	SRS860148	2015-08-27	2015-03-02	Assembled	0	105294	5196963	Escherichia coli / Shigella;98.9%	296	6594	2.2	ESC_BA9669AA_AS	NA	16	ST29 Cplx	B1	NA	6	4	12
ESC_BA2047AA	ESC_BA2047AA	PNUSAE000338	SRR1822596;ILLUMINA;Paired;500;SRX894141				NA	NA	NA	North America	United States						EDLB-CDC	Escherichia coli								PRJNA218110	SRP046387		SAMN03379937	SRS860149	2015-08-27	2015-03-02	Assembled	79.28	108254	5497606	Escherichia coli / Shigella;100.0%	359	8792	2.2	ESC_CA3066AA_AS	NA	21	ST29 Cplx	B1	NA	16	4	12
ESC_BA2049AA	ESC_BA2049AA	PNUSAE000337	SRR1822595;ILLUMINA;Paired;500;SRX894140				NA	NA	NA	North America	United States						EDLB-CDC	Escherichia coli								PRJNA218110	SRP046387		SAMN03379936	SRS860150	2015-08-27	2015-03-02	Assembled	39.26	95489	5393881	Escherichia coli / Shigella;98.58%	325	17100	2.2	ESC_AA8339AA_AS	NA	16	ST29 Cplx	B1	NA	6	4	12
ESC_BA2051AA	ESC_BA2051AA	PNUSAE000336	SRR1822594;ILLUMINA;Paired;500;SRX894139				NA	NA	NA	North America	United States						EDLB-CDC	Escherichia coli								PRJNA218110	SRP046387		SAMN03379935	SRS860151	2015-08-27	2015-03-02	Assembled	132.68	103715	5297081	Escherichia coli / Shigella;99.67%	341	5423	2.2	ESC_AA8816AA_AS	NA	16	ST29 Cplx	B1	NA	6	4	12
ESC_BA2053AA	ESC_BA2053AA	PNUSAE000319	SRR1822593;ILLUMINA;Paired;500;SRX894138				NA	NA	NA	North America	United States						EDLB-CDC	Escherichia coli								PRJNA218110	SRP046387		SAMN03366371	SRS860152	2015-08-27	2015-03-02	Assembled	88.52	100013	5349116	Escherichia coli / Shigella;99.36%	341	9762	2.2	ESC_CA6484AA_AS	NA	16	ST29 Cplx	B1	NA	6	4	12
ESC_BA2056AA	ESC_BA2056AA	PNUSAE000317	SRR1822591;ILLUMINA;Paired;500;SRX894136				NA	NA	NA	North America	United States						EDLB-CDC	Escherichia coli								PRJNA218110	SRP046387		SAMN03366369	SRS860154	2015-08-27	2015-03-02	Assembled	102.31	100073	5486760	Escherichia coli / Shigella;100.0%	313	9693	2.2	ESC_AA8001AA_AS	NA	16	ST29 Cplx	B1	NA	6	4	12
ESC_BA2058AA	ESC_BA2058AA	PNUSAE000316	SRR1822590;ILLUMINA;Paired;500;SRX894135				NA	NA	NA	North America	United States						EDLB-CDC	Escherichia coli								PRJNA218110	SRP046387		SAMN03366368	SRS860155	2015-08-27	2015-03-02	Assembled	72.76	122563	5221370	Escherichia coli / Shigella;100.0%	291	7951	2.2	ESC_BA4912AA_AS	NA	1792	ST29 Cplx	B1	NA	6	4	12
ESC_BA2062AA	ESC_BA2062AA	PNUSAE000314	SRR1822588;ILLUMINA;Paired;500;SRX894133				NA	NA	NA	North America	United States						EDLB-CDC	Escherichia coli								PRJNA218110	SRP046387		SAMN03366366	SRS860157	2015-08-27	2015-03-02	Assembled	0	99880	5175806	Escherichia coli / Shigella;99.3%	307	7265	2.2	ESC_CA0359AA_AS	NA	16	ST29 Cplx	B1	NA	6	4	12
ESC_BA2065AA	ESC_BA2065AA	PNUSAE000312	SRR1822583;ILLUMINA;Paired;500;SRX894128				NA	NA	NA	North America	United States						EDLB-CDC	Escherichia coli								PRJNA218110	SRP046387		SAMN03366364	SRS860139	2015-08-27	2015-03-02	Assembled	136.8	100013	5232140	Escherichia coli / Shigella;99.27%	303	8277	2.2	ESC_BA2164AA_AS	NA	16	ST29 Cplx	B1	NA	6	4	12
ESC_BA2067AA	ESC_BA2067AA	PNUSAE000311	SRR1822582;ILLUMINA;Paired;500;SRX894127				NA	NA	NA	North America	United States						EDLB-CDC	Escherichia coli								PRJNA218110	SRP046387		SAMN03366363	SRS860140	2015-08-27	2015-03-02	Assembled	101.66	100013	5213541	Escherichia coli / Shigella;99.23%	285	6933	2.2	ESC_BA1167AA_AS	NA	16	ST29 Cplx	B1	NA	6	4	12
ESC_BA2185AA	ESC_BA2185AA	2011-70-36-9	ERR769159;ILLUMINA;Paired;200;ERX712458	Livestock	Swine	Sus scrofa domesticus; Faeces	2011	1	NA	Europe	Denmark						Justus Liebig University Giessen	Escherichia coli								PRJEB8647	ERP009669		SAMEA3268822	ERS664754	2015-08-27	2015-02-26	Assembled	162.75	85070	5437962	Escherichia coli / Shigella;98.05%	440	4596	2.2	ESC_CA3843AA_AS	NA	29	ST29 Cplx	B1	NA	6	4	12
ESC_BA2207AA	ESC_BA2207AA	PNUSAE000300	SRR1813675;ILLUMINA;Paired;500;SRX886084				NA	NA	NA	North America	United States						EDLB-CDC	Escherichia coli								PRJNA218110	SRP046387		SAMN03352435	SRS852992	2015-08-27	2015-02-23	Assembled	112.93	114432	5531292	Escherichia coli / Shigella;100.0%	385	6319	2.2	ESC_CA6535AA_AS	NA	21	ST29 Cplx	B1	NA	16	4	12
ESC_BA2208AA	ESC_BA2208AA	PNUSAE000292	SRR1813674;ILLUMINA;Paired;500;SRX886083				NA	NA	NA	North America	United States						EDLB-CDC	Escherichia coli								PRJNA218110	SRP046387		SAMN03352434	SRS852993	2015-08-27	2015-02-23	Assembled	147.21	104767	5646523	Escherichia coli / Shigella;98.91%	298	9741	2.2	ESC_CA3618AA_AS	NA	16	ST29 Cplx	B1	NA	6	4	12
ESC_BA2228AA	ESC_BA2228AA	PNUSAE000284	SRR1811831;ILLUMINA;Paired;500;SRX884388				NA	NA	NA	North America	United States						EDLB-CDC	Escherichia coli								PRJNA218110	SRP046387		SAMN03340005	SRS851392	2015-08-27	2015-02-20	Assembled	112.83	114262	5576928	Escherichia coli / Shigella;99.44%	377	10523	2.2	ESC_AA9328AA_AS	NA	21	ST29 Cplx	B1	NA	16	4	12
ESC_BA2230AA	ESC_BA2230AA	PNUSAE000283	SRR1811830;ILLUMINA;Paired;500;SRX884387				NA	NA	NA	North America	United States						EDLB-CDC	Escherichia coli								PRJNA218110	SRP046387		SAMN03340004	SRS851393	2015-08-27	2015-02-20	Assembled	0	112466	5593213	Escherichia coli / Shigella;99.37%	351	16948	2.2	ESC_BA4150AA_AS	NA	21	ST29 Cplx	B1	NA	16	4	12
ESC_BA2234AA	ESC_BA2234AA	PNUSAE000256	SRR1811828;ILLUMINA;Paired;500;SRX884385				NA	NA	NA	North America	United States						EDLB-CDC	Escherichia coli								PRJNA218110	SRP046387		SAMN03340248	SRS851395	2015-08-27	2015-02-20	Assembled	46.7	118063	5559529	Escherichia coli / Shigella;99.24%	296	17127	2.2	ESC_AA8392AA_AS	NA	21	ST29 Cplx	B1	NA	16	4	12
ESC_BA2236AA	ESC_BA2236AA	PNUSAE000229	SRR1811827;ILLUMINA;Paired;500;SRX884384				NA	NA	NA	North America	United States						EDLB-CDC	Escherichia coli								PRJNA218110	SRP046387		SAMN03340247	SRS851397	2015-08-27	2015-02-20	Assembled	62.63	114501	5622290	Escherichia coli / Shigella;99.74%	443	11335	2.2	ESC_BA3199AA_AS	NA	21	ST29 Cplx	B1	NA	16	4	12
ESC_BA2238AA	ESC_BA2238AA	PNUSAE000228	SRR1811826;ILLUMINA;Paired;500;SRX884383				NA	NA	NA	North America	United States						EDLB-CDC	Escherichia coli								PRJNA218110	SRP046387		SAMN03340246	SRS851396	2015-08-27	2015-02-20	Assembled	71.97	114432	5568709	Escherichia coli / Shigella;100.0%	367	9854	2.2	ESC_BA1802AA_AS	NA	21	ST29 Cplx	B1	NA	16	4	12
ESC_BA2264AA	ESC_BA2264AA	PNUSAE000280	SRR1804195;ILLUMINA;Paired;500;SRX877986				NA	NA	NA	North America	United States						EDLB-CDC	Escherichia coli								PRJNA218110	SRP046387		SAMN03338495	SRS845946	2015-08-27	2015-02-15	Assembled	80.51	100073	5319038	Escherichia coli / Shigella;100.0%	312	8838	2.2	ESC_BA0213AA_AS	NA	1792	ST29 Cplx	B1	NA	6	4	12
ESC_BA2270AA	ESC_BA2270AA	PNUSAE000247	SRR1804192;ILLUMINA;Paired;500;SRX877983				NA	NA	NA	North America	United States						EDLB-CDC	Escherichia coli								PRJNA218110	SRP046387		SAMN03338483	SRS845944	2015-08-27	2015-02-14	Assembled	52.86	104352	5686727	Escherichia coli / Shigella;99.78%	513	20173	2.2	ESC_BA3650AA_AS	NA	21	ST29 Cplx	B1	NA	16	4	12
ESC_BA2274AA	ESC_BA2274AA	PNUSAE000246	SRR1804190;ILLUMINA;Paired;500;SRX877981				NA	NA	NA	North America	United States						EDLB-CDC	Escherichia coli								PRJNA218110	SRP046387		SAMN03338482	SRS845942	2015-08-27	2015-02-14	Assembled	47.63	100048	5553546	Escherichia coli / Shigella;99.75%	445	14680	2.2	ESC_BA5679AA_AS	NA	21	ST29 Cplx	B1	NA	16	4	12
ESC_BA2296AA	ESC_BA2296AA	PNUSAE000253	SRR1803833;ILLUMINA;Paired;500;SRX877849				NA	NA	NA	North America	United States						EDLB-CDC	Escherichia coli								PRJNA218110	SRP046387		SAMN03338492	SRS845837	2015-08-27	2015-02-14	Assembled	49.41	104807	5252709	Escherichia coli / Shigella;100.0%	278	11012	2.2	ESC_BA7087AA_AS	NA	1792	ST29 Cplx	B1	NA	6	4	12
ESC_BA2298AA	ESC_BA2298AA	PNUSAE000252	SRR1803832;ILLUMINA;Paired;500;SRX877848				NA	NA	NA	North America	United States						EDLB-CDC	Escherichia coli								PRJNA218110	SRP046387		SAMN03338491	SRS845838	2015-08-27	2015-02-14	Assembled	114.37	111807	5549971	Escherichia coli / Shigella;99.73%	420	6158	2.2	ESC_CA4548AA_AS	NA	21	ST29 Cplx	B1	NA	16	4	12
ESC_BA2300AA	ESC_BA2300AA	PNUSAE000251	SRR1803831;ILLUMINA;Paired;500;SRX877847				NA	NA	NA	North America	United States						EDLB-CDC	Escherichia coli								PRJNA218110	SRP046387		SAMN03338490	SRS845835	2015-08-27	2015-02-15	Assembled	49.37	99224	5572777	Escherichia coli / Shigella;99.75%	433	15214	2.2	ESC_CA4663AA_AS	NA	21	ST29 Cplx	B1	NA	16	4	12
ESC_BA2302AA	ESC_BA2302AA	PNUSAE000250	SRR1803830;ILLUMINA;Paired;500;SRX877846				NA	NA	NA	North America	United States						EDLB-CDC	Escherichia coli								PRJNA218110	SRP046387		SAMN03338489	SRS845836	2015-08-27	2015-02-15	Assembled	46.83	83118	5759922	Escherichia coli / Shigella;98.92%	421	15273	2.2	ESC_AA8600AA_AS	NA	21	ST29 Cplx	B1	NA	16	4	12
ESC_BA2305AA	ESC_BA2305AA	PNUSAE000249	SRR1803829;ILLUMINA;Paired;500;SRX877845				NA	NA	NA	North America	United States						EDLB-CDC	Escherichia coli								PRJNA218110	SRP046387		SAMN03338488	SRS845834	2015-08-27	2015-02-15	Assembled	0	92631	5595238	Escherichia coli / Shigella;100.0%	340	14189	2.2	ESC_BA6174AA_AS	NA	21	ST29 Cplx	B1	NA	16	4	12
ESC_BA2483AA	ESC_BA2483AA	PNUSAE000198	SRR1795513;ILLUMINA;Paired;500;SRX870825				NA	NA	NA	North America	United States						Enteric Diseases Laboratory Branch, Centers for Disease Control and Prevention	Escherichia coli								PRJNA218110	SRP046387		SAMN03288127	SRS841601	2015-08-27	2015-02-10	Assembled	87.46	99906	5474358	Escherichia coli / Shigella;99.24%	308	14383	2.2	ESC_AA8665AA_AS	NA	16	ST29 Cplx	B1	NA	6	4	12
ESC_BA2487AA	ESC_BA2487AA	PNUSAE000194	SRR1795508;ILLUMINA;Paired;500;SRX870821				NA	NA	NA	North America	United States						Enteric Diseases Laboratory Branch, Centers for Disease Control and Prevention	Escherichia coli								PRJNA218110	SRP046387		SAMN03281181	SRS841597	2015-08-27	2015-02-09	Assembled	68.3	109362	5272587	Escherichia coli / Shigella;97.43%	258	10835	2.2	ESC_CA3983AA_AS	NA	16	ST29 Cplx	B1	NA	6	4	12
ESC_BA2488AA	ESC_BA2488AA	PNUSAE000189	SRR1795507;ILLUMINA;Paired;500;SRX870820				NA	NA	NA	North America	United States						Enteric Diseases Laboratory Branch, Centers for Disease Control and Prevention	Escherichia coli								PRJNA218110	SRP046387		SAMN03281120	SRS841596	2015-08-27	2015-02-09	Assembled	0	104266	5576882	Escherichia coli / Shigella;99.41%	374	16319	2.2	ESC_BA7115AA_AS	NA	21	ST29 Cplx	B1	NA	16	4	12
ESC_BA2497AA	ESC_BA2497AA	PNUSAE000177	SRR1793817;ILLUMINA;Paired;500;SRX869249				NA	NA	NA	North America	United States						Enteric Diseases Laboratory Branch, Centers for Disease Control and Prevention	Escherichia coli								PRJNA218110	SRP046387		SAMN03332159	SRS840028	2015-08-27	2015-02-09	Assembled	126.73	104807	5269293	Escherichia coli / Shigella;99.52%	249	8914	2.2	ESC_BA8718AA_AS	NA	1792	ST29 Cplx	B1	NA	6	4	12
ESC_BA2949AA	ESC_BA2949AA	PNUSAE000227	SRR1785158;ILLUMINA;Paired;500;SRX864129				NA	NA	NA	North America	United States						Enteric Diseases Laboratory Branch, Centers for Disease Control and Prevention	Escherichia coli								PRJNA218110	SRP046387		SAMN03295013	SRS834989	2015-08-27	2015-02-04	Assembled	67.89	101082	5604951	Escherichia coli / Shigella;96.86%	380	12044	2.2	ESC_CA3074AA_AS	NA	21	ST29 Cplx	B1	NA	16	4	12
ESC_BA2955AA	ESC_BA2955AA	PNUSAE000170	SRR1785142;ILLUMINA;Paired;500;SRX864114				NA	NA	NA	North America	United States						Enteric Diseases Laboratory Branch, Centers for Disease Control and Prevention	Escherichia coli								PRJNA218110	SRP046387		SAMN03295010	SRS834985	2015-08-27	2015-02-04	Assembled	0	104530	5403653	Escherichia coli / Shigella;99.25%	294	6857	2.2	ESC_BA7592AA_AS	NA	16	ST29 Cplx	B1	NA	6	4	12
ESC_BA2960AA	ESC_BA2960AA	PNUSAE000157	SRR1785140;ILLUMINA;Paired;500;SRX864112				NA	NA	NA	North America	United States						Enteric Diseases Laboratory Branch, Centers for Disease Control and Prevention	Escherichia coli								PRJNA218110	SRP046387		SAMN03294831	SRS834983	2015-08-27	2015-02-04	Assembled	107.59	105618	5479937	Escherichia coli / Shigella;99.65%	333	7164	2.2	ESC_BA4875AA_AS	NA	21	ST29 Cplx	B1	NA	16	4	12
ESC_BA2971AA	ESC_BA2971AA	PNUSAE000149	SRR1785134;ILLUMINA;Paired;500;SRX864106				NA	NA	NA	North America	United States						Enteric Diseases Laboratory Branch, Centers for Disease Control and Prevention	Escherichia coli								PRJNA218110	SRP046387		SAMN03294823	SRS834976	2015-08-27	2015-02-04	Assembled	110.16	101082	5547364	Escherichia coli / Shigella;99.67%	350	11188	2.2	ESC_AA9785AA_AS	NA	21	ST29 Cplx	B1	NA	16	4	12
ESC_BA3117AA	ESC_BA3117AA	PNUSAE000186	SRR1773066;ILLUMINA;Paired;500;SRX853073				NA	NA	NA	North America	United States						Enteric Diseases Laboratory Branch, Centers for Disease Control and Prevention	Escherichia coli								PRJNA218110	SRP046387		SAMN03292359	SRS827243	2015-08-27	2015-01-27	Assembled	0	101082	5586930	Escherichia coli / Shigella;100.0%	421	8421	2.2	ESC_BA8112AA_AS	NA	21	ST29 Cplx	B1	NA	16	4	12
ESC_BA3120AA	ESC_BA3120AA	PNUSAE000185	SRR1773064;ILLUMINA;Paired;500;SRX853071				NA	NA	NA	North America	United States						Enteric Diseases Laboratory Branch, Centers for Disease Control and Prevention	Escherichia coli								PRJNA218110	SRP046387		SAMN03292358	SRS827241	2015-08-27	2015-01-27	Assembled	60.38	101082	5714110	Escherichia coli / Shigella;100.0%	379	15087	2.2	ESC_CA1589AA_AS	NA	21	ST29 Cplx	B1	NA	16	4	12
ESC_BA3124AA	ESC_BA3124AA	PNUSAE000183	SRR1773061;ILLUMINA;Paired;500;SRX853068				NA	NA	NA	North America	United States						Enteric Diseases Laboratory Branch, Centers for Disease Control and Prevention	Escherichia coli								PRJNA218110	SRP046387		SAMN03292356	SRS827238	2015-08-27	2015-01-27	Assembled	92.7	104256	5601514	Escherichia coli / Shigella;100.0%	381	9631	2.2	ESC_AA7908AA_AS	NA	21	ST29 Cplx	B1	NA	16	4	12
ESC_BA3126AA	ESC_BA3126AA	PNUSAE000182	SRR1773060;ILLUMINA;Paired;500;SRX853066				NA	NA	NA	North America	United States						Enteric Diseases Laboratory Branch, Centers for Disease Control and Prevention	Escherichia coli								PRJNA218110	SRP046387		SAMN03292355	SRS827236	2015-08-27	2015-01-27	Assembled	96.05	104256	5690542	Escherichia coli / Shigella;99.73%	398	8225	2.2	ESC_BA1520AA_AS	NA	21	ST29 Cplx	B1	NA	16	4	12
ESC_BA3128AA	ESC_BA3128AA	PNUSAE000181	SRR1773057;ILLUMINA;Paired;500;SRX853064				NA	NA	NA	North America	United States						Enteric Diseases Laboratory Branch, Centers for Disease Control and Prevention	Escherichia coli								PRJNA218110	SRP046387		SAMN03292377	SRS827234	2015-08-27	2015-01-27	Assembled	61.42	105117	5227858	Escherichia coli / Shigella;100.0%	271	14127	2.2	ESC_CA4516AA_AS	NA	16	ST29 Cplx	B1	NA	6	4	12
ESC_BA3129AA	ESC_BA3129AA	PNUSAE000180	SRR1773055;ILLUMINA;Paired;500;SRX853061				NA	NA	NA	North America	United States						Enteric Diseases Laboratory Branch, Centers for Disease Control and Prevention	Escherichia coli								PRJNA218110	SRP046387		SAMN03292376	SRS827231	2015-08-27	2015-01-27	Assembled	59.09	101082	5671742	Escherichia coli / Shigella;100.0%	383	13094	2.2	ESC_BA1548AA_AS	NA	21	ST29 Cplx	B1	NA	16	4	12
ESC_BA3131AA	ESC_BA3131AA	PNUSAE000179	SRR1773053;ILLUMINA;Paired;500;SRX853060				NA	NA	NA	North America	United States						Enteric Diseases Laboratory Branch, Centers for Disease Control and Prevention	Escherichia coli								PRJNA218110	SRP046387		SAMN03292375	SRS827230	2015-08-27	2015-01-27	Assembled	100.8	111807	5668644	Escherichia coli / Shigella;99.44%	387	7998	2.2	ESC_CA4922AA_AS	NA	21	ST29 Cplx	B1	NA	16	4	12
ESC_BA3133AA	ESC_BA3133AA	PNUSAE000178	SRR1773052;ILLUMINA;Paired;500;SRX853059				NA	NA	NA	North America	United States						Enteric Diseases Laboratory Branch, Centers for Disease Control and Prevention	Escherichia coli								PRJNA218110	SRP046387		SAMN03292374	SRS827229	2015-08-27	2015-01-27	Assembled	91.86	101082	5607050	Escherichia coli / Shigella;100.0%	393	10336	2.2	ESC_AA9937AA_AS	NA	21	ST29 Cplx	B1	NA	16	4	12
ESC_BA3135AA	ESC_BA3135AA	PNUSAE000176	SRR1773051;ILLUMINA;Paired;500;SRX853058				NA	NA	NA	North America	United States						Enteric Diseases Laboratory Branch, Centers for Disease Control and Prevention	Escherichia coli								PRJNA218110	SRP046387		SAMN03292373	SRS827228	2015-08-27	2015-01-27	Assembled	72.51	107425	5610298	Escherichia coli / Shigella;100.0%	376	15916	2.2	ESC_BA3887AA_AS	NA	21	ST29 Cplx	B1	NA	16	4	12
ESC_BA3139AA	ESC_BA3139AA	PNUSAE000174	SRR1773049;ILLUMINA;Paired;500;SRX853055				NA	NA	NA	North America	United States						Enteric Diseases Laboratory Branch, Centers for Disease Control and Prevention	Escherichia coli								PRJNA218110	SRP046387		SAMN03292371	SRS827226	2015-08-27	2015-01-27	Assembled	88.42	93782	5452821	Escherichia coli / Shigella;98.88%	289	8736	2.2	ESC_AA8083AA_AS	NA	16	ST29 Cplx	B1	NA	6	4	12
ESC_BA3141AA	ESC_BA3141AA	PNUSAE000172	SRR1773048;ILLUMINA;Paired;500;SRX853054				NA	NA	NA	North America	United States						Enteric Diseases Laboratory Branch, Centers for Disease Control and Prevention	Escherichia coli								PRJNA218110	SRP046387		SAMN03292354	SRS827225	2015-08-27	2015-01-27	Assembled	123.62	105409	5271706	Escherichia coli / Shigella;99.18%	278	3936	2.2	ESC_BA4675AA_AS	NA	1792	ST29 Cplx	B1	NA	6	4	12
ESC_BA3143AA	ESC_BA3143AA	PNUSAE000171	SRR1773047;ILLUMINA;Paired;500;SRX853053				NA	NA	NA	North America	United States						Enteric Diseases Laboratory Branch, Centers for Disease Control and Prevention	Escherichia coli								PRJNA218110	SRP046387		SAMN03292353	SRS827224	2015-08-27	2015-01-27	Assembled	0	135527	5275547	Escherichia coli / Shigella;98.97%	218	9669	2.2	ESC_BA8281AA_AS	NA	16	ST29 Cplx	B1	NA	6	4	12
ESC_BA3145AA	ESC_BA3145AA	PNUSAE000169	SRR1773046;ILLUMINA;Paired;500;SRX853052				NA	NA	NA	North America	United States						Enteric Diseases Laboratory Branch, Centers for Disease Control and Prevention	Escherichia coli								PRJNA218110	SRP046387		SAMN03292370	SRS827222	2015-08-27	2015-01-27	Assembled	55.67	99685	5372657	Escherichia coli / Shigella;98.67%	250	13923	2.2	ESC_CA5193AA_AS	NA	16	ST29 Cplx	B1	NA	6	4	12
ESC_BA3147AA	ESC_BA3147AA	PNUSAE000168	SRR1773045;ILLUMINA;Paired;500;SRX853051				NA	NA	NA	North America	United States						Enteric Diseases Laboratory Branch, Centers for Disease Control and Prevention	Escherichia coli								PRJNA218110	SRP046387		SAMN03292352	SRS827223	2015-08-27	2015-01-27	Assembled	0	150847	5582658	Escherichia coli / Shigella;99.21%	300	5562	2.2	ESC_BA7680AA_AS	NA	2836	ST29 Cplx	B1	NA	6	135	12
ESC_BA3157AA	ESC_BA3157AA	PNUSAE000200	SRR1773036;ILLUMINA;Paired;500;SRX853046				NA	NA	NA	North America	United States						Enteric Diseases Laboratory Branch, Centers for Disease Control and Prevention	Escherichia coli								PRJNA218110	SRP046387		SAMN03292364	SRS827216	2015-08-27	2015-01-27	Assembled	0	130377	5375059	Escherichia coli / Shigella;98.49%	292	8506	2.2	ESC_CA1381AA_AS	NA	16	ST29 Cplx	B1	NA	6	4	12
ESC_BA3165AA	ESC_BA3165AA	PNUSAE000146	SRR1773017;ILLUMINA;Paired;500;SRX853028				NA	NA	NA	North America	United States						Enteric Diseases Laboratory Branch, Centers for Disease Control and Prevention	Escherichia coli								PRJNA218110	SRP046387		SAMN03293360	SRS827204	2015-08-27	2015-01-27	Assembled	67.04	98231	5583371	Escherichia coli / Shigella;100.0%	401	8923	2.2	ESC_CA5824AA_AS	NA	21	ST29 Cplx	B1	NA	16	4	12
ESC_BA3177AA	ESC_BA3177AA	PNUSAE000216	SRR1767925;ILLUMINA;Paired;500;SRX849196				NA	NA	NA	North America	United States						Enteric Diseases Laboratory Branch, Centers for Disease Control and Prevention	Escherichia coli								PRJNA218110	SRP046387		SAMN03288036	SRS824129	2015-08-27	2015-01-21	Assembled	0	133853	5482640	Escherichia coli / Shigella;99.08%	255	7047	2.2	ESC_BA4323AA_AS	NA	16	ST29 Cplx	B1	NA	6	4	12
ESC_BA3183AA	ESC_BA3183AA	PNUSAE000213	SRR1767922;ILLUMINA;Paired;500;SRX849193				NA	NA	NA	North America	United States						Enteric Diseases Laboratory Branch, Centers for Disease Control and Prevention	Escherichia coli								PRJNA218110	SRP046387		SAMN03287453	SRS824126	2015-08-27	2015-01-21	Assembled	62.91	114433	5599196	Escherichia coli / Shigella;99.7%	346	13945	2.2	ESC_CA4329AA_AS	NA	21	ST29 Cplx	B1	NA	16	4	12
ESC_BA3189AA	ESC_BA3189AA	PNUSAE000210	SRR1767919;ILLUMINA;Paired;500;SRX849190				NA	NA	NA	North America	United States						Enteric Diseases Laboratory Branch, Centers for Disease Control and Prevention	Escherichia coli								PRJNA218110	SRP046387		SAMN03287450	SRS824123	2015-08-27	2015-01-21	Assembled	57.97	104256	5604824	Escherichia coli / Shigella;100.0%	364	18694	2.2	ESC_CA3494AA_AS	NA	21	ST29 Cplx	B1	NA	16	4	12
ESC_BA3196AA	ESC_BA3196AA	PNUSAE000207	SRR1767916;ILLUMINA;Paired;500;SRX849187				NA	NA	NA	North America	United States						Enteric Diseases Laboratory Branch, Centers for Disease Control and Prevention	Escherichia coli								PRJNA218110	SRP046387		SAMN03287447	SRS824120	2015-08-27	2015-01-21	Assembled	59.85	110436	5277428	Escherichia coli / Shigella;98.54%	231	12730	2.2	ESC_AA8553AA_AS	NA	16	ST29 Cplx	B1	NA	6	4	12
ESC_BA3202AA	ESC_BA3202AA	PNUSAE000204	SRR1767913;ILLUMINA;Paired;500;SRX849184				NA	NA	NA	North America	United States						Enteric Diseases Laboratory Branch, Centers for Disease Control and Prevention	Escherichia coli								PRJNA218110	SRP046387		SAMN03287444	SRS824117	2015-08-27	2015-01-21	Assembled	30.41	104256	5570147	Escherichia coli / Shigella;99.71%	377	29235	2.2	ESC_CA6721AA_AS	NA	21	ST29 Cplx	B1	NA	16	4	12
ESC_BA3204AA	ESC_BA3204AA	PNUSAE000203	SRR1767912;ILLUMINA;Paired;500;SRX849183				NA	NA	NA	North America	United States						Enteric Diseases Laboratory Branch, Centers for Disease Control and Prevention	Escherichia coli								PRJNA218110	SRP046387		SAMN03287443	SRS824116	2015-08-27	2015-01-21	Assembled	33.06	115135	5487822	Escherichia coli / Shigella;99.68%	330	38202	2.2	ESC_EA4381AA_AS	NA	21	ST29 Cplx	B1	NA	16	4	12
ESC_BA3210AA	ESC_BA3210AA	2014C-4652	SRR1758767;ILLUMINA;Paired;500;SRX843026				NA	NA	NA	North America	United States						Enteric Diseases Laboratory Branch, Centers for Disease Control and Prevention	Escherichia coli								PRJNA218110	SRP046387		SAMN03283219	SRS819203	2015-08-27	2015-01-14	Assembled	85.84	112466	5525481	Escherichia coli / Shigella;99.39%	367	12146	2.2	ESC_BA1215AA_AS	NA	21	ST29 Cplx	B1	NA	16	4	12
ESC_BA3213AA	ESC_BA3213AA	2014C-4650	SRR1758761;ILLUMINA;Paired;500;SRX843023				NA	NA	NA	North America	United States						Enteric Diseases Laboratory Branch, Centers for Disease Control and Prevention	Escherichia coli								PRJNA218110	SRP046387		SAMN03283217	SRS819200	2015-08-27	2015-01-14	Assembled	0	104855	5668054	Escherichia coli / Shigella;98.39%	423	14295	2.2	ESC_BA3822AA_AS	NA	21	ST29 Cplx	B1	NA	16	4	12
ESC_BA3224AA	ESC_BA3224AA	PNUSAE000144	SRR1752453;ILLUMINA;Paired;500;SRX838548				NA	NA	NA	North America	United States						Enteric Diseases Laboratory Branch, Centers for Disease Control and Prevention	Escherichia coli								PRJNA218110	SRP046387		SAMN03272832	SRS815314	2015-08-27	2015-01-12	Assembled	42.03	38360	5487700	Escherichia coli / Shigella;100.0%	517	78352	2.2	ESC_BA3139AA_AS	NA	21	ST29 Cplx	B1	NA	16	4	12
ESC_BA3227AA	ESC_BA3227AA	PNUSAE000166	SRR1750649;ILLUMINA;Paired;500;SRX836696				NA	NA	NA	North America	United States						Enteric Diseases Laboratory Branch, Centers for Disease Control and Prevention	Escherichia coli								PRJNA218110	SRP046387		SAMN03277091	SRS814093	2015-08-27	2015-01-09	Assembled	104.23	105639	5736554	Escherichia coli / Shigella;98.39%	297	12133	2.2	ESC_BA3778AA_AS	NA	16	ST29 Cplx	B1	NA	6	4	12
ESC_BA3231AA	ESC_BA3231AA	PNUSAE000161	SRR1750641;ILLUMINA;Paired;500;SRX836688				NA	NA	NA	North America	United States						Enteric Diseases Laboratory Branch, Centers for Disease Control and Prevention	Escherichia coli								PRJNA218110	SRP046387		SAMN03278341	SRS814090	2015-08-27	2015-01-09	Assembled	73.3	99971	5296507	Escherichia coli / Shigella;99.12%	244	20584	2.2	ESC_BA3169AA_AS	NA	16	ST29 Cplx	B1	NA	6	4	12
ESC_BA3236AA	ESC_BA3236AA	PNUSAE000047	SRR1750632;ILLUMINA;Paired;500;SRX836679				NA	NA	NA	North America	United States						Enteric Diseases Laboratory Branch, Centers for Disease Control and Prevention	Escherichia coli								PRJNA218110	SRP046387		SAMN03277086	SRS814083	2015-08-27	2015-01-09	Assembled	51.28	92696	5708437	Escherichia coli / Shigella;98.77%	277	19526	2.2	ESC_CA5353AA_AS	NA	16	ST29 Cplx	B1	NA	6	4	12
ESC_BA3238AA	ESC_BA3238AA	PNUSAE000044	SRR1750627;ILLUMINA;Paired;500;SRX836674				NA	NA	NA	North America	United States						Enteric Diseases Laboratory Branch, Centers for Disease Control and Prevention	Escherichia coli								PRJNA218110	SRP046387		SAMN03277084	SRS814082	2015-08-27	2015-01-09	Assembled	60.56	95110	5578872	Escherichia coli / Shigella;96.68%	313	17620	2.2	ESC_CA2967AA_AS	NA	16	ST29 Cplx	B1	NA	6	4	12
ESC_BA3240AA	ESC_BA3240AA	PNUSAE000042	SRR1750622;ILLUMINA;Paired;500;SRX836669				NA	NA	NA	North America	United States						Enteric Diseases Laboratory Branch, Centers for Disease Control and Prevention	Escherichia coli								PRJNA218110	SRP046387		SAMN03277082	SRS814080	2015-08-27	2015-01-09	Assembled	49.61	104266	5678314	Escherichia coli / Shigella;100.0%	346	21356	2.2	ESC_CA6340AA_AS	NA	21	ST29 Cplx	B1	NA	16	4	12
ESC_BA3241AA	ESC_BA3241AA	PNUSAE000145	SRR1745246;ILLUMINA;Paired;500;SRX833157				NA	NA	NA	North America	United States						Enteric Diseases Laboratory Branch, Centers for Disease Control and Prevention	Escherichia coli								PRJNA218110	SRP046387		SAMN03274529	SRS811359	2015-08-27	2015-01-07	Assembled	43.41	48450	5716570	Escherichia coli / Shigella;100.0%	501	57009	2.2	ESC_BA5737AA_AS	NA	21	ST29 Cplx	B1	NA	16	4	12
ESC_BA3243AA	ESC_BA3243AA	PNUSAE000148	SRR1738028;ILLUMINA;Paired;500;SRX826413				NA	NA	NA	North America	United States						Enteric Diseases Laboratory Branch, Centers for Disease Control and Prevention	Escherichia coli								PRJNA218110	SRP046387		SAMN03272825	SRS805937	2015-08-27	2015-01-02	Assembled	0	100644	5623232	Escherichia coli / Shigella;100.0%	337	13818	2.2	ESC_CA0324AA_AS	NA	21	ST29 Cplx	B1	NA	16	4	12
ESC_BA3245AA	ESC_BA3245AA	PNUSAE000140	SRR1738026;ILLUMINA;Paired;500;SRX826411				NA	NA	NA	North America	United States						Enteric Diseases Laboratory Branch, Centers for Disease Control and Prevention	Escherichia coli								PRJNA218110	SRP046387		SAMN03272828	SRS805934	2015-08-27	2015-01-02	Assembled	79.05	98162	5321773	Escherichia coli / Shigella;100.0%	241	19447	2.2	ESC_CA3822AA_AS	NA	16	ST29 Cplx	B1	NA	6	4	12
ESC_BA3247AA	ESC_BA3247AA	PNUSAE000138	SRR1738024;ILLUMINA;Paired;500;SRX826409				NA	NA	NA	North America	United States						Enteric Diseases Laboratory Branch, Centers for Disease Control and Prevention	Escherichia coli								PRJNA218110	SRP046387		SAMN03272826	SRS805933	2015-08-27	2015-01-02	Assembled	0	91793	5603381	Escherichia coli / Shigella;99.63%	298	31782	2.2	ESC_CA1811AA_AS	NA	16	ST29 Cplx	B1	NA	6	4	12
ESC_BA3248AA	ESC_BA3248AA	PNUSAE000137	SRR1738023;ILLUMINA;Paired;500;SRX826408				NA	NA	NA	North America	United States						Enteric Diseases Laboratory Branch, Centers for Disease Control and Prevention	Escherichia coli								PRJNA218110	SRP046387		SAMN03272824	SRS805932	2015-08-27	2015-01-02	Assembled	60.16	89301	5589506	Escherichia coli / Shigella;99.43%	387	31229	2.2	ESC_BA4819AA_AS	NA	21	ST29 Cplx	B1	NA	16	4	12
ESC_BA3250AA	ESC_BA3250AA	PNUSAE000135	SRR1738021;ILLUMINA;Paired;500;SRX826406				NA	NA	NA	North America	United States						Enteric Diseases Laboratory Branch, Centers for Disease Control and Prevention	Escherichia coli								PRJNA218110	SRP046387		SAMN03272822	SRS805930	2015-08-27	2015-01-02	Assembled	55.15	64386	5503053	Escherichia coli / Shigella;100.0%	326	30937	2.2	ESC_BA4052AA_AS	NA	21	ST29 Cplx	B1	NA	16	4	12
ESC_BA3252AA	ESC_BA3252AA	PNUSAE000133	SRR1738019;ILLUMINA;Paired;500;SRX826404				NA	NA	NA	North America	United States						Enteric Diseases Laboratory Branch, Centers for Disease Control and Prevention	Escherichia coli								PRJNA218110	SRP046387		SAMN03272820	SRS805928	2015-08-27	2015-01-02	Assembled	47.53	60906	5550583	Escherichia coli / Shigella;100.0%	366	40701	2.2	ESC_CA3047AA_AS	NA	21	ST29 Cplx	B1	NA	16	4	12
ESC_BA3255AA	ESC_BA3255AA	PNUSAE000127	SRR1735269;ILLUMINA;Paired;500;SRX824432				NA	NA	NA	North America	United States						Enteric Diseases Laboratory Branch, Centers for Disease Control and Prevention	Escherichia coli								PRJNA218110	SRP046387		SAMN03272068	SRS804049	2015-08-27	2014-12-24	Assembled	85.75	104256	5592945	Escherichia coli / Shigella;100.0%	346	9661	2.2	ESC_BA2058AA_AS	NA	21	ST29 Cplx	B1	NA	16	4	12
ESC_BA3256AA	ESC_BA3256AA	PNUSAE000126	SRR1735268;ILLUMINA;Paired;500;SRX824431				NA	NA	NA	North America	United States						Enteric Diseases Laboratory Branch, Centers for Disease Control and Prevention	Escherichia coli								PRJNA218110	SRP046387		SAMN03272066	SRS804048	2015-08-27	2014-12-24	Assembled	97.88	104256	5598347	Escherichia coli / Shigella;100.0%	353	11480	2.2	ESC_BA9007AA_AS	NA	21	ST29 Cplx	B1	NA	16	4	12
ESC_BA3258AA	ESC_BA3258AA	PNUSAE000117	SRR1735266;ILLUMINA;Paired;500;SRX824429				NA	NA	NA	North America	United States						Enteric Diseases Laboratory Branch, Centers for Disease Control and Prevention	Escherichia coli								PRJNA218110	SRP046387		SAMN03272065	SRS804046	2015-08-27	2014-12-24	Assembled	0	116078	5498832	Escherichia coli / Shigella;99.45%	391	9205	2.2	ESC_CA1560AA_AS	NA	21	ST29 Cplx	B1	NA	16	4	12
ESC_BA3259AA	ESC_BA3259AA	PNUSAE000163	SRR1734959;ILLUMINA;Paired;500;SRX824130				NA	NA	NA	North America	United States						Enteric Diseases Laboratory Branch, Centers for Disease Control and Prevention	Escherichia coli								PRJNA218110	SRP046387		SAMN03272443	SRS803747	2015-08-27	2014-12-24	Assembled	65.34	114501	5598984	Escherichia coli / Shigella;100.0%	336	13301	2.2	ESC_BA2659AA_AS	NA	21	ST29 Cplx	B1	NA	16	4	12
ESC_BA3260AA	ESC_BA3260AA	2014C-4673	SRR1732301;ILLUMINA;Paired;500;SRX821621				NA	NA	NA	North America	United States						Enteric Diseases Laboratory Branch, Centers for Disease Control and Prevention	Escherichia coli								PRJNA218110	SRP046387		SAMN03272076	SRS801367	2015-08-27	2014-12-22	Assembled	90.15	104256	5582678	Escherichia coli / Shigella;100.0%	399	6505	2.2	ESC_BA8648AA_AS	NA	21	ST29 Cplx	B1	NA	16	4	12
ESC_BA3267AA	ESC_BA3267AA	PNUSAE000080	SRR1732286;ILLUMINA;Paired;500;SRX821608				NA	NA	NA	North America	United States						Enteric Diseases Laboratory Branch, Centers for Disease Control and Prevention	Escherichia coli								PRJNA218110	SRP046387		SAMN03265989	SRS801354	2015-08-27	2014-12-22	Assembled	44.89	101082	5483989	Escherichia coli / Shigella;99.38%	352	16186	2.2	ESC_BA2660AA_AS	NA	21	ST29 Cplx	B1	NA	16	4	12
ESC_BA3268AA	ESC_BA3268AA	PNUSAE000079	SRR1732285;ILLUMINA;Paired;500;SRX821607				NA	NA	NA	North America	United States						Enteric Diseases Laboratory Branch, Centers for Disease Control and Prevention	Escherichia coli								PRJNA218110	SRP046387		SAMN03265988	SRS801353	2015-08-27	2014-12-22	Assembled	80.3	104256	5633558	Escherichia coli / Shigella;100.0%	411	7955	2.2	ESC_AA7904AA_AS	NA	21	ST29 Cplx	B1	NA	16	4	12
ESC_BA3269AA	ESC_BA3269AA	PNUSAE000078	SRR1732284;ILLUMINA;Paired;500;SRX821606				NA	NA	NA	North America	United States						Enteric Diseases Laboratory Branch, Centers for Disease Control and Prevention	Escherichia coli								PRJNA218110	SRP046387		SAMN03265987	SRS801352	2015-08-27	2014-12-22	Assembled	66.97	104256	5684865	Escherichia coli / Shigella;100.0%	410	10996	2.2	ESC_BA2848AA_AS	NA	21	ST29 Cplx	B1	NA	16	4	12
ESC_BA3270AA	ESC_BA3270AA	PNUSAE000077	SRR1732283;ILLUMINA;Paired;500;SRX821605				NA	NA	NA	North America	United States						Enteric Diseases Laboratory Branch, Centers for Disease Control and Prevention	Escherichia coli								PRJNA218110	SRP046387		SAMN03265986	SRS801351	2015-08-27	2014-12-22	Assembled	0	104489	5546021	Escherichia coli / Shigella;100.0%	355	7106	2.2	ESC_CA1137AA_AS	NA	21	ST29 Cplx	B1	NA	16	4	12
ESC_BA3273AA	ESC_BA3273AA	PNUSAE000074	SRR1732280;ILLUMINA;Paired;500;SRX821601				NA	NA	NA	North America	United States						Enteric Diseases Laboratory Branch, Centers for Disease Control and Prevention	Escherichia coli								PRJNA218110	SRP046387		SAMN03265983	SRS801347	2015-08-27	2014-12-22	Assembled	0	103961	5601563	Escherichia coli / Shigella;100.0%	423	5832	2.2	ESC_BA4027AA_AS	NA	21	ST29 Cplx	B1	NA	16	4	12
ESC_BA3274AA	ESC_BA3274AA	PNUSAE000073	SRR1732279;ILLUMINA;Paired;500;SRX821600				NA	NA	NA	North America	United States						Enteric Diseases Laboratory Branch, Centers for Disease Control and Prevention	Escherichia coli								PRJNA218110	SRP046387		SAMN03265982	SRS801346	2015-08-27	2014-12-22	Assembled	0	100073	5298626	Escherichia coli / Shigella;100.0%	252	6153	2.2	ESC_BA9079AA_AS	NA	16	ST29 Cplx	B1	NA	6	4	12
ESC_BA3283AA	ESC_BA3283AA	PNUSAE000128	SRR1724597;ILLUMINA;Paired;500;SRX817694				NA	NA	NA	North America	United States						Enteric Diseases Laboratory Branch, Centers for Disease Control and Prevention	Escherichia coli								PRJNA218110	SRP046387		SAMN03265629	SRS797846	2015-08-27	2014-12-18	Assembled	0	105159	5293206	Escherichia coli / Shigella;97.8%	307	5668	2.2	ESC_CA1340AA_AS	NA	16	ST29 Cplx	B1	NA	6	4	12
ESC_BA3285AA	ESC_BA3285AA	PNUSAE000124	SRR1724595;ILLUMINA;Paired;500;SRX817692				NA	NA	NA	North America	United States						Enteric Diseases Laboratory Branch, Centers for Disease Control and Prevention	Escherichia coli								PRJNA218110	SRP046387		SAMN03265508	SRS797844	2015-08-27	2014-12-18	Assembled	47.81	105483	5252818	Escherichia coli / Shigella;99.6%	288	12217	2.2	ESC_BA3571AA_AS	NA	16	ST29 Cplx	B1	NA	6	4	12
ESC_BA3288AA	ESC_BA3288AA	2014C-4639	SRR1724591;ILLUMINA;Paired;500;SRX817688				NA	NA	NA	North America	United States						Enteric Diseases Laboratory Branch, Centers for Disease Control and Prevention	Escherichia coli								PRJNA218110	SRP046387		SAMN03265976	SRS797839	2015-08-27	2014-12-18	Assembled	149.64	101082	5557912	Escherichia coli / Shigella;100.0%	428	8906	2.2	ESC_CA3600AA_AS	NA	21	ST29 Cplx	B1	NA	16	4	12
ESC_BA3289AA	ESC_BA3289AA	2014C-4638	SRR1724590;ILLUMINA;Paired;500;SRX817686				NA	NA	NA	North America	United States						Enteric Diseases Laboratory Branch, Centers for Disease Control and Prevention	Escherichia coli								PRJNA218110	SRP046387		SAMN03265975	SRS797838	2015-08-27	2014-12-18	Assembled	117.99	104268	5557993	Escherichia coli / Shigella;99.74%	441	7551	2.2	ESC_CA3860AA_AS	NA	21	ST29 Cplx	B1	NA	16	4	12
ESC_BA3292AA	ESC_BA3292AA	PNUSAE000116	SRR1714133;ILLUMINA;Paired;500;SRX810502				NA	NA	NA	North America	United States						Enteric Diseases Laboratory Branch, Centers for Disease Control and Prevention	Escherichia coli								PRJNA218110	SRP046387		SAMN03264417	SRS791708	2015-08-27	2014-12-15	Assembled	50.3	55963	5482691	Escherichia coli / Shigella;100.0%	411	43231	2.2	ESC_BA9677AA_AS	NA	21	ST29 Cplx	B1	NA	16	4	12
ESC_BA3293AA	ESC_BA3293AA	PNUSAE000115	SRR1714132;ILLUMINA;Paired;500;SRX810501				NA	NA	NA	North America	United States						Enteric Diseases Laboratory Branch, Centers for Disease Control and Prevention	Escherichia coli								PRJNA218110	SRP046387		SAMN03264416	SRS791707	2015-08-27	2014-12-15	Assembled	85.81	63524	5593518	Escherichia coli / Shigella;100.0%	391	22314	2.2	ESC_BA0707AA_AS	NA	21	ST29 Cplx	B1	NA	16	4	12
ESC_BA3294AA	ESC_BA3294AA	PNUSAE000114	SRR1714131;ILLUMINA;Paired;500;SRX810500				NA	NA	NA	North America	United States						Enteric Diseases Laboratory Branch, Centers for Disease Control and Prevention	Escherichia coli								PRJNA218110	SRP046387		SAMN03255569	SRS791706	2015-08-27	2014-12-15	Assembled	0	101073	5611775	Escherichia coli / Shigella;100.0%	353	11747	2.2	ESC_BA8720AA_AS	NA	21	ST29 Cplx	B1	NA	16	4	12
ESC_BA3297AA	ESC_BA3297AA	PNUSAE000109	SRR1714128;ILLUMINA;Paired;500;SRX810497				NA	NA	NA	North America	United States						Enteric Diseases Laboratory Branch, Centers for Disease Control and Prevention	Escherichia coli								PRJNA218110	SRP046387		SAMN03255566	SRS791703	2015-08-27	2014-12-15	Assembled	0	114501	5612191	Escherichia coli / Shigella;100.0%	340	18765	2.2	ESC_BA4811AA_AS	NA	21	ST29 Cplx	B1	NA	16	4	12
ESC_BA3299AA	ESC_BA3299AA	PNUSAE000107	SRR1714126;ILLUMINA;Paired;500;SRX810495				NA	NA	NA	North America	United States						Enteric Diseases Laboratory Branch, Centers for Disease Control and Prevention	Escherichia coli								PRJNA218110	SRP046387		SAMN03255564	SRS791701	2015-08-27	2014-12-15	Assembled	31.92	111807	5578155	Escherichia coli / Shigella;100.0%	328	30276	2.2	ESC_CA3212AA_AS	NA	21	ST29 Cplx	B1	NA	16	4	12
ESC_BA3301AA	ESC_BA3301AA	PNUSAE000070	SRR1714124;ILLUMINA;Paired;500;SRX810493				NA	NA	NA	North America	United States						Enteric Diseases Laboratory Branch, Centers for Disease Control and Prevention	Escherichia coli								PRJNA218110	SRP046387		SAMN03255093	SRS791699	2015-08-27	2014-12-15	Assembled	61.42	116630	5536700	Escherichia coli / Shigella;98.89%	307	9834	2.2	ESC_CA4138AA_AS	NA	16	ST29 Cplx	B1	NA	6	4	12
ESC_BA3312AA	ESC_BA3312AA	PNUSAE000111	SRR1693704;ILLUMINA;Paired;500;SRX796467				NA	NA	NA	North America	United States						Enteric Diseases Laboratory Branch, Centers for Disease Control and Prevention	Escherichia coli								PRJNA218110	SRP046387		SAMN03246960	SRS779844	2015-08-27	2014-12-04	Assembled	0	96341	5543632	Escherichia coli / Shigella;100.0%	418	6798	2.2	ESC_CA1443AA_AS	NA	21	ST29 Cplx	B1	NA	16	4	12
ESC_BA3313AA	ESC_BA3313AA	PNUSAE000110	SRR1693703;ILLUMINA;Paired;500;SRX796466				NA	NA	NA	North America	United States						Enteric Diseases Laboratory Branch, Centers for Disease Control and Prevention	Escherichia coli								PRJNA218110	SRP046387		SAMN03246959	SRS779843	2015-08-27	2014-12-04	Assembled	84.21	105545	5188394	Escherichia coli / Shigella;100.0%	266	6082	2.2	ESC_CA2977AA_AS	NA	16	ST29 Cplx	B1	NA	6	4	12
ESC_BA3319AA	ESC_BA3319AA	FSIS1400371	SRR1693303;ILLUMINA;Paired;500;SRX796127	Livestock	Bovine	animal-calf-bob veal	2014	NA	NA	North America	United States	Washington					FOOD AND DRUG ADMINISTRATION, CENTER FOR FOOD SAFETY AND APPLIED NUTRITION	Escherichia coli		O26						PRJNA268206	SRP050539		SAMN03216753	SRS779592	2015-08-27	2014-12-04	Assembled	61.29	122552	5728902	Escherichia coli / Shigella;99.28%	317	28986	2.2	ESC_BA2763AA_AS	NA	21	ST29 Cplx	B1	NA	16	4	12
ESC_BA3321AA	ESC_BA3321AA	PNUSAE00104	SRR1692338;ILLUMINA;Paired;500;SRX795200,SRR2550604;ILLUMINA;Paired;;SRX1301638				NA	NA	NA	North America	United States						Enteric Diseases Laboratory Branch, Centers for Disease Control and Prevention	Escherichia coli								PRJNA218110	SRP046387		SAMN03247771	SRS778703	2015-08-27	2014-12-03	Assembled	50.86	104323	5513713	Escherichia coli / Shigella;99.66%	310	22478	2.2	ESC_BA9579AA_AS	NA	21	ST29 Cplx	B1	NA	16	4	12
ESC_BA3332AA	ESC_BA3332AA	PNUSAE000032	SRR1691191;ILLUMINA;Paired;500;SRX794136				NA	NA	NA	North America	United States						Enteric Diseases Laboratory Branch, Centers for Disease Control and Prevention	Escherichia coli								PRJNA218110	SRP046387		SAMN03247178	SRS777646	2015-08-27	2014-12-03	Assembled	90.14	99693	5470480	Escherichia coli / Shigella;98.93%	314	14706	2.2	ESC_CA2840AA_AS	NA	16	ST29 Cplx	B1	NA	6	4	12
ESC_BA3335AA	ESC_BA3335AA	PNUSAE000029	SRR1691188;ILLUMINA;Paired;500;SRX794133				NA	NA	NA	North America	United States						Enteric Diseases Laboratory Branch, Centers for Disease Control and Prevention	Escherichia coli								PRJNA218110	SRP046387		SAMN03247175	SRS777643	2015-08-27	2014-12-03	Assembled	56.03	99905	5411847	Escherichia coli / Shigella;99.57%	252	15751	2.2	ESC_BA0976AA_AS	NA	16	ST29 Cplx	B1	NA	6	4	12
ESC_BA3336AA	ESC_BA3336AA	PNUSAE000028	SRR1691187;ILLUMINA;Paired;500;SRX794132				NA	NA	NA	North America	United States						Enteric Diseases Laboratory Branch, Centers for Disease Control and Prevention	Escherichia coli								PRJNA218110	SRP046387		SAMN03247174	SRS777642	2015-08-27	2014-12-03	Assembled	46.61	107108	5389611	Escherichia coli / Shigella;97.88%	268	13615	2.2	ESC_BA1607AA_AS	NA	16	ST29 Cplx	B1	NA	6	4	12
ESC_BA3337AA	ESC_BA3337AA	PNUSAE000027	SRR1691186;ILLUMINA;Paired;500;SRX794131				NA	NA	NA	North America	United States						Enteric Diseases Laboratory Branch, Centers for Disease Control and Prevention	Escherichia coli								PRJNA218110	SRP046387		SAMN03247173	SRS777641	2015-08-27	2014-12-03	Assembled	36.2	100323	5296104	Escherichia coli / Shigella;99.25%	295	19266	2.2	ESC_CA6384AA_AS	NA	5677	ST29 Cplx		NA	6	731	12
ESC_BA3340AA	ESC_BA3340AA	PNUSAE000023	SRR1691182;ILLUMINA;Paired;500;SRX794128				NA	NA	NA	North America	United States						Enteric Diseases Laboratory Branch, Centers for Disease Control and Prevention	Escherichia coli								PRJNA218110	SRP046387		SAMN03247170	SRS777638	2015-08-27	2014-12-03	Assembled	0	104270	5708249	Escherichia coli / Shigella;98.78%	365	13853	2.2	ESC_BA8589AA_AS	NA	21	ST29 Cplx	B1	NA	16	4	12
ESC_BA3344AA	ESC_BA3344AA	PNUSAE000086	SRR1664400;ILLUMINA;Paired;500;SRX769448				NA	NA	NA	North America	United States						Enteric Diseases Laboratory Branch, Centers for Disease Control and Prevention	Escherichia coli								PRJNA218110	SRP046387		SAMN03218548	SRS753600	2015-08-27	2014-11-26	Assembled	41.13	89546	5390246	Escherichia coli / Shigella;96.19%	349	21987	2.2	ESC_CA4016AA_AS	NA	16	ST29 Cplx	B1	NA	6	4	12
ESC_BA3362AA	ESC_BA3362AA	PNUSAE000017	SRR1664391;ILLUMINA;Paired;500;SRX769439				NA	NA	NA	North America	United States						Enteric Diseases Laboratory Branch, Centers for Disease Control and Prevention	Escherichia coli								PRJNA218110	SRP046387		SAMN03165167	SRS753591	2015-08-27	2014-11-26	Assembled	74.67	87286	5617897	Escherichia coli / Shigella;100.0%	464	13079	2.2	ESC_BA3313AA_AS	NA	21	ST29 Cplx	B1	NA	16	4	12
ESC_BA3366AA	ESC_BA3366AA	PNUSAE000015	SRR1664389;ILLUMINA;Paired;500;SRX769437				NA	NA	NA	North America	United States						Enteric Diseases Laboratory Branch, Centers for Disease Control and Prevention	Escherichia coli								PRJNA218110	SRP046387		SAMN03165165	SRS753590	2015-08-27	2014-11-26	Assembled	92.21	104787	5359049	Escherichia coli / Shigella;100.0%	334	9908	2.2	ESC_CA0928AA_AS	NA	16	ST29 Cplx	B1	NA	6	4	12
ESC_BA3368AA	ESC_BA3368AA	PNUSAE000014	SRR1664388;ILLUMINA;Paired;500;SRX769436				NA	NA	NA	North America	United States						Enteric Diseases Laboratory Branch, Centers for Disease Control and Prevention	Escherichia coli								PRJNA218110	SRP046387		SAMN03165164	SRS753588	2015-08-27	2014-11-26	Assembled	69.66	123939	5359497	Escherichia coli / Shigella;99.31%	317	10974	2.2	ESC_CA7408AA_AS	NA	16	ST29 Cplx	B1	NA	6	4	12
ESC_BA3370AA	ESC_BA3370AA	PNUSAE000013	SRR1664387;ILLUMINA;Paired;500;SRX769435				NA	NA	NA	North America	United States						Enteric Diseases Laboratory Branch, Centers for Disease Control and Prevention	Escherichia coli								PRJNA218110	SRP046387		SAMN03165163	SRS753587	2015-08-27	2014-11-26	Assembled	0	79544	5553679	Escherichia coli / Shigella;99.51%	482	28085	2.2	ESC_BA5002AA_AS	NA	21	ST29 Cplx	B1	NA	16	4	12
ESC_BA3372AA	ESC_BA3372AA	PNUSAE000012	SRR1664386;ILLUMINA;Paired;500;SRX769434				NA	NA	NA	North America	United States						Enteric Diseases Laboratory Branch, Centers for Disease Control and Prevention	Escherichia coli								PRJNA218110	SRP046387		SAMN03165162	SRS753586	2015-08-27	2014-11-26	Assembled	98.53	125262	5671833	Escherichia coli / Shigella;97.8%	481	11818	2.2	ESC_CA2929AA_AS	NA	21	ST29 Cplx	B1	NA	16	4	12
ESC_BA3374AA	ESC_BA3374AA	PNUSAE000011	SRR1664385;ILLUMINA;Paired;500;SRX769433				NA	NA	NA	North America	United States						Enteric Diseases Laboratory Branch, Centers for Disease Control and Prevention	Escherichia coli								PRJNA218110	SRP046387		SAMN03165161	SRS753585	2015-08-27	2014-11-26	Assembled	67.07	78395	5574884	Escherichia coli / Shigella;99.54%	496	18591	2.2	ESC_AA8409AA_AS	NA	21	ST29 Cplx	B1	NA	16	4	12
ESC_BA3557AA	ESC_BA3557AA	PNUSAE000062	SRR1649243;ILLUMINA;Paired;500;SRX758183				NA	NA	NA	North America	United States						Enteric Diseases Laboratory Branch, Centers for Disease Control and Prevention	Escherichia coli								PRJNA218110	SRP046387		SAMN03174706	SRS743318	2015-08-27	2014-11-12	Assembled	75.68	101081	5621871	Escherichia coli / Shigella;100.0%	467	13060	2.2	ESC_BA9965AA_AS	NA	21	ST29 Cplx	B1	NA	16	4	12
ESC_BA3559AA	ESC_BA3559AA	PNUSAE000061	SRR1649242;ILLUMINA;Paired;500;SRX758182				NA	NA	NA	North America	United States						Enteric Diseases Laboratory Branch, Centers for Disease Control and Prevention	Escherichia coli								PRJNA218110	SRP046387		SAMN03174705	SRS743317	2015-08-27	2014-11-12	Assembled	78.55	104256	5616852	Escherichia coli / Shigella;100.0%	406	10669	2.2	ESC_CA4047AA_AS	NA	21	ST29 Cplx	B1	NA	16	4	12
ESC_BA3560AA	ESC_BA3560AA	PNUSAE000060	SRR1649241;ILLUMINA;Paired;500;SRX758181				NA	NA	NA	North America	United States						Enteric Diseases Laboratory Branch, Centers for Disease Control and Prevention	Escherichia coli								PRJNA218110	SRP046387		SAMN03174704	SRS743316	2015-08-27	2014-11-12	Assembled	0	104263	5738716	Escherichia coli / Shigella;100.0%	406	8402	2.2	ESC_BA4547AA_AS	NA	21	ST29 Cplx	B1	NA	16	4	12
ESC_BA3562AA	ESC_BA3562AA	PNUSAE000059	SRR1649240;ILLUMINA;Paired;500;SRX758180				NA	NA	NA	North America	United States						Enteric Diseases Laboratory Branch, Centers for Disease Control and Prevention	Escherichia coli								PRJNA218110	SRP046387		SAMN03174703	SRS743315	2015-08-27	2014-11-12	Assembled	93.97	98222	5616864	Escherichia coli / Shigella;100.0%	419	7732	2.2	ESC_CA1799AA_AS	NA	21	ST29 Cplx	B1	NA	16	4	12
ESC_BA3564AA	ESC_BA3564AA	PNUSAE000058	SRR1649239;ILLUMINA;Paired;500;SRX758179				NA	NA	NA	North America	United States						Enteric Diseases Laboratory Branch, Centers for Disease Control and Prevention	Escherichia coli								PRJNA218110	SRP046387		SAMN03174702	SRS743314	2015-08-27	2014-11-12	Assembled	0	99661	5633632	Escherichia coli / Shigella;99.5%	431	10381	2.2	ESC_CA0827AA_AS	NA	21	ST29 Cplx	B1	NA	16	4	12
ESC_BA3584AA	ESC_BA3584AA	PNUSAE000034	SRR1640153;ILLUMINA;Paired;500;SRX751026				NA	NA	NA	North America	United States						Enteric Diseases Laboratory Branch, Centers for Disease Control and Prevention	Escherichia coli								PRJNA218110	SRP046387		SAMN03160505	SRS736794	2015-08-27	2014-11-04	Assembled	78.86	104943	5500234	Escherichia coli / Shigella;100.0%	347	7363	2.2	ESC_BA2851AA_AS	NA	29	ST29 Cplx	B1	NA	6	4	12
ESC_BA3588AA	ESC_BA3588AA	PNUSAE000008	SRR1640150;ILLUMINA;Paired;500;SRX751024				NA	NA	NA	North America	United States						Enteric Diseases Laboratory Branch, Centers for Disease Control and Prevention	Escherichia coli								PRJNA218110	SRP046387		SAMN03151538	SRS736792	2015-08-27	2014-11-04	Assembled	36.7	92392	5577576	Escherichia coli / Shigella;100.0%	334	36731	2.2	ESC_CA3458AA_AS	NA	21	ST29 Cplx	B1	NA	16	4	12
ESC_BA3590AA	ESC_BA3590AA	PNUSAE000004	SRR1640149;ILLUMINA;Paired;500;SRX751023				NA	NA	NA	North America	United States						Enteric Diseases Laboratory Branch, Centers for Disease Control and Prevention	Escherichia coli								PRJNA218110	SRP046387		SAMN03151534	SRS736791	2015-08-27	2014-11-04	Assembled	35.93	61597	5543901	Escherichia coli / Shigella;100.0%	379	53575	2.2	ESC_AA8360AA_AS	NA	21	ST29 Cplx	B1	NA	16	4	12
ESC_BA3592AA	ESC_BA3592AA	PNUSAE000001	SRR1640148;ILLUMINA;Paired;500;SRX751022				NA	NA	NA	North America	United States						Enteric Diseases Laboratory Branch, Centers for Disease Control and Prevention	Escherichia coli								PRJNA218110	SRP046387		SAMN03160512	SRS736790	2015-08-27	2014-11-04	Assembled	0	47519	5575666	Escherichia coli / Shigella;100.0%	450	61753	2.2	ESC_BA7856AA_AS	NA	21	ST29 Cplx	B1	NA	16	4	12
ESC_BA3597AA	ESC_BA3597AA	PNUSAE000007	SRR1635540;ILLUMINA;Paired;500;SRX747922				NA	NA	NA	North America	United States						Enteric Diseases Laboratory Branch, Centers for Disease Control and Prevention	Escherichia coli								PRJNA218110	SRP046387		SAMN03151537	SRS734254	2015-08-27	2014-10-30	Assembled	43.95	55298	5655611	Escherichia coli / Shigella;100.0%	397	55883	2.2	ESC_BA2206AA_AS	NA	21	ST29 Cplx	B1	NA	16	4	12
ESC_BA3599AA	ESC_BA3599AA	PNUSAE000006	SRR1635539;ILLUMINA;Paired;500;SRX747920				NA	NA	NA	North America	United States						Enteric Diseases Laboratory Branch, Centers for Disease Control and Prevention	Escherichia coli								PRJNA218110	SRP046387		SAMN03151536	SRS734252	2015-08-27	2014-10-30	Assembled	0	97532	5486148	Escherichia coli / Shigella;100.0%	254	32409	2.2	ESC_CA1102AA_AS	NA	16	ST29 Cplx	B1	NA	6	4	12
ESC_BA3606AA	ESC_BA3606AA	PNUSAE000002	SRR1635531;ILLUMINA;Paired;500;SRX747911				NA	NA	NA	North America	United States						Enteric Diseases Laboratory Branch, Centers for Disease Control and Prevention	Escherichia coli								PRJNA218110	SRP046387		SAMN03151532	SRS734244	2015-08-27	2014-10-30	Assembled	37.74	69533	5574586	Escherichia coli / Shigella;100.0%	398	48606	2.2	ESC_BA3935AA_AS	NA	21	ST29 Cplx	B1	NA	16	4	12
ESC_BA3740AA	ESC_BA3740AA	2014C-3642	SRR1610027;ILLUMINA;Paired;500;SRX730648				NA	NA	NA	North America	United States						Enteric Diseases Laboratory Branch, Centers for Disease Control and Prevention	Escherichia coli								PRJNA218110	SRP046387		SAMN03098213	SRS719842	2015-08-27	2014-10-11	Assembled	48.64	107162	5668846	Escherichia coli / Shigella;99.41%	366	15335	2.2	ESC_CA3688AA_AS	NA	21	ST29 Cplx	B1	NA	16	4	12
ESC_BA3796AA	ESC_BA3796AA	1960-08-01	SRR1609712;ILLUMINA;Paired;500;SRX730365				NA	NA	NA	North America	United States						Enteric Diseases Laboratory Branch, Centers for Disease Control and Prevention	Escherichia coli								PRJNA218110	SRP046387		SAMN03098227	SRS719584	2015-08-27	2014-10-11	Assembled	99.1	89301	5590257	Escherichia coli / Shigella;99.73%	393	19480	2.2	ESC_CA4150AA_AS	NA	723	ST29 Cplx		NA	16	154	12
ESC_BA3811AA	ESC_BA3811AA	2008-07-01	SRR1609705;ILLUMINA;Paired;500;SRX730358				NA	NA	NA	North America	United States						Enteric Diseases Laboratory Branch, Centers for Disease Control and Prevention	Escherichia coli								PRJNA218110	SRP046387		SAMN03098226	SRS719578	2015-08-27	2014-10-11	Assembled	36.46	86041	5412259	Escherichia coli / Shigella;99.4%	381	18275	2.2	ESC_BA3670AA_AS	NA	723	ST29 Cplx		NA	16	154	12
ESC_BA3957AA	ESC_BA3957AA	2013C-3855	SRR1581011;ILLUMINA;Paired;500;SRX706430				NA	NA	NA	North America	United States						Enteric Diseases Laboratory Branch, Centers for Disease Control and Prevention	Escherichia coli								PRJNA218110	SRP046387		SAMN02918203	SRS705871	2015-08-27	2014-09-18	Assembled	67.83	125154	5494462	Escherichia coli / Shigella;99.68%	331	11531	2.2	ESC_BA6866AA_AS	NA	21	ST29 Cplx	B1	NA	16	4	12
ESC_BA3960AA	ESC_BA3960AA	2013C-3843	SRR1581009;ILLUMINA;Paired;500;SRX706428				NA	NA	NA	North America	United States						Enteric Diseases Laboratory Branch, Centers for Disease Control and Prevention	Escherichia coli								PRJNA218110	SRP046387		SAMN02918201	SRS705870	2015-08-27	2014-09-18	Assembled	52.96	106696	5543519	Escherichia coli / Shigella;100.0%	344	14402	2.2	ESC_BA0097AA_AS	NA	21	ST29 Cplx	B1	NA	16	4	12
ESC_BA3962AA	ESC_BA3962AA	2013C-3842	SRR1581008;ILLUMINA;Paired;500;SRX706427				NA	NA	NA	North America	United States						Enteric Diseases Laboratory Branch, Centers for Disease Control and Prevention	Escherichia coli								PRJNA218110	SRP046387		SAMN02918200	SRS705868	2015-08-27	2014-09-18	Assembled	0	115142	5480234	Escherichia coli / Shigella;100.0%	342	10360	2.2	ESC_BA9505AA_AS	NA	21	ST29 Cplx	B1	NA	16	4	12
ESC_BA3964AA	ESC_BA3964AA	2013C-3841	SRR1581007;ILLUMINA;Paired;500;SRX706426				NA	NA	NA	North America	United States						Enteric Diseases Laboratory Branch, Centers for Disease Control and Prevention	Escherichia coli								PRJNA218110	SRP046387		SAMN02918199	SRS705867	2015-08-27	2014-09-18	Assembled	32.01	114193	5342863	Escherichia coli / Shigella;100.0%	201	14391	2.2	ESC_BA4808AA_AS	NA	21	ST29 Cplx	B1	NA	16	4	12
ESC_BA3966AA	ESC_BA3966AA	2014C-3573	SRR1580934;ILLUMINA;Paired;500;SRX706363				NA	NA	NA	North America	United States						Enteric Diseases Laboratory Branch, Centers for Disease Control and Prevention	Escherichia coli								PRJNA218110	SRP046387		SAMN02918198	SRS705809	2015-08-27	2014-09-18	Assembled	27.07	83493	5452571	Escherichia coli / Shigella;100.0%	326	45282	2.2	ESC_CA2958AA_AS	NA	29	ST29 Cplx	B1	NA	6	4	12
ESC_BA3967AA	ESC_BA3967AA	2014C-3572	SRR1580933;ILLUMINA;Paired;500;SRX706362				NA	NA	NA	North America	United States						Enteric Diseases Laboratory Branch, Centers for Disease Control and Prevention	Escherichia coli								PRJNA218110	SRP046387		SAMN02918196	SRS705808	2015-08-27	2014-09-18	Assembled	63.6	116876	5540775	Escherichia coli / Shigella;99.68%	342	13180	2.2	ESC_BA4612AA_AS	NA	29	ST29 Cplx	B1	NA	6	4	12
ESC_BA3969AA	ESC_BA3969AA	2014C-3571	SRR1580932;ILLUMINA;Paired;500;SRX706361				NA	NA	NA	North America	United States						Enteric Diseases Laboratory Branch, Centers for Disease Control and Prevention	Escherichia coli								PRJNA218110	SRP046387		SAMN02918197	SRS705807	2015-08-27	2014-09-18	Assembled	84.48	113468	5499362	Escherichia coli / Shigella;99.64%	302	9193	2.2	ESC_FA7335AA_AS	NA	29	ST29 Cplx	B1	NA	6	4	12
ESC_BA3971AA	ESC_BA3971AA	2014C-3570	SRR1580931;ILLUMINA;Paired;500;SRX706360				NA	NA	NA	North America	United States						Enteric Diseases Laboratory Branch, Centers for Disease Control and Prevention	Escherichia coli								PRJNA218110	SRP046387		SAMN02918195	SRS705806	2015-08-27	2014-09-18	Assembled	0	106309	5404115	Escherichia coli / Shigella;99.64%	307	11636	2.2	ESC_BA8619AA_AS	NA	29	ST29 Cplx	B1	NA	6	4	12
ESC_BA4043AA	ESC_BA4043AA	2014C-4034	SRR1573233;ILLUMINA;Paired;500;SRX699251				NA	NA	NA	North America	United States						Enteric Diseases Laboratory Branch, Centers for Disease Control and Prevention	Escherichia coli								PRJNA218110	SRP046387		SAMN03024517	SRS699236	2015-08-27	2014-09-10	Assembled	111.3	105400	5281910	Escherichia coli / Shigella;99.6%	270	4990	2.2	ESC_CA2541AA_AS	NA	1792	ST29 Cplx	B1	NA	6	4	12
ESC_BA4046AA	ESC_BA4046AA	2014C-4033	SRR1573232;ILLUMINA;Paired;500;SRX699250				NA	NA	NA	North America	United States						Enteric Diseases Laboratory Branch, Centers for Disease Control and Prevention	Escherichia coli								PRJNA218110	SRP046387		SAMN03024516	SRS699235	2015-08-27	2014-09-10	Assembled	93.68	105228	5282617	Escherichia coli / Shigella;99.64%	293	5398	2.2	ESC_CA4556AA_AS	NA	1792	ST29 Cplx	B1	NA	6	4	12
ESC_BA4048AA	ESC_BA4048AA	2014C-4026	SRR1573231;ILLUMINA;Paired;500;SRX699249				NA	NA	NA	North America	United States						Enteric Diseases Laboratory Branch, Centers for Disease Control and Prevention	Escherichia coli								PRJNA218110	SRP046387		SAMN03024519	SRS699234	2015-08-27	2014-09-10	Assembled	62.86	105220	5215168	Escherichia coli / Shigella;99.23%	288	8198	2.2	ESC_BA0483AA_AS	NA	16	ST29 Cplx	B1	NA	6	4	12
ESC_BA4050AA	ESC_BA4050AA	2014C-3991	SRR1573230;ILLUMINA;Paired;500;SRX699248				NA	NA	NA	North America	United States						Enteric Diseases Laboratory Branch, Centers for Disease Control and Prevention	Escherichia coli								PRJNA218110	SRP046387		SAMN03024515	SRS699233	2015-08-27	2014-09-10	Assembled	0	105294	5209693	Escherichia coli / Shigella;99.26%	294	6624	2.2	ESC_BA9751AA_AS	NA	16	ST29 Cplx	B1	NA	6	4	12
ESC_BA4052AA	ESC_BA4052AA	2014C-3990	SRR15402782;ILLUMINA;Paired;;SRX11704998,SRR13067863;ILLUMINA;Paired;;SRX9515410,SRR10902694;ILLUMINA;Paired;;SRX7570868,SRR10902849;ILLUMINA;Paired;;SRX7571019,SRR10917945;ILLUMINA;Paired;;SRX7585258,SRR10919324;ILLUMINA;Paired;;SRX7586528,SRR11004704;ILLUMINA;Paired;;SRX7665516,SRR11004706;ILLUMINA;Paired;;SRX7665518,SRR11004709;ILLUMINA;Paired;;SRX7665521,SRR11004716;ILLUMINA;Paired;;SRX766552…				NA	NA	NA	North America	United States						Enteric Diseases Laboratory Branch, Centers for Disease Control and Prevention	Escherichia coli								PRJNA218110	SRP046387		SAMN03024514	SRS699232	2015-08-27	2014-09-10	Assembled	76.47	105056	5199875	Escherichia coli / Shigella;99.2%	290	6348	2.2	ESC_AA8678AA_AS	NA	16	ST29 Cplx	B1	NA	6	4	12
ESC_BA4054AA	ESC_BA4054AA	2014C-3989	SRR15402779;ILLUMINA;Paired;;SRX11704995,SRR10902702;ILLUMINA;Paired;;SRX7570876,SRR10902848;ILLUMINA;Paired;;SRX7571018,SRR10917939;ILLUMINA;Paired;;SRX7585252,SRR10919435;ILLUMINA;Paired;;SRX7586635,SRR11004705;ILLUMINA;Paired;;SRX7665517,SRR11004707;ILLUMINA;Paired;;SRX7665519,SRR11004711;ILLUMINA;Paired;;SRX7665523,SRR11004715;ILLUMINA;Paired;;SRX7665527,SRR2353197;ILLUMINA;Paired;;SRX1225269…				NA	NA	NA	North America	United States						Enteric Diseases Laboratory Branch, Centers for Disease Control and Prevention	Escherichia coli								PRJNA218110	SRP046387		SAMN03024513	SRS699231	2015-08-27	2014-09-10	Assembled	68.36	110777	5208224	Escherichia coli / Shigella;99.63%	297	6578	2.2	ESC_CA2916AA_AS	NA	16	ST29 Cplx	B1	NA	6	4	12
ESC_BA4056AA	ESC_BA4056AA	2014C-3946	SRR10917950;ILLUMINA;Paired;;SRX7585263,SRR11004708;ILLUMINA;Paired;;SRX7665520,GCA_003017955;Complete Genome;;;,SRR10948653;ILLUMINA;Paired;;SRX7615732,GCF_003017955;Complete Genome;;;,SRR11004713;ILLUMINA;Paired;;SRX7665525,SRR10919430;ILLUMINA;Paired;;SRX7586630,SRR1573227;ILLUMINA;Paired;500;SRX699245,SRR10902852;ILLUMINA;Paired;;SRX7571022,SRR10902703;ILLUMINA;Paired;;SRX7570877,SRR11004690;…				NA	NA	NA	North America	United States						Enteric Diseases Laboratory Branch, Centers for Disease Control and Prevention	Escherichia coli								PRJNA218110	SRP046387		SAMN03024518	SRS699230	2015-08-27	2014-09-10	Assembled	1	5264938	5305258		3	0	NaN	ESC_LB2529AA_AS	NA	16	ST29 Cplx	B1	NA	6	4	12
ESC_BA4065AA	ESC_BA4065AA	2014C-3156	SRR1570157;ILLUMINA;Paired;500;SRX696460	Human	Human	Homo sapiens	NA	NA	NA	North America	United States						Enteric Diseases Laboratory Branch, Centers for Disease Control and Prevention	Escherichia coli								PRJNA218110	SRP046387		SAMN02991207	SRS697542	2015-08-27	2014-10-08	Assembled	88.61	114432	5530464	Escherichia coli / Shigella;99.72%	391	8512	2.2	ESC_BA9335AA_AS	NA	21	ST29 Cplx	B1	NA	16	4	12
ESC_BA4071AA	ESC_BA4071AA	2013C-4496	SRR1570146;ILLUMINA;Paired;500;SRX696449	Human	Human	Homo sapiens	NA	NA	NA	North America	United States						Enteric Diseases Laboratory Branch, Centers for Disease Control and Prevention	Escherichia coli								PRJNA218110	SRP046387		SAMN03019931	SRS697531	2015-08-27	2014-10-08	Assembled	0	79809	5577874	Escherichia coli / Shigella;99.74%	430	33479	2.2	ESC_BA5358AA_AS	NA	723	ST29 Cplx		NA	16	154	12
ESC_BA4112AA	ESC_BA4112AA	1937-08-01	SRR1570031;ILLUMINA;Paired;500;SRX696386	Human	Human	Homo sapiens	NA	NA	NA	North America	United States						Enteric Diseases Laboratory Branch, Centers for Disease Control and Prevention	Escherichia coli								PRJNA218110	SRP046387		SAMN02991206	SRS697472	2015-08-27	2014-10-08	Assembled	238.5	101082	5463460	Escherichia coli / Shigella;100.0%	405	6940	2.2	ESC_BA0968AA_AS	NA	21	ST29 Cplx	B1	NA	16	4	12
ESC_BA4114AA	ESC_BA4114AA	2005-08-01	SRR1570028;ILLUMINA;Paired;500;SRX696385	Human	Human	Homo sapiens	NA	NA	NA	North America	United States						Enteric Diseases Laboratory Branch, Centers for Disease Control and Prevention	Escherichia coli								PRJNA218110	SRP046387		SAMN02991205	SRS697473	2015-08-27	2014-10-08	Assembled	153.33	106662	5711763	Escherichia coli / Shigella;99.28%	475	7986	2.2	ESC_CA2890AA_AS	NA	21	ST29 Cplx	B1	NA	16	4	12
ESC_BA6615AA	ESC_BA6615AA	ewgs1005	SRR1272859;ILLUMINA;Paired;500;SRX534238	Livestock	Bovine	Ground Beef-Frozen	2010	8	NA	North America	United States	New York		New York			FOOD AND DRUG ADMINISTRATION, CENTER FOR FOOD SAFETY AND APPLIED NUTRITION	Escherichia coli		O26:						PRJNA232925	SRP041719		SAMN02566899	SRS602964	2015-08-27	2014-05-06	Assembled	71.84	109520	5581759	Escherichia coli / Shigella;100.0%	355	14874	2.2	ESC_BA4857AA_AS	NA	21	ST29 Cplx	B1	NA	16	4	12
ESC_BA8513AA	ESC_BA8513AA	3-475-03_S3_C2	SRR1186637;ILLUMINA;Paired;415;SRX483936	Human	Human	stool; Homo sapiens	2009	4	NA	Africa	Tanzania						University of Maryland Institute for Genome Sciences	Escherichia coli								PRJNA233827	SRP039712		SAMN02680213	SRS568243	2015-08-27	2014-03-10	Assembled	233.48	135543	5320674	Escherichia coli / Shigella;99.09%	357	5122	2.2	ESC_BA8099AA_AS	NA	29	ST29 Cplx	B1	NA	6	4	12
ESC_BA9165AA	ESC_BA9165AA	UMEA 3292-1	SRR786306;ILLUMINA;Paired;180;SRX251512,SRR958731;ILLUMINA;Paired;5000;SRX340606,SRR786307;ILLUMINA;Paired;180;SRX251512,SRR958730;ILLUMINA;Paired;5000;SRX340605	Human	Human	Homo sapiens; Urine	1995	NA	NA	Europe	Sweden						Broad Institute	Escherichia coli								PRJNA186338	SRP019698		SAMN01885947	SRS402344	2015-08-27	2013-08-28	Assembled	156.4	153250	4909280	Escherichia coli / Shigella;100.0%	139	2222	2.2	ESC_CA5286AA_AS	NA	29	ST29 Cplx	B1	NA	6	4	12
ESC_CA1146AA	ESC_CA1146AA	RW1993	ERR162656;ILLUMINA;Paired;200;ERX138530	Livestock	Bovine	Cattle; diarrhoea	1994	NA	NA	Europe	Germany	Hesse	Regierungsbezirk GieÃŸen	Giessen			THE SANGER CENTER	Escherichia coli		O26:H11			STEC		IMT3909; Eichhorn et al., 2018	PRJEB2879	ERP001213		SAMEA1486378	ERS136588	2015-08-27	2012-08-28	Assembled	46.65	100572	5417896	Escherichia coli / Shigella;99.75%	439	12196	2.2	ESC_BA3111AA_AS	NA	21	ST29 Cplx	B1	NA	16	4	12
ESC_CA1151AA	ESC_CA1151AA	IMT3874	ERR162651;ILLUMINA;Paired;200;ERX138525	Livestock	Bovine	Cattle, Diarrhoea	NA	NA	NA	Europe	Belgium						THE SANGER CENTER	Escherichia coli				Pathogen	STEC		Eichhorn et al., 2018	PRJEB2879	ERP001213		SAMEA1486418	ERS136583	2015-08-27	2012-08-28	Assembled	45.12	104193	5509198	Escherichia coli / Shigella;99.7%	368	10782	2.2	ESC_BA0763AA_AS	NA	21	ST29 Cplx	B1	NA	16	4	12
ESC_CA1152AA	ESC_CA1152AA	GS0845-1	ERR162650;ILLUMINA;Paired;200;ERX138524	Livestock	Bovine	Cattle	1995	NA	NA	Europe	Germany	Hesse	Regierungsbezirk GieÃŸen	Giessen			THE SANGER CENTER	Escherichia coli		O26:NM			STEC		IMT3807; Eichhorn et al., 2018	PRJEB2879	ERP001213		SAMEA1486434	ERS136582	2015-08-27	2012-08-28	Assembled	43.91	95501	5562021	Escherichia coli / Shigella;99.16%	508	13571	2.2	ESC_CA2366AA_AS	NA	21	ST29 Cplx	B1	NA	16	4	12
ESC_CA1153AA	ESC_CA1153AA	GS0481-1	ERR162649;ILLUMINA;Paired;200;ERX138523	Livestock	Bovine	Cattle	1995	NA	NA	Europe	Germany	Hesse	Regierungsbezirk GieÃŸen	Giessen			THE SANGER CENTER	Escherichia coli		O26:H11			STEC		IMT3861; Eichhorn et al., 2018	PRJEB2879	ERP001213		SAMEA1486446	ERS136581	2015-08-27	2012-08-28	Assembled	66.19	92232	5561309	Escherichia coli / Shigella;99.39%	529	10040	2.2	ESC_CA3173AA_AS	NA	21	ST29 Cplx	B1	NA	16	4	12
ESC_CA1154AA	ESC_CA1154AA	IMT3857	ERR162648;ILLUMINA;Paired;200;ERX138522	Livestock	Bovine	Cattle; Diarrhoea	NA	NA	NA	Europe	Belgium						THE SANGER CENTER	Escherichia coli		O26:H11		Pathogen	STEC		Eichhorn et al., 2018	PRJEB2879	ERP001213		SAMEA1486462	ERS136580	2015-08-27	2012-08-28	Assembled	63.77	104193	5332847	Escherichia coli / Shigella;99.45%	394	7960	2.2	ESC_CA2873AA_AS	NA	21	ST29 Cplx	B1	NA	16	4	12
ESC_CA1155AA	ESC_CA1155AA	IMT3846	ERR162647;ILLUMINA;Paired;200;ERX138521	Livestock	Bovine	Cattle; Diarrhoea	NA	NA	NA	Europe	Germany	Hesse	Regierungsbezirk GieÃŸen	Giessen			THE SANGER CENTER	Escherichia coli				Pathogen	STEC		Eichhorn et al., 2018	PRJEB2879	ERP001213		SAMEA1486279	ERS136579	2015-08-27	2012-08-28	Assembled	57.76	76750	5526125	Escherichia coli / Shigella;99.8%	525	9957	2.2	ESC_CA4073AA_AS	NA	21	ST29 Cplx	B1	NA	16	4	12
ESC_CA1156AA	ESC_CA1156AA	IMT3837	ERR162646;ILLUMINA;Paired;200;ERX138520	Livestock	Bovine	Cattle; Diahrroea	NA	NA	NA	Europe	Germany	Hesse	Regierungsbezirk GieÃŸen	Giessen			THE SANGER CENTER	Escherichia coli		O26:H11		Pathogen	STEC		Eichhorn et al., 2018	PRJEB2879	ERP001213		SAMEA1486313	ERS136578	2015-08-27	2012-08-28	Assembled	45.83	104193	5490246	Escherichia coli / Shigella;99.75%	442	12739	2.2	ESC_BA8719AA_AS	NA	21	ST29 Cplx	B1	NA	16	4	12
ESC_CA1163AA	ESC_CA1163AA	IHIT1706	ERR162639;ILLUMINA;Paired;200;ERX138513	Livestock	Bovine	Cattle, diarrhoea	1993	NA	NA	Europe	Germany	Hesse	Regierungsbezirk GieÃŸen	Giessen			THE SANGER CENTER	Escherichia coli		O26:H11		Pathogen	STEC		IMT3749; Eichhorn et al., 2018	PRJEB2879	ERP001213		SAMEA1486442	ERS136571	2015-08-27	2012-08-28	Assembled	52.59	104108	5502436	Escherichia coli / Shigella;99.77%	474	12677	2.2	ESC_CA4653AA_AS	NA	21	ST29 Cplx	B1	NA	16	4	12
ESC_CA1167AA	ESC_CA1167AA	RW2174	ERR162635;ILLUMINA;Paired;200;ERX138509	Livestock	Bovine	Cattlel Diarrhoea	1994	NA	NA	Europe	Germany	Hesse	Regierungsbezirk GieÃŸen	Giessen			THE SANGER CENTER	Escherichia coli					STEC		IMT3174: Eichhorn et al., 2018	PRJEB2879	ERP001213		SAMEA1486399	ERS136567	2015-08-27	2012-08-28	Assembled	65.84	91600	5594718	Escherichia coli / Shigella;100.0%	476	10855	2.2	ESC_CA3468AA_AS	NA	21	ST29 Cplx	B1	NA	16	4	12
ESC_CA1168AA	ESC_CA1168AA	IHIT2087	ERR162634;ILLUMINA;Paired;200;ERX138508	Livestock	Bovine	Cattle; diarrhoea	1994	NA	NA	Europe	Germany	Hesse	Regierungsbezirk GieÃŸen	Giessen			THE SANGER CENTER	Escherichia coli		O26:H11		Pathogen	STEC		IMT487; Eichhorn et al., 2018	PRJEB2879	ERP001213		SAMEA1486382	ERS136566	2015-08-27	2012-08-28	Assembled	54.23	109496	5629506	Escherichia coli / Shigella;98.65%	509	11047	2.2	ESC_BA3114AA_AS	NA	21	ST29 Cplx	B1	NA	16	4	12
ESC_CA1216AA	ESC_CA1216AA	IMT20337	ERR163850;ILLUMINA;Paired;200;ERX139727	Livestock	Bovine	Cattle	2009	NA	NA	Europe	Germany	Berlin		Berlin			THE SANGER CENTER	Escherichia coli		O26:NM			STEC		Eichhorn et al., 2018	PRJEB2879	ERP001213		SAMEA1486357	ERS136670	2015-08-27	2012-08-28	Assembled	113.78	89391	5434886	Escherichia coli / Shigella;99.21%	415	4252	2.2	ESC_BA7726AA_AS	NA	21	ST29 Cplx	B1	NA	16	4	12
ESC_CA1217AA	ESC_CA1217AA	IMT20245	ERR163849;ILLUMINA;Paired;200;ERX139726	Livestock	Bovine	Cattle	2009	NA	NA	Europe	Germany	Berlin		Berlin			THE SANGER CENTER	Escherichia coli		O26:NM			aEPEC		Eichhorn et al., 2018	PRJEB2879	ERP001213		SAMEA1486401	ERS136669	2015-08-27	2012-08-28	Assembled	118.04	103652	5358406	Escherichia coli / Shigella;98.93%	427	5308	2.2	ESC_BA4381AA_AS	NA	21	ST29 Cplx	B1	NA	16	4	12
ESC_CA1218AA	ESC_CA1218AA	IMT20217	ERR163848;ILLUMINA;Paired;200;ERX139725	Livestock	Bovine	Cattle	2009	NA	NA	Europe	Germany	Berlin		Berlin			THE SANGER CENTER	Escherichia coli		O26:NM			STEC		Eichhorn et al., 2018	PRJEB2879	ERP001213		SAMEA1486411	ERS136668	2015-08-27	2012-08-28	Assembled	0	104191	5352746	Escherichia coli / Shigella;99.18%	421	7121	2.2	ESC_BA5376AA_AS	NA	21	ST29 Cplx	B1	NA	16	4	12
ESC_CA1219AA	ESC_CA1219AA	IMT19947	ERR163847;ILLUMINA;Paired;200;ERX139724	Livestock	Bovine	Cattle	2009	NA	NA	Europe	Germany	Berlin		Berlin			THE SANGER CENTER	Escherichia coli		O26:H11			aEPEC		Eichhorn et al., 2018	PRJEB2879	ERP001213		SAMEA1486375	ERS136667	2015-08-27	2012-08-28	Assembled	0	57819	5301942	Escherichia coli / Shigella;100.0%	258	40144	2.2	ESC_BA2094AA_AS	NA	21	ST29 Cplx	B1	NA	16	4	12
ESC_CA1220AA	ESC_CA1220AA	IMT19648	ERR163846;ILLUMINA;Paired;200;ERX139723	Livestock	Bovine	Cattle	2009	NA	NA	Europe	Germany	Berlin		Berlin			THE SANGER CENTER	Escherichia coli					STEC		Eichhorn et al., 2018	PRJEB2879	ERP001213		SAMEA1486388	ERS136666	2015-08-27	2012-08-28	Assembled	0	106540	5400689	Escherichia coli / Shigella;99.61%	269	7837	2.2	ESC_BA9159AA_AS	NA	21	ST29 Cplx	B1	NA	16	4	12
ESC_CA1221AA	ESC_CA1221AA	IMT19636	ERR163845;ILLUMINA;Paired;200;ERX139722	Livestock	Bovine	Cattle	2009	NA	NA	Europe	Germany	Berlin		Berlin			THE SANGER CENTER	Escherichia coli		O26:NM			STEC		Eichhorn et al., 2018	PRJEB2879	ERP001213		SAMEA1486445	ERS136665	2015-08-27	2012-08-28	Assembled	39.24	80946	5510203	Escherichia coli / Shigella;99.15%	483	16017	2.2	ESC_AA9919AA_AS	NA	21	ST29 Cplx	B1	NA	16	4	12
ESC_CA1224AA	ESC_CA1224AA	IMT15988	ERR163842;ILLUMINA;Paired;200;ERX139719	Livestock	Bovine	Cattle	2008	NA	NA	Europe	Germany	Hesse	Regierungsbezirk GieÃŸen	Giessen			THE SANGER CENTER	Escherichia coli					STEC		Eichhorn et al., 2018	PRJEB2879	ERP001213		SAMEA1486424	ERS136662	2015-08-27	2012-08-28	Assembled	66.31	80700	5773053	Escherichia coli / Shigella;99.34%	600	10842	2.2	ESC_CA6209AA_AS	NA	21	ST29 Cplx	B1	NA	16	4	12
ESC_CA1227AA	ESC_CA1227AA	IMT15977	ERR163839;ILLUMINA;Paired;200;ERX139716	Livestock	Bovine	Cattle	2007	NA	NA	Europe	Germany	Hesse	Regierungsbezirk GieÃŸen	Giessen			THE SANGER CENTER	Escherichia coli		O26:H11			STEC		Eichhorn et al., 2018	PRJEB2879	ERP001213		SAMEA1486350	ERS136659	2015-08-27	2012-08-28	Assembled	146.36	114318	5677915	Escherichia coli / Shigella;99.56%	481	4881	2.2	ESC_CA5490AA_AS	NA	29	ST29 Cplx	B1	NA	6	4	12
ESC_CA1228AA	ESC_CA1228AA	IMT15922	ERR163838;ILLUMINA;Paired;200;ERX139715	Livestock	Bovine	Cattle: Diarrhoea	2003	NA	NA	Europe	Germany	Hesse	Regierungsbezirk GieÃŸen	Giessen			THE SANGER CENTER	Escherichia coli		O111:NM		Pathogen	STEC		Eichhorn et al., 2018	PRJEB2879	ERP001213		SAMEA1486362	ERS136658	2015-08-27	2012-08-28	Assembled	112.36	110876	5537102	Escherichia coli / Shigella;98.55%	473	6782	2.2	ESC_BA2680AA_AS	NA	16	ST29 Cplx	B1	NA	6	4	12
ESC_CA1229AA	ESC_CA1229AA	IMT15915	ERR163837;ILLUMINA;Paired;200;ERX139714	Livestock	Bovine	Cattle; Diarrhoea	2008	NA	NA	Europe	Germany	Hesse	Regierungsbezirk GieÃŸen	Giessen			THE SANGER CENTER	Escherichia coli				Pathogen	STEC		Eichhorn et al., 2018	PRJEB2879	ERP001213		SAMEA1486280	ERS136657	2015-08-27	2012-08-28	Assembled	0	109770	5627966	Escherichia coli / Shigella;99.77%	472	5335	2.2	ESC_BA8785AA_AS	NA	29	ST29 Cplx	B1	NA	6	4	12
ESC_CA1230AA	ESC_CA1230AA	IMT15911	ERR163836;ILLUMINA;Paired;200;ERX139713	Livestock	Bovine	Cattle; Diarrhoea	2002	NA	NA	Europe	Germany	Hesse	Regierungsbezirk GieÃŸen	Giessen			THE SANGER CENTER	Escherichia coli		O26:H11			STEC		Eichhorn et al., 2018	PRJEB2879	ERP001213		SAMEA1486291	ERS136656	2015-08-27	2012-08-28	Assembled	64.48	94154	5581464	Escherichia coli / Shigella;99.42%	530	9249	2.2	ESC_CA3752AA_AS	NA	21	ST29 Cplx	B1	NA	16	4	12
ESC_CA1231AA	ESC_CA1231AA	IMT15301	ERR163835;ILLUMINA;Paired;200;ERX139712	Livestock	Bovine	Cattle	2008	NA	NA	Europe	Germany	Berlin		Berlin			THE SANGER CENTER	Escherichia coli		O26:H11			aEPEC		IMT15301; Eichhorn et al., 2018	PRJEB2879	ERP001213		SAMEA1486306	ERS136655	2015-08-27	2012-08-28	Assembled	0	104850	5346890	Escherichia coli / Shigella;99.69%	373	9332	2.2	ESC_BA6287AA_AS	NA	29	ST29 Cplx	B1	NA	6	4	12
ESC_CA2758AA	ESC_CA2758AA	PNUSAE000744	SRR2562688;ILLUMINA;Paired;;SRX1306841				NA	NA	NA	North America	United States						Centers for Disease Control and Prevention Enteric Diseases Laboratory Branch	Escherichia coli								PRJNA218110	SRP046387		SAMN03784892	SRS1100513	2015-10-23	2015-10-06	Assembled	115	114262	5491782	Escherichia coli / Shigella;99.65%	318	8494	2.2	ESC_FA5506AA_AS	NA	21	ST29 Cplx	B1	NA	16	4	12
ESC_CA2764AA	ESC_CA2764AA	PNUSAE000675	SRR2559428;ILLUMINA;Paired;;SRX1305492				NA	NA	NA	North America	United States						Centers for Disease Control and Prevention Enteric Diseases Laboratory Branch	Escherichia coli								PRJNA218110	SRP046387		SAMN03763886	SRS1099953	2015-10-23	2015-10-05	Assembled	151.84	99845	5236403	Escherichia coli / Shigella;99.67%	315	5584	2.2	ESC_FA5512AA_AS	NA	16	ST29 Cplx	B1	NA	6	4	12
ESC_CA2769AA	ESC_CA2769AA	PNUSAE000668	SRR2559422;ILLUMINA;Paired;;SRX1305486				NA	NA	NA	North America	United States						Centers for Disease Control and Prevention Enteric Diseases Laboratory Branch	Escherichia coli								PRJNA218110	SRP046387		SAMN03763880	SRS1099950	2015-10-23	2015-10-05	Assembled	105.82	102274	5627358	Escherichia coli / Shigella;99.72%	411	11102	2.2	ESC_FA5514AA_AS	NA	21	ST29 Cplx	B1	NA	16	4	12
ESC_CA2770AA	ESC_CA2770AA	PNUSAE001713	SRR2559421;ILLUMINA;Paired;;SRX1305485				NA	NA	NA	North America	United States						Centers for Disease Control and Prevention Enteric Diseases Laboratory Branch	Escherichia coli								PRJNA218110	SRP046387		SAMN03769912	SRS1099946	2015-10-23	2015-10-05	Assembled	117.38	89630	5657472	Escherichia coli / Shigella;100.0%	409	9697	2.2	ESC_FA5518AA_AS	NA	723	ST29 Cplx		NA	16	154	12
ESC_CA2773AA	ESC_CA2773AA	PNUSAE000710	SRR2559418;ILLUMINA;Paired;;SRX1305482				NA	NA	NA	North America	United States						Centers for Disease Control and Prevention Enteric Diseases Laboratory Branch	Escherichia coli								PRJNA218110	SRP046387		SAMN03769909	SRS1099949	2015-10-23	2015-10-05	Assembled	150.92	104266	5501818	Escherichia coli / Shigella;99.71%	372	7269	2.2	ESC_FA5521AA_AS	NA	21	ST29 Cplx	B1	NA	16	4	12
ESC_CA2776AA	ESC_CA2776AA	PNUSAE000706	SRR2559415;ILLUMINA;Paired;;SRX1305479				NA	NA	NA	North America	United States						Centers for Disease Control and Prevention Enteric Diseases Laboratory Branch	Escherichia coli								PRJNA218110	SRP046387		SAMN03769906	SRS1099941	2015-10-23	2015-10-05	Assembled	72.54	113855	5513355	Escherichia coli / Shigella;100.0%	369	10442	2.2	ESC_FA5524AA_AS	NA	21	ST29 Cplx	B1	NA	16	4	12
ESC_CA2777AA	ESC_CA2777AA	PNUSAE000705	SRR2559414;ILLUMINA;Paired;;SRX1305478				NA	NA	NA	North America	United States						Centers for Disease Control and Prevention Enteric Diseases Laboratory Branch	Escherichia coli								PRJNA218110	SRP046387		SAMN03769905	SRS1099942	2015-10-23	2015-10-05	Assembled	161.96	100013	5451417	Escherichia coli / Shigella;99.45%	393	8224	2.2	ESC_FA5525AA_AS	NA	16	ST29 Cplx	B1	NA	6	4	12
ESC_CA2779AA	ESC_CA2779AA	PNUSAE000715	SRR2559411;ILLUMINA;Paired;;SRX1305475,SRR5026252;ILLUMINA;Paired;;SRX2352481				NA	NA	NA	North America	United States						Centers for Disease Control and Prevention Enteric Diseases Laboratory Branch	Escherichia coli								PRJNA218110	SRP046387		SAMN03776704	SRS1099934	2015-10-23	2015-10-05	Assembled	90.4	70242	5329923	Escherichia coli / Shigella;100.0%	362	24827	2.2	ESC_FA5527AA_AS	NA	1792	ST29 Cplx	B1	NA	6	4	12
ESC_CA2780AA	ESC_CA2780AA	PNUSAE000740	SRR2559410;ILLUMINA;Paired;;SRX1305474				NA	NA	NA	North America	United States						Centers for Disease Control and Prevention Enteric Diseases Laboratory Branch	Escherichia coli								PRJNA218110	SRP046387		SAMN03784888	SRS1099938	2015-10-23	2015-10-05	Assembled	111.43	98825	5555192	Escherichia coli / Shigella;99.7%	362	7930	2.2	ESC_FA5528AA_AS	NA	21	ST29 Cplx	B1	NA	16	4	12
ESC_CA2781AA	ESC_CA2781AA	PNUSAE000739	SRR2559409;ILLUMINA;Paired;;SRX1305473				NA	NA	NA	North America	United States						Centers for Disease Control and Prevention Enteric Diseases Laboratory Branch	Escherichia coli								PRJNA218110	SRP046387		SAMN03784887	SRS1099935	2015-10-23	2015-10-05	Assembled	80.19	114432	5679670	Escherichia coli / Shigella;100.0%	365	12375	2.2	ESC_FA5526AA_AS	NA	21	ST29 Cplx	B1	NA	16	4	12
ESC_CA2785AA	ESC_CA2785AA	PNUSAE001404	SRR2559404;ILLUMINA;Paired;;SRX1305468				NA	NA	NA	North America	United States						Centers for Disease Control and Prevention Enteric Diseases Laboratory Branch	Escherichia coli								PRJNA218110	SRP046387		SAMN04146015	SRS1099929	2015-10-23	2015-10-05	Assembled	64.26	101061	5567530	Escherichia coli / Shigella;100.0%	351	6918	2.2	ESC_FA5533AA_AS	NA	21	ST29 Cplx	B1	NA	16	4	12
ESC_CA2789AA	ESC_CA2789AA	PNUSAE001399	SRR2559400;ILLUMINA;Paired;;SRX1305463				NA	NA	NA	North America	United States						Centers for Disease Control and Prevention Enteric Diseases Laboratory Branch	Escherichia coli								PRJNA218110	SRP046387		SAMN04146011	SRS1099923	2015-10-23	2015-10-05	Assembled	52.86	99758	5315376	Escherichia coli / Shigella;99.31%	324	11616	2.2	ESC_FA5537AA_AS	NA	16	ST29 Cplx	B1	NA	6	4	12
ESC_CA2791AA	ESC_CA2791AA	PNUSAE001397	SRR2559398;ILLUMINA;Paired;;SRX1305461				NA	NA	NA	North America	United States						Centers for Disease Control and Prevention Enteric Diseases Laboratory Branch	Escherichia coli								PRJNA218110	SRP046387		SAMN04146009	SRS1099924	2015-10-23	2015-10-05	Assembled	93.16	104664	5515686	Escherichia coli / Shigella;99.72%	378	4390	2.2	ESC_FA5539AA_AS	NA	21	ST29 Cplx	B1	NA	16	4	12
ESC_CA2794AA	ESC_CA2794AA	PNUSAE001415	SRR2537086;ILLUMINA;Paired;;SRX1295690				NA	NA	NA	North America	United States						Centers for Disease Control and Prevention Enteric Diseases Laboratory Branch	Escherichia coli								PRJNA218110	SRP046387		SAMN04102158	SRS1094479	2015-10-23	2015-09-29	Assembled	112.85	70242	5317780	Escherichia coli / Shigella;99.35%	337	15063	2.2	ESC_FA5542AA_AS	NA	16	ST29 Cplx	B1	NA	6	4	12
ESC_CA2795AA	ESC_CA2795AA	PNUSAE001418	SRR2537085;ILLUMINA;Paired;;SRX1295689				NA	NA	NA	North America	United States						Centers for Disease Control and Prevention Enteric Diseases Laboratory Branch	Escherichia coli								PRJNA218110	SRP046387		SAMN04116068	SRS1094475	2015-10-23	2015-09-29	Assembled	75.51	78763	5204321	Escherichia coli / Shigella;98.92%	301	27631	2.2	ESC_FA5543AA_AS	NA	16	ST29 Cplx	B1	NA	6	4	12
ESC_CA2798AA	ESC_CA2798AA	PNUSAE001414	SRR2536870;ILLUMINA;Paired;;SRX1295660				NA	NA	NA	North America	United States						Centers for Disease Control and Prevention Enteric Diseases Laboratory Branch	Escherichia coli								PRJNA218110	SRP046387		SAMN04102157	SRS1094464	2015-10-23	2015-09-29	Assembled	108.1	69829	5334553	Escherichia coli / Shigella;99.4%	347	21876	2.2	ESC_FA5546AA_AS	NA	16	ST29 Cplx	B1	NA	6	4	12
ESC_CA2799AA	ESC_CA2799AA	PNUSAE001413	SRR2536869;ILLUMINA;Paired;;SRX1295659				NA	NA	NA	North America	United States						Centers for Disease Control and Prevention Enteric Diseases Laboratory Branch	Escherichia coli								PRJNA218110	SRP046387		SAMN04102156	SRS1094465	2015-10-23	2015-09-29	Assembled	72.94	57839	5372600	Escherichia coli / Shigella;99.46%	406	26023	2.2	ESC_FA5544AA_AS	NA	16	ST29 Cplx	B1	NA	6	4	12
ESC_CA2800AA	ESC_CA2800AA	PNUSAE001412	SRR2536868;ILLUMINA;Paired;;SRX1295658				NA	NA	NA	North America	United States						Centers for Disease Control and Prevention Enteric Diseases Laboratory Branch	Escherichia coli								PRJNA218110	SRP046387		SAMN04102155	SRS1094466	2015-10-23	2015-09-29	Assembled	109.46	64712	5329053	Escherichia coli / Shigella;99.44%	378	18741	2.2	ESC_FA5548AA_AS	NA	16	ST29 Cplx	B1	NA	6	4	12
ESC_CA2802AA	ESC_CA2802AA	PNUSAE001410	SRR2536821;ILLUMINA;Paired;;SRX1295636				NA	NA	NA	North America	United States						Centers for Disease Control and Prevention Enteric Diseases Laboratory Branch	Escherichia coli								PRJNA218110	SRP046387		SAMN04102153	SRS1094415	2015-10-23	2015-09-29	Assembled	96.67	55728	5412905	Escherichia coli / Shigella;99.76%	452	24119	2.2	ESC_FA5547AA_AS	NA	21	ST29 Cplx	B1	NA	16	4	12
ESC_CA2803AA	ESC_CA2803AA	PNUSAE001409	SRR2536820;ILLUMINA;Paired;;SRX1295635				NA	NA	NA	North America	United States						Centers for Disease Control and Prevention Enteric Diseases Laboratory Branch	Escherichia coli								PRJNA218110	SRP046387		SAMN04102152	SRS1094416	2015-10-23	2015-09-29	Assembled	105.1	39714	5412116	Escherichia coli / Shigella;100.0%	477	28299	2.2	ESC_FA5551AA_AS	NA	21	ST29 Cplx	B1	NA	16	4	12
ESC_CA2804AA	ESC_CA2804AA	PNUSAE001408	SRR2536819;ILLUMINA;Paired;;SRX1295634				NA	NA	NA	North America	United States						Centers for Disease Control and Prevention Enteric Diseases Laboratory Branch	Escherichia coli								PRJNA218110	SRP046387		SAMN04102151	SRS1094417	2015-10-23	2015-09-29	Assembled	94.2	64834	5513966	Escherichia coli / Shigella;100.0%	409	20762	2.2	ESC_FA5552AA_AS	NA	21	ST29 Cplx	B1	NA	16	4	12
ESC_CA2805AA	ESC_CA2805AA	PNUSAE001407	SRR2536818;ILLUMINA;Paired;;SRX1295633				NA	NA	NA	North America	United States						Centers for Disease Control and Prevention Enteric Diseases Laboratory Branch	Escherichia coli								PRJNA218110	SRP046387		SAMN04102150	SRS1094418	2015-10-23	2015-09-29	Assembled	76.95	65930	5337854	Escherichia coli / Shigella;99.41%	363	27925	2.2	ESC_FA5550AA_AS	NA	16	ST29 Cplx	B1	NA	6	4	12
ESC_CA2806AA	ESC_CA2806AA	PNUSAE001406	SRR2536613;ILLUMINA;Paired;;SRX1295529				NA	NA	NA	North America	United States						Centers for Disease Control and Prevention Enteric Diseases Laboratory Branch	Escherichia coli								PRJNA218110	SRP046387		SAMN04102149	SRS1094381	2015-10-23	2015-09-29	Assembled	71.99	100790	5524640	Escherichia coli / Shigella;100.0%	329	16345	2.2	ESC_FA5554AA_AS	NA	29	ST29 Cplx	B1	NA	6	4	12
ESC_CA2816AA	ESC_CA2816AA	PNUSAE000099	SRR2535172;ILLUMINA;Paired;;SRX1295166				NA	NA	NA	North America	United States						Centers for Disease Control and Prevention Enteric Diseases Laboratory Branch	Escherichia coli								PRJNA218110	SRP046387		SAMN03976061	SRS1093987	2015-10-23	2015-09-29	Assembled	106.79	112304	5243914	Escherichia coli / Shigella;100.0%	255	3942	2.2	ESC_FA5564AA_AS	NA	16	ST29 Cplx	B1	NA	6	4	12
ESC_CA2818AA	ESC_CA2818AA	FSIS1504530	SRR2775032;ILLUMINA;Paired;500;SRX1371274	Livestock	Bovine	Animal-Calf-Formula-fed Veal	2015	NA	NA	North America	United States	Pennsylvania					United States Department of Agriculture, Food Safety and Inspection Service	Escherichia coli		O111						PRJNA268206	SRP050539		SAMN04208143	SRS1130235	2015-10-23	2015-10-23	Assembled	56.4	98122	5380377	Escherichia coli / Shigella;99.76%	428	28529	2.2	ESC_FA5566AA_AS	NA	16	ST29 Cplx	B1	NA	6	4	12
ESC_CA2843AA	ESC_CA2843AA	TX-ACB1500789	SRR2723933;ILLUMINA;Paired;500;SRX1353945	Human	Human	Homo sapiens; Stool	2015	NA	NA	North America	United States	Texas					CFSAN	Escherichia coli		O26: H11					Huang 2021 PubMed34119334	PRJNA284275	SRP061878		SAMN04148310	SRS1120598	2015-10-23	2015-01-01	Assembled	60.13	48637	5530003	Escherichia coli / Shigella;100.0%	487	27943	2.2	ESC_FA5606AA_AS	NA	21	ST29 Cplx	B1	NA	16	4	12
ESC_CA2844AA	ESC_CA2844AA	TX-ACB1500788	SRR2723909;ILLUMINA;Paired;500;SRX1353930	Human	Human	Homo sapiens; Stool	2015	NA	NA	North America	United States	Texas					CFSAN	Escherichia coli		O26: H11					Huang 2021 PubMed34119335	PRJNA284275	SRP061878		SAMN04148309	SRS1120600	2015-10-23	2015-01-01	Assembled	152.56	54519	5533277	Escherichia coli / Shigella;99.5%	430	19800	2.2	ESC_FA5604AA_AS	NA	21	ST29 Cplx	B1	NA	16	4	12
ESC_CA2846AA	ESC_CA2846AA	TX-ACB1500752	SRR2723887;ILLUMINA;Paired;500;SRX1353928	Human	Human	Homo sapiens; Stool	2015	NA	NA	North America	United States	Texas					CFSAN	Escherichia coli		O26: H11					Huang 2021 PubMed34119336	PRJNA284275	SRP061878		SAMN04148307	SRS1120602	2015-10-23	2015-01-01	Assembled	71.32	70749	5439752	Escherichia coli / Shigella;99.74%	404	26017	2.2	ESC_FA5609AA_AS	NA	21	ST29 Cplx	B1	NA	16	4	12
ESC_CA2853AA	ESC_CA2853AA	PNUSAE001761	SRR2569922;ILLUMINA;Paired;;SRX1310431				NA	NA	NA	North America	United States						Centers for Disease Control and Prevention Enteric Diseases Laboratory Branch	Escherichia coli								PRJNA218110	SRP046387		SAMN03782150	SRS1103308	2015-10-23	2015-10-07	Assembled	321.55	98422	5297814	Escherichia coli / Shigella;99.34%	336	6413	2.2	ESC_FA5613AA_AS	NA	16	ST29 Cplx	B1	NA	6	4	12
ESC_CA2854AA	ESC_CA2854AA	PNUSAE000760	SRR2569921;ILLUMINA;Paired;;SRX1310430				NA	NA	NA	North America	United States						Centers for Disease Control and Prevention Enteric Diseases Laboratory Branch	Escherichia coli								PRJNA218110	SRP046387		SAMN03782149	SRS1103312	2015-10-23	2015-10-07	Assembled	534.64	92618	5416441	Escherichia coli / Shigella;100.0%	344	4377	2.2	ESC_FA5617AA_AS	NA	5732	ST29 Cplx		NA	16	738	12
ESC_CA2855AA	ESC_CA2855AA	PNUSAE000757	SRR2569920;ILLUMINA;Paired;;SRX1310429				NA	NA	NA	North America	United States						Centers for Disease Control and Prevention Enteric Diseases Laboratory Branch	Escherichia coli								PRJNA218110	SRP046387		SAMN03782147	SRS1103313	2015-10-23	2015-10-07	Assembled	27.24	55591	5565633	Escherichia coli / Shigella;100.0%	477	33205	2.2	ESC_FA5618AA_AS	NA	21	ST29 Cplx	B1	NA	16	4	12
ESC_CA2856AA	ESC_CA2856AA	PNUSAE001716	SRR2569425;ILLUMINA;Paired;;SRX1310233				NA	NA	NA	North America	United States						Centers for Disease Control and Prevention Enteric Diseases Laboratory Branch	Escherichia coli								PRJNA218110	SRP046387		SAMN03769913	SRS1103248	2015-10-23	2015-10-07	Assembled	305.01	105240	5278325	Escherichia coli / Shigella;99.64%	310	5541	2.2	ESC_FA5616AA_AS	NA	1792	ST29 Cplx	B1	NA	6	4	12
ESC_CA2857AA	ESC_CA2857AA	PNUSAE000697	SRR2569316;ILLUMINA;Paired;;SRX1310209				NA	NA	NA	North America	United States						Centers for Disease Control and Prevention Enteric Diseases Laboratory Branch	Escherichia coli								PRJNA218110	SRP046387		SAMN03763869	SRS1103223	2015-10-23	2015-10-07	Assembled	74.13	112456	5763691	Escherichia coli / Shigella;99.1%	351	17498	2.2	ESC_FA5620AA_AS	NA	21	ST29 Cplx	B1	NA	16	4	12
ESC_CA2859AA	ESC_CA2859AA	PNUSAE000695	SRR2569286;ILLUMINA;Paired;;SRX1310194				NA	NA	NA	North America	United States						Centers for Disease Control and Prevention Enteric Diseases Laboratory Branch	Escherichia coli								PRJNA218110	SRP046387		SAMN03763868	SRS1103233	2015-10-23	2015-10-07	Assembled	123.66	105648	5588303	Escherichia coli / Shigella;96.62%	294	11982	2.2	ESC_FA5619AA_AS	NA	16	ST29 Cplx	B1	NA	6	4	12
ESC_CA2860AA	ESC_CA2860AA	PNUSAE000694	SRR2569285;ILLUMINA;Paired;;SRX1310193				NA	NA	NA	North America	United States						Centers for Disease Control and Prevention Enteric Diseases Laboratory Branch	Escherichia coli								PRJNA218110	SRP046387		SAMN03763867	SRS1103234	2015-10-23	2015-10-07	Assembled	91.4	114626	5607081	Escherichia coli / Shigella;100.0%	346	12113	2.2	ESC_FA5624AA_AS	NA	21	ST29 Cplx	B1	NA	16	4	12
ESC_CA2862AA	ESC_CA2862AA	PNUSAE001501	SRR2568005;ILLUMINA;Paired;;SRX1309366				NA	NA	NA	North America	United States						Centers for Disease Control and Prevention Enteric Diseases Laboratory Branch	Escherichia coli								PRJNA218110	SRP046387		SAMN04146698	SRS1102578	2015-10-23	2015-10-06	Assembled	52.72	124787	5247663	Escherichia coli / Shigella;99.52%	225	10710	2.2	ESC_FA5622AA_AS	NA	1792	ST29 Cplx	B1	NA	6	4	12
ESC_CA2863AA	ESC_CA2863AA	PNUSAE001500	SRR2568004;ILLUMINA;Paired;;SRX1309365				NA	NA	NA	North America	United States						Centers for Disease Control and Prevention Enteric Diseases Laboratory Branch	Escherichia coli								PRJNA218110	SRP046387		SAMN04146697	SRS1102579	2015-10-23	2015-10-06	Assembled	119.19	105523	5264728	Escherichia coli / Shigella;98.92%	295	6222	2.2	ESC_FA5625AA_AS	NA	16	ST29 Cplx	B1	NA	6	4	12
ESC_CA2870AA	ESC_CA2870AA	PNUSAE001493	SRR2567910;ILLUMINA;Paired;;SRX1309272				NA	NA	NA	North America	United States						Centers for Disease Control and Prevention Enteric Diseases Laboratory Branch	Escherichia coli								PRJNA218110	SRP046387		SAMN04146678	SRS1102482	2015-10-23	2015-10-06	Assembled	79.52	95996	5430664	Escherichia coli / Shigella;99.37%	335	22981	2.2	ESC_FA5633AA_AS	NA	21	ST29 Cplx	B1	NA	16	4	12
ESC_CA2872AA	ESC_CA2872AA	PNUSAE001491	SRR5306596;ILLUMINA;Paired;;SRX2607802,SRR2567908;ILLUMINA;Paired;;SRX1309270				NA	NA	NA	North America	United States						Centers for Disease Control and Prevention Enteric Diseases Laboratory Branch	Escherichia coli								PRJNA218110	SRP046387		SAMN04146676	SRS1102484	2015-10-23	2015-10-06	Assembled	73.87	89411	5328730	Escherichia coli / Shigella;96.85%	304	28731	2.2	ESC_FA5634AA_AS	NA	16	ST29 Cplx	B1	NA	6	4	12
ESC_CA2875AA	ESC_CA2875AA	PNUSAE001537	SRR2567905;ILLUMINA;Paired;;SRX1309267				NA	NA	NA	North America	United States						Centers for Disease Control and Prevention Enteric Diseases Laboratory Branch	Escherichia coli								PRJNA218110	SRP046387		SAMN04146809	SRS1102487	2015-10-23	2015-10-06	Assembled	153.37	98146	5530259	Escherichia coli / Shigella;100.0%	492	7540	2.2	ESC_FA5637AA_AS	NA	21	ST29 Cplx	B1	NA	16	4	12
ESC_CA2878AA	ESC_CA2878AA	PNUSAE001533	SRR2567901;ILLUMINA;Paired;;SRX1309263				NA	NA	NA	North America	United States						Centers for Disease Control and Prevention Enteric Diseases Laboratory Branch	Escherichia coli								PRJNA218110	SRP046387		SAMN04146818	SRS1102474	2015-10-23	2015-10-06	Assembled	40.2	92631	5697579	Escherichia coli / Shigella;99.78%	485	26843	2.2	ESC_FA5640AA_AS	NA	21	ST29 Cplx	B1	NA	16	4	12
ESC_CA2879AA	ESC_CA2879AA	PNUSAE001532	SRR2567900;ILLUMINA;Paired;;SRX1309262				NA	NA	NA	North America	United States						Centers for Disease Control and Prevention Enteric Diseases Laboratory Branch	Escherichia coli								PRJNA218110	SRP046387		SAMN04146817	SRS1102476	2015-10-23	2015-10-06	Assembled	73.11	98192	5732373	Escherichia coli / Shigella;99.78%	516	12670	2.2	ESC_FA5641AA_AS	NA	21	ST29 Cplx	B1	NA	16	4	12
ESC_CA2882AA	ESC_CA2882AA	PNUSAE001528	SRR2567801;ILLUMINA;Paired;;SRX1309162				NA	NA	NA	North America	United States						Centers for Disease Control and Prevention Enteric Diseases Laboratory Branch	Escherichia coli								PRJNA218110	SRP046387		SAMN04146814	SRS1102460	2015-10-23	2015-10-06	Assembled	57.51	98204	5681728	Escherichia coli / Shigella;100.0%	559	25381	2.2	ESC_FA5644AA_AS	NA	21	ST29 Cplx	B1	NA	16	4	12
ESC_CA2884AA	ESC_CA2884AA	PNUSAE001526	SRR2567799;ILLUMINA;Paired;;SRX1309160				NA	NA	NA	North America	United States						Centers for Disease Control and Prevention Enteric Diseases Laboratory Branch	Escherichia coli								PRJNA218110	SRP046387		SAMN04146812	SRS1102461	2015-10-23	2015-10-06	Assembled	128.44	102412	5469902	Escherichia coli / Shigella;100.0%	417	5920	2.2	ESC_FA5646AA_AS	NA	29	ST29 Cplx	B1	NA	6	4	12
ESC_CA2885AA	ESC_CA2885AA	PNUSAE001524	SRR2567798;ILLUMINA;Paired;;SRX1309159				NA	NA	NA	North America	United States						Centers for Disease Control and Prevention Enteric Diseases Laboratory Branch	Escherichia coli								PRJNA218110	SRP046387		SAMN04146811	SRS1102374	2015-10-23	2015-10-06	Assembled	139.22	89004	5607301	Escherichia coli / Shigella;99.49%	447	5182	2.2	ESC_FA5647AA_AS	NA	21	ST29 Cplx	B1	NA	16	4	12
ESC_CA2903AA	ESC_CA2903AA	PNUSAE00102	SRR2550603;ILLUMINA;Paired;;SRX1301637				NA	NA	NA	North America	United States						Centers for Disease Control and Prevention Enteric Diseases Laboratory Branch	Escherichia coli								PRJNA218110	SRP046387		SAMN03247769	SRS778701	2015-10-23	2015-10-02	Assembled	52.8	128304	5657500	Escherichia coli / Shigella;98.3%	316	21440	2.2	ESC_FA5667AA_AS	NA	21	ST29 Cplx	B1	NA	16	4	12
ESC_CA2910AA	ESC_CA2910AA	PNUSAE000800	SRR2550380;ILLUMINA;Paired;;SRX1301565				NA	NA	NA	North America	United States						Centers for Disease Control and Prevention Enteric Diseases Laboratory Branch	Escherichia coli								PRJNA218110	SRP046387		SAMN03785431	SRS1097805	2015-10-23	2015-10-02	Assembled	102.95	73837	5754661	Escherichia coli / Shigella;100.0%	583	12177	2.2	ESC_FA5672AA_AS	NA	21	ST29 Cplx	B1	NA	16	4	12
ESC_CA2911AA	ESC_CA2911AA	PNUSAE000799	SRR2550379;ILLUMINA;Paired;;SRX1301563				NA	NA	NA	North America	United States						Centers for Disease Control and Prevention Enteric Diseases Laboratory Branch	Escherichia coli								PRJNA218110	SRP046387		SAMN03785430	SRS1097797	2015-10-23	2015-10-02	Assembled	99.95	79409	5653047	Escherichia coli / Shigella;100.0%	442	11822	2.2	ESC_FA5674AA_AS	NA	21	ST29 Cplx	B1	NA	16	4	12
ESC_CA2912AA	ESC_CA2912AA	PNUSAE000798	SRR2550378;ILLUMINA;Paired;;SRX1301562				NA	NA	NA	North America	United States						Centers for Disease Control and Prevention Enteric Diseases Laboratory Branch	Escherichia coli								PRJNA218110	SRP046387		SAMN03785429	SRS1097798	2015-10-23	2015-10-02	Assembled	131.4	104352	5508039	Escherichia coli / Shigella;100.0%	403	6237	2.2	ESC_FA5676AA_AS	NA	21	ST29 Cplx	B1	NA	16	4	12
ESC_CA2919AA	ESC_CA2919AA	PNUSAE000814	SRR2550332;ILLUMINA;Paired;;SRX1301543				NA	NA	NA	North America	United States						Centers for Disease Control and Prevention Enteric Diseases Laboratory Branch	Escherichia coli								PRJNA218110	SRP046387		SAMN03783311	SRS1097777	2015-10-23	2015-10-02	Assembled	121.91	107887	5450830	Escherichia coli / Shigella;100.0%	330	9723	2.2	ESC_FA5681AA_AS	NA	21	ST29 Cplx	B1	NA	16	4	12
ESC_CA2927AA	ESC_CA2927AA	PNUSAE000979	SRR2550139;ILLUMINA;Paired;;SRX1301496				NA	NA	NA	North America	United States						Centers for Disease Control and Prevention Enteric Diseases Laboratory Branch	Escherichia coli								PRJNA218110	SRP046387		SAMN03857060	SRS1097747	2015-10-23	2015-10-02	Assembled	111.18	103653	5497674	Escherichia coli / Shigella;100.0%	319	12795	2.2	ESC_FA5690AA_AS	NA	21	ST29 Cplx	B1	NA	16	4	12
ESC_CA2928AA	ESC_CA2928AA	PNUSAE000978	SRR2550124;ILLUMINA;Paired;;SRX1301492				NA	NA	NA	North America	United States						Centers for Disease Control and Prevention Enteric Diseases Laboratory Branch	Escherichia coli								PRJNA218110	SRP046387		SAMN03857059	SRS1097749	2015-10-23	2015-10-02	Assembled	67.35	105523	5201090	Escherichia coli / Shigella;99.54%	235	13303	2.2	ESC_FA5691AA_AS	NA	16	ST29 Cplx	B1	NA	6	4	12
ESC_CA2933AA	ESC_CA2933AA	PNUSAE000973	SRR2550039;ILLUMINA;Paired;;SRX1301460				NA	NA	NA	North America	United States						Centers for Disease Control and Prevention Enteric Diseases Laboratory Branch	Escherichia coli								PRJNA218110	SRP046387		SAMN03857054	SRS1097736	2015-10-23	2015-10-02	Assembled	99.72	104323	5446738	Escherichia coli / Shigella;99.62%	279	8832	2.2	ESC_FA5695AA_AS	NA	21	ST29 Cplx	B1	NA	16	4	12
ESC_CA2939AA	ESC_CA2939AA	PNUSAE001435	SRR2550033;ILLUMINA;Paired;;SRX1301454				NA	NA	NA	North America	United States						Centers for Disease Control and Prevention Enteric Diseases Laboratory Branch	Escherichia coli								PRJNA218110	SRP046387		SAMN04117136	SRS1097726	2015-10-23	2015-10-02	Assembled	33.72	97468	5373972	Escherichia coli / Shigella;99.7%	361	24876	2.2	ESC_FA5701AA_AS	NA	16	ST29 Cplx	B1	NA	6	4	12
ESC_CA2941AA	ESC_CA2941AA	PNUSAE001433	SRR2550031;ILLUMINA;Paired;;SRX1301452				NA	NA	NA	North America	United States						Centers for Disease Control and Prevention Enteric Diseases Laboratory Branch	Escherichia coli								PRJNA218110	SRP046387		SAMN04117134	SRS1097728	2015-10-23	2015-10-02	Assembled	41.71	114261	5615629	Escherichia coli / Shigella;100.0%	352	17187	2.2	ESC_FA5706AA_AS	NA	21	ST29 Cplx	B1	NA	16	4	12
ESC_CA2942AA	ESC_CA2942AA	PNUSAE001432	SRR2550030;ILLUMINA;Paired;;SRX1301451				NA	NA	NA	North America	United States						Centers for Disease Control and Prevention Enteric Diseases Laboratory Branch	Escherichia coli								PRJNA218110	SRP046387		SAMN04117133	SRS1097719	2015-10-23	2015-10-02	Assembled	54.54	105245	5236771	Escherichia coli / Shigella;99.21%	277	12811	2.2	ESC_FA5704AA_AS	NA	16	ST29 Cplx	B1	NA	6	4	12
ESC_CA2943AA	ESC_CA2943AA	PNUSAE001429	SRR2550029;ILLUMINA;Paired;;SRX1301450				NA	NA	NA	North America	United States						Centers for Disease Control and Prevention Enteric Diseases Laboratory Branch	Escherichia coli								PRJNA218110	SRP046387		SAMN04117132	SRS1097720	2015-10-23	2015-10-02	Assembled	49.7	104611	5227273	Escherichia coli / Shigella;99.22%	273	14455	2.2	ESC_FA5705AA_AS	NA	16	ST29 Cplx	B1	NA	6	4	12
ESC_CA2945AA	ESC_CA2945AA	PNUSAE001427	SRR2550027;ILLUMINA;Paired;;SRX1301447				NA	NA	NA	North America	United States						Centers for Disease Control and Prevention Enteric Diseases Laboratory Branch	Escherichia coli								PRJNA218110	SRP046387		SAMN04099959	SRS1097723	2015-10-23	2015-10-02	Assembled	56.18	82395	5587444	Escherichia coli / Shigella;100.0%	416	28506	2.2	ESC_FA5707AA_AS	NA	21	ST29 Cplx	B1	NA	16	4	12
ESC_CA2946AA	ESC_CA2946AA	PNUSAE001462	SRR2550026;ILLUMINA;Paired;;SRX1301446				NA	NA	NA	North America	United States						Centers for Disease Control and Prevention Enteric Diseases Laboratory Branch	Escherichia coli								PRJNA218110	SRP046387		SAMN04104804	SRS1097724	2015-10-23	2015-10-02	Assembled	106.17	82591	5518436	Escherichia coli / Shigella;99.41%	365	17872	2.2	ESC_FA5709AA_AS	NA	21	ST29 Cplx	B1	NA	16	4	12
ESC_CA2947AA	ESC_CA2947AA	PNUSAE001461	SRR2550025;ILLUMINA;Paired;;SRX1301445				NA	NA	NA	North America	United States						Centers for Disease Control and Prevention Enteric Diseases Laboratory Branch	Escherichia coli								PRJNA218110	SRP046387		SAMN04104803	SRS1097725	2015-10-23	2015-10-02	Assembled	104.34	84059	5510786	Escherichia coli / Shigella;99.69%	351	19795	2.2	ESC_FA5711AA_AS	NA	21	ST29 Cplx	B1	NA	16	4	12
ESC_CA2949AA	ESC_CA2949AA	PNUSAE001459	SRR2550023;ILLUMINA;Paired;;SRX1301443				NA	NA	NA	North America	United States						Centers for Disease Control and Prevention Enteric Diseases Laboratory Branch	Escherichia coli								PRJNA218110	SRP046387		SAMN04116076	SRS1097718	2015-10-23	2015-10-02	Assembled	100.51	54001	5361677	Escherichia coli / Shigella;99.72%	376	19591	2.2	ESC_FA5713AA_AS	NA	21	ST29 Cplx	B1	NA	16	4	12
ESC_CA2951AA	ESC_CA2951AA	PNUSAE001457	SRR2550021;ILLUMINA;Paired;;SRX1301441				NA	NA	NA	North America	United States						Centers for Disease Control and Prevention Enteric Diseases Laboratory Branch	Escherichia coli								PRJNA218110	SRP046387		SAMN04116074	SRS1097714	2015-10-23	2015-10-02	Assembled	116.08	101082	5417105	Escherichia coli / Shigella;99.11%	358	19344	2.2	ESC_FA5712AA_AS	NA	21	ST29 Cplx	B1	NA	16	4	12
ESC_CA2954AA	ESC_CA2954AA	PNUSAE001452	SRR2550017;ILLUMINA;Paired;;SRX1301437				NA	NA	NA	North America	United States						Centers for Disease Control and Prevention Enteric Diseases Laboratory Branch	Escherichia coli								PRJNA218110	SRP046387		SAMN04116071	SRS1097707	2015-10-23	2015-10-02	Assembled	103.87	105648	5286098	Escherichia coli / Shigella;99.19%	269	13640	2.2	ESC_FA5715AA_AS	NA	16	ST29 Cplx	B1	NA	6	4	12
ESC_CA2958AA	ESC_CA2958AA	PNUSAE001488	SRR2550013;ILLUMINA;Paired;;SRX1301433				NA	NA	NA	North America	United States						Centers for Disease Control and Prevention Enteric Diseases Laboratory Branch	Escherichia coli								PRJNA218110	SRP046387		SAMN04120332	SRS1097711	2015-10-23	2015-10-02	Assembled	53.9	64760	5250298	Escherichia coli / Shigella;99.33%	309	30262	2.2	ESC_FA5722AA_AS	NA	16	ST29 Cplx	B1	NA	6	4	12
ESC_CA2960AA	ESC_CA2960AA	PNUSAE001486	SRR2550011;ILLUMINA;Paired;;SRX1301431				NA	NA	NA	North America	United States						Centers for Disease Control and Prevention Enteric Diseases Laboratory Branch	Escherichia coli								PRJNA218110	SRP046387		SAMN04120330	SRS1097700	2015-10-23	2015-10-02	Assembled	60.99	90037	5509530	Escherichia coli / Shigella;99.3%	310	20685	2.2	ESC_FA5721AA_AS	NA	16	ST29 Cplx	B1	NA	6	4	12
ESC_CA2963AA	ESC_CA2963AA	PNUSAE001483	SRR2550008;ILLUMINA;Paired;;SRX1301428				NA	NA	NA	North America	United States						Centers for Disease Control and Prevention Enteric Diseases Laboratory Branch	Escherichia coli								PRJNA218110	SRP046387		SAMN04120328	SRS1097703	2015-10-23	2015-10-02	Assembled	53.69	55706	5494124	Escherichia coli / Shigella;99.72%	385	32553	2.2	ESC_FA5724AA_AS	NA	21	ST29 Cplx	B1	NA	16	4	12
ESC_CA2966AA	ESC_CA2966AA	PNUSAE001480	SRR2549988;ILLUMINA;Paired;;SRX1301425				NA	NA	NA	North America	United States						Centers for Disease Control and Prevention Enteric Diseases Laboratory Branch	Escherichia coli								PRJNA218110	SRP046387		SAMN04116610	SRS1097698	2015-10-23	2015-10-02	Assembled	105.66	105240	5301606	Escherichia coli / Shigella;99.61%	300	8791	2.2	ESC_FA5727AA_AS	NA	1792	ST29 Cplx	B1	NA	6	4	12
ESC_CA2970AA	ESC_CA2970AA	PNUSAE001474	SRR2549982;ILLUMINA;Paired;;SRX1301419				NA	NA	NA	North America	United States						Centers for Disease Control and Prevention Enteric Diseases Laboratory Branch	Escherichia coli								PRJNA218110	SRP046387		SAMN04116604	SRS1097696	2015-10-23	2015-10-02	Assembled	111.9	104722	5303917	Escherichia coli / Shigella;99.63%	311	6358	2.2	ESC_FA5734AA_AS	NA	1792	ST29 Cplx	B1	NA	6	4	12
ESC_CA2998AA	ESC_CA2998AA	PNUSAE000626	SRR2481395;ILLUMINA;Paired;;SRX1272634				NA	NA	NA	North America	United States						EDLB-CDC	Escherichia coli								PRJNA218110	SRP046387		SAMN03732441	SRS1081959	2015-10-23	2015-09-21	Assembled	63.07	105523	5157972	Escherichia coli / Shigella;99.55%	238	14155	2.2	ESC_FA5762AA_AS	NA	16	ST29 Cplx	B1	NA	6	4	12
ESC_CA3001AA	ESC_CA3001AA	PNUSAE000690	SRR2481381;ILLUMINA;Paired;;SRX1272620				NA	NA	NA	North America	United States						EDLB-CDC	Escherichia coli								PRJNA218110	SRP046387		SAMN03776705	SRS1081969	2015-10-23	2015-09-21	Assembled	54.88	104274	5642594	Escherichia coli / Shigella;100.0%	344	17505	2.2	ESC_FA5765AA_AS	NA	21	ST29 Cplx	B1	NA	16	4	12
ESC_CA3005AA	ESC_CA3005AA	PNUSAE000699	SRR2481377;ILLUMINA;Paired;;SRX1272616				NA	NA	NA	North America	United States						EDLB-CDC	Escherichia coli								PRJNA218110	SRP046387		SAMN03764536	SRS1081974	2015-10-23	2015-09-21	Assembled	93.45	98009	5605964	Escherichia coli / Shigella;100.0%	393	13245	2.2	ESC_FA5768AA_AS	NA	21	ST29 Cplx	B1	NA	16	4	12
ESC_CA3008AA	ESC_CA3008AA	PNUSAE000735	SRR2481374;ILLUMINA;Paired;;SRX1272613				NA	NA	NA	North America	United States						EDLB-CDC	Escherichia coli								PRJNA218110	SRP046387		SAMN03775357	SRS1081976	2015-10-23	2015-09-21	Assembled	47.57	100013	5364778	Escherichia coli / Shigella;99.15%	387	31954	2.2	ESC_FA5771AA_AS	NA	16	ST29 Cplx	B1	NA	6	4	12
ESC_CA3010AA	ESC_CA3010AA	PNUSAE000733	SRR2481371;ILLUMINA;Paired;;SRX1272610				NA	NA	NA	North America	United States						EDLB-CDC	Escherichia coli								PRJNA218110	SRP046387		SAMN03775355	SRS1081978	2015-10-23	2015-09-21	Assembled	60.29	104266	5634427	Escherichia coli / Shigella;99.7%	356	14751	2.2	ESC_FA5772AA_AS	NA	21	ST29 Cplx	B1	NA	16	4	12
ESC_CA3014AA	ESC_CA3014AA	PNUSAE000729	SRR2481366;ILLUMINA;Paired;;SRX1272605				NA	NA	NA	North America	United States						EDLB-CDC	Escherichia coli								PRJNA218110	SRP046387		SAMN03775351	SRS1081982	2015-10-23	2015-09-21	Assembled	62.49	102733	5614251	Escherichia coli / Shigella;99.67%	317	12642	2.2	ESC_FA5777AA_AS	NA	21	ST29 Cplx	B1	NA	16	4	12
ESC_CA3017AA	ESC_CA3017AA	PNUSAE000724	SRR2481363;ILLUMINA;Paired;;SRX1272601				NA	NA	NA	North America	United States						EDLB-CDC	Escherichia coli								PRJNA218110	SRP046387		SAMN03763793	SRS1081987	2015-10-23	2015-09-21	Assembled	92.66	127125	5448411	Escherichia coli / Shigella;100.0%	282	9538	2.2	ESC_FA5780AA_AS	NA	21	ST29 Cplx	B1	NA	16	4	12
ESC_CA3020AA	ESC_CA3020AA	PNUSAE000721	SRR2481358;ILLUMINA;Paired;;SRX1272598				NA	NA	NA	North America	United States						EDLB-CDC	Escherichia coli								PRJNA218110	SRP046387		SAMN03763790	SRS1081988	2015-10-23	2015-09-21	Assembled	77.9	104767	5338269	Escherichia coli / Shigella;100.0%	259	12783	2.2	ESC_FA5782AA_AS	NA	16	ST29 Cplx	B1	NA	6	4	12
ESC_CA3021AA	ESC_CA3021AA	PNUSAE000720	SRR2481357;ILLUMINA;Paired;;SRX1272597				NA	NA	NA	North America	United States						EDLB-CDC	Escherichia coli								PRJNA218110	SRP046387		SAMN03763789	SRS1081989	2015-10-23	2015-09-21	Assembled	69.76	104269	5433655	Escherichia coli / Shigella;100.0%	277	10834	2.2	ESC_FA5784AA_AS	NA	21	ST29 Cplx	B1	NA	16	4	12
ESC_CA3026AA	ESC_CA3026AA	PNUSAE000751	SRR2481352;ILLUMINA;Paired;;SRX1272591				NA	NA	NA	North America	United States						EDLB-CDC	Escherichia coli								PRJNA218110	SRP046387		SAMN03797954	SRS1081885	2015-10-23	2015-09-21	Assembled	161.97	114261	5532280	Escherichia coli / Shigella;99.69%	351	6956	2.2	ESC_FA5788AA_AS	NA	21	ST29 Cplx	B1	NA	16	4	12
ESC_CA3027AA	ESC_CA3027AA	PNUSAE000749	SRR2481351;ILLUMINA;Paired;;SRX1272589				NA	NA	NA	North America	United States						EDLB-CDC	Escherichia coli								PRJNA218110	SRP046387		SAMN03782871	SRS1081886	2015-10-23	2015-09-21	Assembled	95.15	106829	5392385	Escherichia coli / Shigella;98.21%	304	7679	2.2	ESC_FA5790AA_AS	NA	16	ST29 Cplx	B1	NA	6	4	12
ESC_CA3028AA	ESC_CA3028AA	PNUSAE000737	SRR2481350;ILLUMINA;Paired;;SRX1272588				NA	NA	NA	North America	United States						EDLB-CDC	Escherichia coli								PRJNA218110	SRP046387		SAMN03782122	SRS1081887	2015-10-23	2015-09-21	Assembled	94.34	134833	5208556	Escherichia coli / Shigella;100.0%	245	5883	2.2	ESC_FA5792AA_AS	NA	16	ST29 Cplx	B1	NA	6	4	12
ESC_CA3030AA	ESC_CA3030AA	PNUSAE000714	SRR2481348;ILLUMINA;Paired;;SRX1272586				NA	NA	NA	North America	United States						EDLB-CDC	Escherichia coli								PRJNA218110	SRP046387		SAMN03776707	SRS1081889	2015-10-23	2015-09-21	Assembled	55.01	91809	5470232	Escherichia coli / Shigella;98.91%	306	17710	2.2	ESC_FA5793AA_AS	NA	16	ST29 Cplx	B1	NA	6	4	12
ESC_CA3031AA	ESC_CA3031AA	PNUSAE000780	SRR2481346;ILLUMINA;Paired;;SRX1272585				NA	NA	NA	North America	United States						EDLB-CDC	Escherichia coli								PRJNA218110	SRP046387		SAMN03784979	SRS1081890	2015-10-23	2015-09-21	Assembled	62.32	94090	5661972	Escherichia coli / Shigella;99.69%	348	14279	2.2	ESC_FA5795AA_AS	NA	723	ST29 Cplx		NA	16	154	12
ESC_CA3032AA	ESC_CA3032AA	PNUSAE000779	SRR2481344;ILLUMINA;Paired;;SRX1272584				NA	NA	NA	North America	United States						EDLB-CDC	Escherichia coli								PRJNA218110	SRP046387		SAMN03775204	SRS1081891	2015-10-23	2015-09-21	Assembled	47.91	97868	5685971	Escherichia coli / Shigella;100.0%	432	47647	2.2	ESC_FA5794AA_AS	NA	21	ST29 Cplx	B1	NA	16	4	12
ESC_CA3035AA	ESC_CA3035AA	PNUSAE000776	SRR2481341;ILLUMINA;Paired;;SRX1272581				NA	NA	NA	North America	United States						EDLB-CDC	Escherichia coli								PRJNA218110	SRP046387		SAMN03775201	SRS1081894	2015-10-23	2015-09-21	Assembled	38.71	81466	5521313	Escherichia coli / Shigella;98.71%	340	41686	2.2	ESC_FA5797AA_AS	NA	16	ST29 Cplx	B1	NA	6	4	12
ESC_CA3038AA	ESC_CA3038AA	PNUSAE000772	SRR2481338;ILLUMINA;Paired;;SRX1272576				NA	NA	NA	North America	United States						EDLB-CDC	Escherichia coli								PRJNA218110	SRP046387		SAMN03775873	SRS1081897	2015-10-23	2015-09-21	Assembled	76.35	60832	5612153	Escherichia coli / Shigella;100.0%	419	24253	2.2	ESC_FA5800AA_AS	NA	21	ST29 Cplx	B1	NA	16	4	12
ESC_CA3044AA	ESC_CA3044AA	PNUSAE000763	SRR2481332;ILLUMINA;Paired;;SRX1272570				NA	NA	NA	North America	United States						EDLB-CDC	Escherichia coli								PRJNA218110	SRP046387		SAMN03775866	SRS1081903	2015-10-23	2015-09-21	Assembled	75.56	104268	5521470	Escherichia coli / Shigella;100.0%	395	9916	2.2	ESC_FA5806AA_AS	NA	21	ST29 Cplx	B1	NA	16	4	12
ESC_CA3045AA	ESC_CA3045AA	PNUSAE000762	SRR2481329;ILLUMINA;Paired;;SRX1272569				NA	NA	NA	North America	United States						EDLB-CDC	Escherichia coli								PRJNA218110	SRP046387		SAMN03775865	SRS1081904	2015-10-23	2015-09-21	Assembled	86.11	102883	5504233	Escherichia coli / Shigella;99.74%	441	7470	2.2	ESC_FA5808AA_AS	NA	21	ST29 Cplx	B1	NA	16	4	12
ESC_CA3049AA	ESC_CA3049AA	PNUSAE000775	SRR2481325;ILLUMINA;Paired;;SRX1272565				NA	NA	NA	North America	United States						EDLB-CDC	Escherichia coli								PRJNA218110	SRP046387		SAMN03799826	SRS1081908	2015-10-23	2015-09-21	Assembled	73.76	105369	5550193	Escherichia coli / Shigella;98.91%	306	13679	2.2	ESC_FA5813AA_AS	NA	16	ST29 Cplx	B1	NA	6	4	12
ESC_CA3058AA	ESC_CA3058AA	PNUSAE000789	SRR2481314;ILLUMINA;Paired;;SRX1272553				NA	NA	NA	North America	United States						EDLB-CDC	Escherichia coli								PRJNA218110	SRP046387		SAMN03785420	SRS1081918	2015-10-23	2015-09-21	Assembled	92.94	97332	5613307	Escherichia coli / Shigella;99.77%	473	8963	2.2	ESC_FA5822AA_AS	NA	21	ST29 Cplx	B1	NA	16	4	12
ESC_CA3060AA	ESC_CA3060AA	PNUSAE000834	SRR2481311;ILLUMINA;Paired;;SRX1272551				NA	NA	NA	North America	United States						EDLB-CDC	Escherichia coli								PRJNA218110	SRP046387		SAMN03795208	SRS1081920	2015-10-23	2015-09-21	Assembled	143.66	117127	5729939	Escherichia coli / Shigella;100.0%	324	13706	2.2	ESC_FA5823AA_AS	NA	21	ST29 Cplx	B1	NA	16	4	12
ESC_CA3061AA	ESC_CA3061AA	PNUSAE000833	SRR2481310;ILLUMINA;Paired;;SRX1272550				NA	NA	NA	North America	United States						EDLB-CDC	Escherichia coli								PRJNA218110	SRP046387		SAMN03795207	SRS1081921	2015-10-23	2015-09-21	Assembled	147.17	115156	5725646	Escherichia coli / Shigella;100.0%	335	15417	2.2	ESC_FA5825AA_AS	NA	21	ST29 Cplx	B1	NA	16	4	12
ESC_CA3063AA	ESC_CA3063AA	PNUSAE000831	SRR2481308;ILLUMINA;Paired;;SRX1272547				NA	NA	NA	North America	United States						EDLB-CDC	Escherichia coli								PRJNA218110	SRP046387		SAMN03795205	SRS1081923	2015-10-23	2015-09-21	Assembled	116.25	104269	5597548	Escherichia coli / Shigella;99.33%	310	9816	2.2	ESC_FA5824AA_AS	NA	21	ST29 Cplx	B1	NA	16	4	12
ESC_CA3064AA	ESC_CA3064AA	PNUSAE000830	SRR2481307;ILLUMINA;Paired;;SRX1272546				NA	NA	NA	North America	United States						EDLB-CDC	Escherichia coli								PRJNA218110	SRP046387		SAMN03795204	SRS1081924	2015-10-23	2015-09-21	Assembled	40.45	76617	5340426	Escherichia coli / Shigella;99.37%	335	49591	2.2	ESC_FA5826AA_AS	NA	16	ST29 Cplx	B1	NA	6	4	12
ESC_CA3065AA	ESC_CA3065AA	PNUSAE000829	SRR2481306;ILLUMINA;Paired;;SRX1272544				NA	NA	NA	North America	United States						EDLB-CDC	Escherichia coli								PRJNA218110	SRP046387		SAMN03792133	SRS1081925	2015-10-23	2015-09-21	Assembled	48.9	101082	5566972	Escherichia coli / Shigella;99.74%	424	19339	2.2	ESC_FA5829AA_AS	NA	21	ST29 Cplx	B1	NA	16	4	12
ESC_CA3068AA	ESC_CA3068AA	PNUSAE000846	SRR2481302;ILLUMINA;Paired;;SRX1272540				NA	NA	NA	North America	United States						EDLB-CDC	Escherichia coli								PRJNA218110	SRP046387		SAMN03838106	SRS1079625	2015-10-23	2015-09-21	Assembled	70.75	83108	5664607	Escherichia coli / Shigella;99.71%	380	11395	2.2	ESC_FA5830AA_AS	NA	21	ST29 Cplx	B1	NA	16	4	12
ESC_CA3070AA	ESC_CA3070AA	PNUSAE000878	SRR2481300;ILLUMINA;Paired;;SRX1272538				NA	NA	NA	North America	United States						EDLB-CDC	Escherichia coli								PRJNA218110	SRP046387		SAMN03801289	SRS1079623	2015-10-23	2015-09-21	Assembled	135.68	114430	5398216	Escherichia coli / Shigella;99.11%	365	11282	2.2	ESC_FA5834AA_AS	NA	21	ST29 Cplx	B1	NA	16	4	12
ESC_CA3071AA	ESC_CA3071AA	PNUSAE000877	SRR2481293;ILLUMINA;Paired;;SRX1272531				NA	NA	NA	North America	United States						EDLB-CDC	Escherichia coli								PRJNA218110	SRP046387		SAMN03801288	SRS1079624	2015-10-23	2015-09-21	Assembled	141.44	135464	5230319	Escherichia coli / Shigella;99.57%	256	6776	2.2	ESC_FA5833AA_AS	NA	16	ST29 Cplx	B1	NA	6	4	12
ESC_CA3079AA	ESC_CA3079AA	PNUSAE000854	SRR2481281;ILLUMINA;Paired;;SRX1272521				NA	NA	NA	North America	United States						EDLB-CDC	Escherichia coli								PRJNA218110	SRP046387		SAMN03892972	SRS1079612	2015-10-23	2015-09-21	Assembled	58.21	97358	5475158	Escherichia coli / Shigella;99.61%	284	18890	2.2	ESC_FA5842AA_AS	NA	16	ST29 Cplx	B1	NA	6	4	12
ESC_CA3081AA	ESC_CA3081AA	PNUSAE000850	SRR2481279;ILLUMINA;Paired;;SRX1272519				NA	NA	NA	North America	United States						EDLB-CDC	Escherichia coli								PRJNA218110	SRP046387		SAMN03856458	SRS1079609	2015-10-23	2015-09-21	Assembled	123.02	137493	5534207	Escherichia coli / Shigella;98.81%	278	13871	2.2	ESC_FA5846AA_AS	NA	2836	ST29 Cplx	B1	NA	6	135	12
ESC_CA3083AA	ESC_CA3083AA	PNUSAE000923	SRR2481277;ILLUMINA;Paired;;SRX1272516				NA	NA	NA	North America	United States						EDLB-CDC	Escherichia coli								PRJNA218110	SRP046387		SAMN03976066	SRS1079606	2015-10-23	2015-09-21	Assembled	99.21	113417	5577468	Escherichia coli / Shigella;100.0%	369	4983	2.2	ESC_FA5847AA_AS	NA	21	ST29 Cplx	B1	NA	16	4	12
ESC_CA3084AA	ESC_CA3084AA	PNUSAE000921	SRR2481276;ILLUMINA;Paired;;SRX1272514				NA	NA	NA	North America	United States						EDLB-CDC	Escherichia coli								PRJNA218110	SRP046387		SAMN03976065	SRS1079600	2015-10-23	2015-09-21	Assembled	71.34	92173	5682894	Escherichia coli / Shigella;99.74%	409	13168	2.2	ESC_FA5849AA_AS	NA	21	ST29 Cplx	B1	NA	16	4	12
ESC_CA3088AA	ESC_CA3088AA	PNUSAE000918	SRR2481270;ILLUMINA;Paired;;SRX1272510				NA	NA	NA	North America	United States						EDLB-CDC	Escherichia coli								PRJNA218110	SRP046387		SAMN03846973	SRS1079603	2015-10-23	2015-09-21	Assembled	164.84	95381	5313691	Escherichia coli / Shigella;97.19%	223	10001	2.2	ESC_FA5851AA_AS	NA	16	ST29 Cplx	B1	NA	6	4	12
ESC_CA3089AA	ESC_CA3089AA	PNUSAE000917	SRR2481269;ILLUMINA;Paired;;SRX1272509				NA	NA	NA	North America	United States						EDLB-CDC	Escherichia coli								PRJNA218110	SRP046387		SAMN03846972	SRS1079604	2015-10-23	2015-09-21	Assembled	75.34	101082	5454771	Escherichia coli / Shigella;99.69%	344	15658	2.2	ESC_FA5853AA_AS	NA	21	ST29 Cplx	B1	NA	16	4	12
ESC_CA3090AA	ESC_CA3090AA	PNUSAE000916	SRR2481268;ILLUMINA;Paired;;SRX1272508				NA	NA	NA	North America	United States						EDLB-CDC	Escherichia coli								PRJNA218110	SRP046387		SAMN03846971	SRS1079605	2015-10-23	2015-09-21	Assembled	90.92	114432	5491836	Escherichia coli / Shigella;99.66%	309	13095	2.2	ESC_FA5854AA_AS	NA	21	ST29 Cplx	B1	NA	16	4	12
ESC_CA3098AA	ESC_CA3098AA	PNUSAE000908	SRR2481260;ILLUMINA;Paired;;SRX1272498				NA	NA	NA	North America	United States						EDLB-CDC	Escherichia coli								PRJNA218110	SRP046387		SAMN03861987	SRS1079584	2015-10-23	2015-09-21	Assembled	91.81	115135	5519502	Escherichia coli / Shigella;99.67%	316	14596	2.2	ESC_FA5862AA_AS	NA	21	ST29 Cplx	B1	NA	16	4	12
ESC_CA3100AA	ESC_CA3100AA	PNUSAE000906	SRR2481258;ILLUMINA;Paired;;SRX1272496				NA	NA	NA	North America	United States						EDLB-CDC	Escherichia coli								PRJNA218110	SRP046387		SAMN03861985	SRS1079586	2015-10-23	2015-09-21	Assembled	190.32	104392	5487318	Escherichia coli / Shigella;98.84%	378	12958	2.2	ESC_FA5864AA_AS	NA	21	ST29 Cplx	B1	NA	16	4	12
ESC_CA3106AA	ESC_CA3106AA	PNUSAE000901	SRR2481250;ILLUMINA;Paired;;SRX1272489				NA	NA	NA	North America	United States						EDLB-CDC	Escherichia coli								PRJNA218110	SRP046387		SAMN03846974	SRS1079578	2015-10-23	2015-09-21	Assembled	154.55	99713	5454748	Escherichia coli / Shigella;99.61%	265	11392	2.2	ESC_FA5870AA_AS	NA	16	ST29 Cplx	B1	NA	6	4	12
ESC_CA3111AA	ESC_CA3111AA	PNUSAE000896	SRR2481245;ILLUMINA;Paired;;SRX1272483				NA	NA	NA	North America	United States						EDLB-CDC	Escherichia coli								PRJNA218110	SRP046387		SAMN03801384	SRS1079581	2015-10-23	2015-09-21	Assembled	85.67	99519	5546376	Escherichia coli / Shigella;99.74%	432	11262	2.2	ESC_FA6623AA_AS	NA	21	ST29 Cplx	B1	NA	16	4	12
ESC_CA3116AA	ESC_CA3116AA	PNUSAE000891	SRR2481240;ILLUMINA;Paired;;SRX1272477				NA	NA	NA	North America	United States						EDLB-CDC	Escherichia coli								PRJNA218110	SRP046387		SAMN03838110	SRS1079571	2015-10-23	2015-09-21	Assembled	81.29	98825	5571258	Escherichia coli / Shigella;99.48%	418	11472	2.2	ESC_FA5880AA_AS	NA	21	ST29 Cplx	B1	NA	16	4	12
ESC_CA3119AA	ESC_CA3119AA	PNUSAE000888	SRR2481237;ILLUMINA;Paired;;SRX1272474				NA	NA	NA	North America	United States						EDLB-CDC	Escherichia coli								PRJNA218110	SRP046387		SAMN03838113	SRS1079574	2015-10-23	2015-09-21	Assembled	67.26	105021	5292702	Escherichia coli / Shigella;99.63%	304	12066	2.2	ESC_FA5883AA_AS	NA	1792	ST29 Cplx	B1	NA	6	4	12
ESC_CA3120AA	ESC_CA3120AA	PNUSAE000887	SRR2481236;ILLUMINA;Paired;;SRX1272473				NA	NA	NA	North America	United States						EDLB-CDC	Escherichia coli								PRJNA218110	SRP046387		SAMN03838114	SRS1079558	2015-10-23	2015-09-21	Assembled	40.63	101083	5675776	Escherichia coli / Shigella;97.64%	465	25200	2.2	ESC_FA5884AA_AS	NA	21	ST29 Cplx	B1	NA	16	4	12
ESC_CA3121AA	ESC_CA3121AA	PNUSAE000886	SRR2481235;ILLUMINA;Paired;;SRX1272472				NA	NA	NA	North America	United States						EDLB-CDC	Escherichia coli								PRJNA218110	SRP046387		SAMN03838115	SRS1079559	2015-10-23	2015-09-21	Assembled	75.41	111806	5491690	Escherichia coli / Shigella;100.0%	357	10212	2.2	ESC_FA5885AA_AS	NA	21	ST29 Cplx	B1	NA	16	4	12
ESC_CA3122AA	ESC_CA3122AA	PNUSAE000885	SRR2481234;ILLUMINA;Paired;;SRX1272470				NA	NA	NA	North America	United States						EDLB-CDC	Escherichia coli								PRJNA218110	SRP046387		SAMN03838116	SRS1079561	2015-10-23	2015-09-21	Assembled	98.94	111806	5739790	Escherichia coli / Shigella;99.5%	423	10368	2.2	ESC_FA5886AA_AS	NA	21	ST29 Cplx	B1	NA	16	4	12
ESC_CA3126AA	ESC_CA3126AA	PNUSAE000944	SRR2481228;ILLUMINA;Paired;;SRX1272466				NA	NA	NA	North America	United States						EDLB-CDC	Escherichia coli								PRJNA218110	SRP046387		SAMN03963306	SRS1079565	2015-10-23	2015-09-21	Assembled	131.37	65535	5485808	Escherichia coli / Shigella;99.5%	434	12001	2.2	ESC_FA5892AA_AS	NA	21	ST29 Cplx	B1	NA	16	4	12
ESC_CA3130AA	ESC_CA3130AA	PNUSAE000940	SRR2481223;ILLUMINA;Paired;;SRX1272460				NA	NA	NA	North America	United States						EDLB-CDC	Escherichia coli								PRJNA218110	SRP046387		SAMN03963302	SRS1079554	2015-10-23	2015-09-21	Assembled	82.29	83267	5283533	Escherichia coli / Shigella;99.68%	339	13826	2.2	ESC_FA5893AA_AS	NA	16	ST29 Cplx	B1	NA	6	4	12
ESC_CA3131AA	ESC_CA3131AA	PNUSAE000939	SRR2481222;ILLUMINA;Paired;;SRX1272459				NA	NA	NA	North America	United States						EDLB-CDC	Escherichia coli								PRJNA218110	SRP046387		SAMN03963301	SRS1079555	2015-10-23	2015-09-21	Assembled	102	101082	5638408	Escherichia coli / Shigella;100.0%	383	12197	2.2	ESC_FA5894AA_AS	NA	21	ST29 Cplx	B1	NA	16	4	12
ESC_CA3132AA	ESC_CA3132AA	PNUSAE000938	SRR2481221;ILLUMINA;Paired;;SRX1272458				NA	NA	NA	North America	United States						EDLB-CDC	Escherichia coli								PRJNA218110	SRP046387		SAMN03940860	SRS1079556	2015-10-23	2015-09-21	Assembled	126.73	89546	5303155	Escherichia coli / Shigella;100.0%	296	10485	2.2	ESC_FA5898AA_AS	NA	16	ST29 Cplx	B1	NA	6	4	12
ESC_CA3137AA	ESC_CA3137AA	PNUSAE000933	SRR2481215;ILLUMINA;Paired;;SRX1272452				NA	NA	NA	North America	United States						EDLB-CDC	Escherichia coli								PRJNA218110	SRP046387		SAMN03854668	SRS1079544	2015-10-23	2015-09-21	Assembled	98.09	83644	5565351	Escherichia coli / Shigella;99.47%	408	13582	2.2	ESC_FA5900AA_AS	NA	21	ST29 Cplx	B1	NA	16	4	12
ESC_CA3140AA	ESC_CA3140AA	PNUSAE000930	SRR2481211;ILLUMINA;Paired;;SRX1272448				NA	NA	NA	North America	United States						EDLB-CDC	Escherichia coli								PRJNA218110	SRP046387		SAMN03854670	SRS1079548	2015-10-23	2015-09-21	Assembled	89.9	91982	5500175	Escherichia coli / Shigella;99.43%	383	15829	2.2	ESC_FA5904AA_AS	NA	21	ST29 Cplx	B1	NA	16	4	12
ESC_CA3141AA	ESC_CA3141AA	PNUSAE000929	SRR2481210;ILLUMINA;Paired;;SRX1272447				NA	NA	NA	North America	United States						EDLB-CDC	Escherichia coli								PRJNA218110	SRP046387		SAMN03854669	SRS1079533	2015-10-23	2015-09-21	Assembled	100.83	98812	5592943	Escherichia coli / Shigella;99.69%	354	10773	2.2	ESC_FA5907AA_AS	NA	21	ST29 Cplx	B1	NA	16	4	12
ESC_CA3142AA	ESC_CA3142AA	PNUSAE000928	SRR2481209;ILLUMINA;Paired;;SRX1272446				NA	NA	NA	North America	United States						EDLB-CDC	Escherichia coli								PRJNA218110	SRP046387		SAMN03854671	SRS1079534	2015-10-23	2015-09-21	Assembled	98.9	80005	5309927	Escherichia coli / Shigella;99.66%	313	15068	2.2	ESC_FA5905AA_AS	NA	16	ST29 Cplx	B1	NA	6	4	12
ESC_CA3143AA	ESC_CA3143AA	PNUSAE000926	SRR2481207;ILLUMINA;Paired;;SRX1272444				NA	NA	NA	North America	United States						EDLB-CDC	Escherichia coli								PRJNA218110	SRP046387		SAMN03854227	SRS1079536	2015-10-23	2015-09-21	Assembled	99.3	104266	5669659	Escherichia coli / Shigella;100.0%	378	11895	2.2	ESC_FA5906AA_AS	NA	21	ST29 Cplx	B1	NA	16	4	12
ESC_CA3145AA	ESC_CA3145AA	PNUSAE000957	SRR2481205;ILLUMINA;Paired;;SRX1272442				NA	NA	NA	North America	United States						EDLB-CDC	Escherichia coli								PRJNA218110	SRP046387		SAMN03893523	SRS1079538	2015-10-23	2015-09-21	Assembled	172.06	98153	5576669	Escherichia coli / Shigella;100.0%	394	10954	2.2	ESC_FA5908AA_AS	NA	21	ST29 Cplx	B1	NA	16	4	12
ESC_CA3146AA	ESC_CA3146AA	PNUSAE000956	SRR2481204;ILLUMINA;Paired;;SRX1272440				NA	NA	NA	North America	United States						EDLB-CDC	Escherichia coli								PRJNA218110	SRP046387		SAMN03856952	SRS1079539	2015-10-23	2015-09-21	Assembled	97.74	100819	5419057	Escherichia coli / Shigella;99.66%	326	13150	2.2	ESC_FA5909AA_AS	NA	16	ST29 Cplx	B1	NA	6	4	12
ESC_CA3153AA	ESC_CA3153AA	PNUSAE000986	SRR2481196;ILLUMINA;Paired;;SRX1272432				NA	NA	NA	North America	United States						EDLB-CDC	Escherichia coli								PRJNA218110	SRP046387		SAMN03939232	SRS1079532	2015-10-23	2015-09-21	Assembled	82.32	99845	5214215	Escherichia coli / Shigella;98.8%	278	11626	2.2	ESC_FA5920AA_AS	NA	16	ST29 Cplx	B1	NA	6	4	12
ESC_CA3154AA	ESC_CA3154AA	PNUSAE000985	SRR2481194;ILLUMINA;Paired;;SRX1272431				NA	NA	NA	North America	United States						EDLB-CDC	Escherichia coli								PRJNA218110	SRP046387		SAMN03857034	SRS1079520	2015-10-23	2015-09-21	Assembled	55.02	59915	5270604	Escherichia coli / Shigella;99.67%	321	25114	2.2	ESC_FA5916AA_AS	NA	16	ST29 Cplx	B1	NA	6	4	12
ESC_CA3155AA	ESC_CA3155AA	PNUSAE000984	SRR2481193;ILLUMINA;Paired;;SRX1272430				NA	NA	NA	North America	United States						EDLB-CDC	Escherichia coli								PRJNA218110	SRP046387		SAMN03857033	SRS1079521	2015-10-23	2015-09-21	Assembled	41.6	43461	5506273	Escherichia coli / Shigella;99.77%	447	39806	2.2	ESC_FA5918AA_AS	NA	21	ST29 Cplx	B1	NA	16	4	12
ESC_CA3157AA	ESC_CA3157AA	PNUSAE000982	SRR2481191;ILLUMINA;Paired;;SRX1272428				NA	NA	NA	North America	United States						EDLB-CDC	Escherichia coli								PRJNA218110	SRP046387		SAMN03856950	SRS1079523	2015-10-23	2015-09-21	Assembled	121.6	101083	5664743	Escherichia coli / Shigella;99.7%	347	10336	2.2	ESC_FA5919AA_AS	NA	21	ST29 Cplx	B1	NA	16	4	12
ESC_CA3159AA	ESC_CA3159AA	PNUSAE000995	SRR2481189;ILLUMINA;Paired;;SRX1272426				NA	NA	NA	North America	United States						EDLB-CDC	Escherichia coli								PRJNA218110	SRP046387		SAMN03976070	SRS1079525	2015-10-23	2015-09-21	Assembled	76.69	96052	5609871	Escherichia coli / Shigella;99.19%	408	8027	2.2	ESC_FA5925AA_AS	NA	16	ST29 Cplx	B1	NA	6	4	12
ESC_CA3160AA	ESC_CA3160AA	PNUSAE000994	SRR2481187;ILLUMINA;Paired;;SRX1272425				NA	NA	NA	North America	United States						EDLB-CDC	Escherichia coli								PRJNA218110	SRP046387		SAMN03976069	SRS1079495	2015-10-23	2015-09-21	Assembled	70.85	98822	5564046	Escherichia coli / Shigella;100.0%	424	8070	2.2	ESC_FA5923AA_AS	NA	21	ST29 Cplx	B1	NA	16	4	12
ESC_CA3161AA	ESC_CA3161AA	PNUSAE000993	SRR2481186;ILLUMINA;Paired;;SRX1272424				NA	NA	NA	North America	United States						EDLB-CDC	Escherichia coli								PRJNA218110	SRP046387		SAMN03976068	SRS1079497	2015-10-23	2015-09-21	Assembled	58.09	93048	5573377	Escherichia coli / Shigella;100.0%	395	12091	2.2	ESC_FA5924AA_AS	NA	21	ST29 Cplx	B1	NA	16	4	12
ESC_CA3164AA	ESC_CA3164AA	PNUSAE001027	SRR2481183;ILLUMINA;Paired;;SRX1272421				NA	NA	NA	North America	United States						EDLB-CDC	Escherichia coli								PRJNA218110	SRP046387		SAMN03897541	SRS1079498	2015-10-23	2015-09-21	Assembled	66.54	118055	5667381	Escherichia coli / Shigella;100.0%	321	15144	2.2	ESC_FA5927AA_AS	NA	21	ST29 Cplx	B1	NA	16	4	12
ESC_CA3168AA	ESC_CA3168AA	PNUSAE001023	SRR2481143;ILLUMINA;Paired;;SRX1272380				NA	NA	NA	North America	United States						EDLB-CDC	Escherichia coli								PRJNA218110	SRP046387		SAMN03897537	SRS1079488	2015-10-23	2015-09-21	Assembled	73.46	105523	5443510	Escherichia coli / Shigella;99.57%	258	12815	2.2	ESC_FA5935AA_AS	NA	16	ST29 Cplx	B1	NA	6	4	12
ESC_CA3170AA	ESC_CA3170AA	PNUSAE001021	SRR2481141;ILLUMINA;Paired;;SRX1272378				NA	NA	NA	North America	United States						EDLB-CDC	Escherichia coli								PRJNA218110	SRP046387		SAMN03897535	SRS1079490	2015-10-23	2015-09-21	Assembled	83.19	114262	5657343	Escherichia coli / Shigella;100.0%	350	14323	2.2	ESC_FA5933AA_AS	NA	21	ST29 Cplx	B1	NA	16	4	12
ESC_CA3172AA	ESC_CA3172AA	PNUSAE001019	SRR2481139;ILLUMINA;Paired;;SRX1272376				NA	NA	NA	North America	United States						EDLB-CDC	Escherichia coli								PRJNA218110	SRP046387		SAMN03893533	SRS1079492	2015-10-23	2015-09-21	Assembled	65.09	82825	5533531	Escherichia coli / Shigella;100.0%	417	18480	2.2	ESC_FA5934AA_AS	NA	21	ST29 Cplx	B1	NA	16	4	12
ESC_CA3173AA	ESC_CA3173AA	PNUSAE001018	SRR2481138;ILLUMINA;Paired;;SRX1272375				NA	NA	NA	North America	United States						EDLB-CDC	Escherichia coli								PRJNA218110	SRP046387		SAMN03893532	SRS1079493	2015-10-23	2015-09-21	Assembled	122.12	103094	5615489	Escherichia coli / Shigella;99.7%	352	11799	2.2	ESC_FA5936AA_AS	NA	21	ST29 Cplx	B1	NA	16	4	12
ESC_CA3174AA	ESC_CA3174AA	PNUSAE001017	SRR2481136;ILLUMINA;Paired;;SRX1272374				NA	NA	NA	North America	United States						EDLB-CDC	Escherichia coli								PRJNA218110	SRP046387		SAMN03893531	SRS1079494	2015-10-23	2015-09-21	Assembled	93.34	108618	5610942	Escherichia coli / Shigella;100.0%	367	14315	2.2	ESC_FA5941AA_AS	NA	21	ST29 Cplx	B1	NA	16	4	12
ESC_CA3175AA	ESC_CA3175AA	PNUSAE001016	SRR2481135;ILLUMINA;Paired;;SRX1272373				NA	NA	NA	North America	United States						EDLB-CDC	Escherichia coli								PRJNA218110	SRP046387		SAMN03893530	SRS1079460	2015-10-23	2015-09-21	Assembled	147.28	126145	5326935	Escherichia coli / Shigella;98.27%	255	8065	2.2	ESC_FA5937AA_AS	NA	16	ST29 Cplx	B1	NA	6	4	12
ESC_CA3177AA	ESC_CA3177AA	PNUSAE001014	SRR2481133;ILLUMINA;Paired;;SRX1272371				NA	NA	NA	North America	United States						EDLB-CDC	Escherichia coli								PRJNA218110	SRP046387		SAMN03893528	SRS1079462	2015-10-23	2015-09-21	Assembled	121.3	117274	5371973	Escherichia coli / Shigella;98.64%	251	8903	2.2	ESC_FA5946AA_AS	NA	16	ST29 Cplx	B1	NA	6	4	12
ESC_CA3180AA	ESC_CA3180AA	PNUSAE001011	SRR2481130;ILLUMINA;Paired;;SRX1272367				NA	NA	NA	North America	United States						EDLB-CDC	Escherichia coli								PRJNA218110	SRP046387		SAMN03940855	SRS1079465	2015-10-23	2015-09-21	Assembled	117.27	101082	5554867	Escherichia coli / Shigella;99.74%	409	9455	2.2	ESC_FA5948AA_AS	NA	21	ST29 Cplx	B1	NA	16	4	12
ESC_CA3183AA	ESC_CA3183AA	PNUSAE000997	SRR2481127;ILLUMINA;Paired;;SRX1272363				NA	NA	NA	North America	United States						EDLB-CDC	Escherichia coli								PRJNA218110	SRP046387		SAMN03854229	SRS1079451	2015-10-23	2015-09-21	Assembled	36.76	84459	5578169	Escherichia coli / Shigella;99.46%	403	35554	2.2	ESC_FA5951AA_AS	NA	21	ST29 Cplx	B1	NA	16	4	12
ESC_CA3184AA	ESC_CA3184AA	PNUSAE000996	SRR2481126;ILLUMINA;Paired;;SRX1272362				NA	NA	NA	North America	United States						EDLB-CDC	Escherichia coli								PRJNA218110	SRP046387		SAMN03854228	SRS1079452	2015-10-23	2015-09-21	Assembled	57.61	104385	5373706	Escherichia coli / Shigella;98.42%	290	14875	2.2	ESC_FA5945AA_AS	NA	16	ST29 Cplx	B1	NA	6	4	12
ESC_CA3186AA	ESC_CA3186AA	PNUSAE001003	SRR2481124;ILLUMINA;Paired;;SRX1272360				NA	NA	NA	North America	United States						EDLB-CDC	Escherichia coli								PRJNA218110	SRP046387		SAMN03857015	SRS1079454	2015-10-23	2015-09-21	Assembled	216.04	114432	5606500	Escherichia coli / Shigella;99.69%	352	8928	2.2	ESC_FA5955AA_AS	NA	21	ST29 Cplx	B1	NA	16	4	12
ESC_CA3196AA	ESC_CA3196AA	PNUSAE001070	SRR2480714;ILLUMINA;Paired;;SRX1272350				NA	NA	NA	North America	United States						EDLB-CDC	Escherichia coli								PRJNA218110	SRP046387		SAMN03952629	SRS1079431	2015-10-23	2015-09-21	Assembled	112.33	104313	5590470	Escherichia coli / Shigella;99.43%	376	17222	2.2	ESC_FA5958AA_AS	NA	21	ST29 Cplx	B1	NA	16	4	12
ESC_CA3198AA	ESC_CA3198AA	PNUSAE001068	SRR2480712;ILLUMINA;Paired;;SRX1272347				NA	NA	NA	North America	United States						EDLB-CDC	Escherichia coli								PRJNA218110	SRP046387		SAMN03922859	SRS1079434	2015-10-23	2015-09-21	Assembled	103.12	118063	5534180	Escherichia coli / Shigella;99.34%	331	12978	2.2	ESC_FA5966AA_AS	NA	21	ST29 Cplx	B1	NA	16	4	12
ESC_CA3200AA	ESC_CA3200AA	PNUSAE001066	SRR2480710;ILLUMINA;Paired;;SRX1272345				NA	NA	NA	North America	United States						EDLB-CDC	Escherichia coli								PRJNA218110	SRP046387		SAMN03948299	SRS1079436	2015-10-23	2015-09-21	Assembled	116.3	96425	5404891	Escherichia coli / Shigella;99.68%	348	16633	2.2	ESC_FA5962AA_AS	NA	16	ST29 Cplx	B1	NA	6	4	12
ESC_CA3201AA	ESC_CA3201AA	PNUSAE001065	SRR2480709;ILLUMINA;Paired;;SRX1272344				NA	NA	NA	North America	United States						EDLB-CDC	Escherichia coli								PRJNA218110	SRP046387		SAMN03948298	SRS1079437	2015-10-23	2015-09-21	Assembled	152.3	101082	5699195	Escherichia coli / Shigella;100.0%	393	14393	2.2	ESC_FA5969AA_AS	NA	21	ST29 Cplx	B1	NA	16	4	12
ESC_CA3202AA	ESC_CA3202AA	PNUSAE001064	SRR2480690;ILLUMINA;Paired;;SRX1272325				NA	NA	NA	North America	United States						EDLB-CDC	Escherichia coli								PRJNA218110	SRP046387		SAMN03948297	SRS1079423	2015-10-23	2015-09-21	Assembled	120.22	98200	5624593	Escherichia coli / Shigella;99.69%	343	14207	2.2	ESC_FA5965AA_AS	NA	21	ST29 Cplx	B1	NA	16	4	12
ESC_CA3203AA	ESC_CA3203AA	PNUSAE001063	SRR2480689;ILLUMINA;Paired;;SRX1272324				NA	NA	NA	North America	United States						EDLB-CDC	Escherichia coli								PRJNA218110	SRP046387		SAMN03948296	SRS1079424	2015-10-23	2015-09-21	Assembled	135.7	92739	5633930	Escherichia coli / Shigella;99.71%	357	11537	2.2	ESC_FA5964AA_AS	NA	21	ST29 Cplx	B1	NA	16	4	12
ESC_CA3206AA	ESC_CA3206AA	PNUSAE001060	SRR2480686;ILLUMINA;Paired;;SRX1272321				NA	NA	NA	North America	United States						EDLB-CDC	Escherichia coli								PRJNA218110	SRP046387		SAMN03952634	SRS1079427	2015-10-23	2015-09-21	Assembled	72.88	104256	5602381	Escherichia coli / Shigella;100.0%	367	19023	2.2	ESC_FA5968AA_AS	NA	21	ST29 Cplx	B1	NA	16	4	12
ESC_CA3207AA	ESC_CA3207AA	PNUSAE001059	SRR2480685;ILLUMINA;Paired;;SRX1272320				NA	NA	NA	North America	United States						EDLB-CDC	Escherichia coli								PRJNA218110	SRP046387		SAMN03952633	SRS1079428	2015-10-23	2015-09-21	Assembled	87.07	99160	5645805	Escherichia coli / Shigella;100.0%	335	16192	2.2	ESC_FA5975AA_AS	NA	21	ST29 Cplx	B1	NA	16	4	12
ESC_CA3209AA	ESC_CA3209AA	PNUSAE001057	SRR2480683;ILLUMINA;Paired;;SRX1272318				NA	NA	NA	North America	United States						EDLB-CDC	Escherichia coli								PRJNA218110	SRP046387		SAMN03952631	SRS1079405	2015-10-23	2015-09-21	Assembled	131.75	99845	5251746	Escherichia coli / Shigella;99.29%	308	14183	2.2	ESC_FA5971AA_AS	NA	16	ST29 Cplx	B1	NA	6	4	12
ESC_CA3218AA	ESC_CA3218AA	PNUSAE001047	SRR2480673;ILLUMINA;Paired;;SRX1272308				NA	NA	NA	North America	United States						EDLB-CDC	Escherichia coli								PRJNA218110	SRP046387		SAMN03939348	SRS1079399	2015-10-23	2015-09-21	Assembled	153.62	101082	5566465	Escherichia coli / Shigella;99.75%	437	6622	2.2	ESC_FA5980AA_AS	NA	21	ST29 Cplx	B1	NA	16	4	12
ESC_CA3221AA	ESC_CA3221AA	PNUSAE001044	SRR2480670;ILLUMINA;Paired;;SRX1272305				NA	NA	NA	North America	United States						EDLB-CDC	Escherichia coli								PRJNA218110	SRP046387		SAMN03897363	SRS1079402	2015-10-23	2015-09-21	Assembled	103.41	79444	5517098	Escherichia coli / Shigella;100.0%	409	16533	2.2	ESC_FA5983AA_AS	NA	21	ST29 Cplx	B1	NA	16	4	12
ESC_CA3226AA	ESC_CA3226AA	PNUSAE001039	SRR2480665;ILLUMINA;Paired;;SRX1272300				NA	NA	NA	North America	United States						EDLB-CDC	Escherichia coli								PRJNA218110	SRP046387		SAMN03897359	SRS1079392	2015-10-23	2015-09-21	Assembled	75.58	105056	5206153	Escherichia coli / Shigella;99.17%	258	10342	2.2	ESC_FA5990AA_AS	NA	16	ST29 Cplx	B1	NA	6	4	12
ESC_CA3228AA	ESC_CA3228AA	PNUSAE001037	SRR2480662;ILLUMINA;Paired;;SRX1272298				NA	NA	NA	North America	United States						EDLB-CDC	Escherichia coli								PRJNA218110	SRP046387		SAMN03897367	SRS1079394	2015-10-23	2015-09-21	Assembled	83.88	104256	5604708	Escherichia coli / Shigella;100.0%	389	14252	2.2	ESC_FA5994AA_AS	NA	723	ST29 Cplx		NA	16	154	12
ESC_CA3229AA	ESC_CA3229AA	PNUSAE001036	SRR2480661;ILLUMINA;Paired;;SRX1272297				NA	NA	NA	North America	United States						EDLB-CDC	Escherichia coli								PRJNA218110	SRP046387		SAMN03897366	SRS1079395	2015-10-23	2015-09-21	Assembled	70.39	84193	5670309	Escherichia coli / Shigella;99.57%	512	26852	2.2	ESC_FA5993AA_AS	NA	21	ST29 Cplx	B1	NA	16	4	12
ESC_CA3231AA	ESC_CA3231AA	PNUSAE001032	SRR2480659;ILLUMINA;Paired;;SRX1272295				NA	NA	NA	North America	United States						EDLB-CDC	Escherichia coli								PRJNA218110	SRP046387		SAMN03938643	SRS1079384	2015-10-23	2015-09-21	Assembled	69.79	89352	5146830	Escherichia coli / Shigella;99.25%	285	14233	2.2	ESC_FA5997AA_AS	NA	16	ST29 Cplx	B1	NA	6	4	12
ESC_CA3236AA	ESC_CA3236AA	PNUSAE001034	SRR2480654;ILLUMINA;Paired;;SRX1272289				NA	NA	NA	North America	United States						EDLB-CDC	Escherichia coli								PRJNA218110	SRP046387		SAMN03897364	SRS1079377	2015-10-23	2015-09-21	Assembled	97.91	111806	5543708	Escherichia coli / Shigella;99.7%	373	5652	2.2	ESC_FA5998AA_AS	NA	21	ST29 Cplx	B1	NA	16	4	12
ESC_CA3239AA	ESC_CA3239AA	PNUSAE001156	SRR2480651;ILLUMINA;Paired;;SRX1272286				NA	NA	NA	North America	United States						EDLB-CDC	Escherichia coli								PRJNA218110	SRP046387		SAMN04099955	SRS1079380	2015-10-23	2015-09-21	Assembled	44.18	87831	5726307	Escherichia coli / Shigella;100.0%	415	34865	2.2	ESC_FA6001AA_AS	NA	21	ST29 Cplx	B1	NA	16	4	12
ESC_CA3242AA	ESC_CA3242AA	PNUSAE001363	SRR2480648;ILLUMINA;Paired;;SRX1272283				NA	NA	NA	North America	United States						EDLB-CDC	Escherichia coli								PRJNA218110	SRP046387		SAMN04088928	SRS1079383	2015-10-23	2015-09-21	Assembled	64.41	126995	5404389	Escherichia coli / Shigella;100.0%	269	13953	2.2	ESC_FA6004AA_AS	NA	5429	ST29 Cplx	B1	NA	16	4	12
ESC_CA3245AA	ESC_CA3245AA	PNUSAE001386	SRR2480645;ILLUMINA;Paired;;SRX1272280				NA	NA	NA	North America	United States						EDLB-CDC	Escherichia coli								PRJNA218110	SRP046387		SAMN04088931	SRS1079374	2015-10-23	2015-09-21	Assembled	82.33	135527	5330348	Escherichia coli / Shigella;99.06%	228	9952	2.2	ESC_FA6007AA_AS	NA	16	ST29 Cplx	B1	NA	6	4	12
ESC_CA3246AA	ESC_CA3246AA	PNUSAE001385	SRR2480644;ILLUMINA;Paired;;SRX1272279				NA	NA	NA	North America	United States						EDLB-CDC	Escherichia coli								PRJNA218110	SRP046387		SAMN04088930	SRS1079375	2015-10-23	2015-09-21	Assembled	88.48	150774	5374501	Escherichia coli / Shigella;99.13%	258	10800	2.2	ESC_FA6012AA_AS	NA	2836	ST29 Cplx	B1	NA	6	135	12
ESC_CA3249AA	ESC_CA3249AA	PNUSAE001426	SRR2480640;ILLUMINA;Paired;;SRX1272276				NA	NA	NA	North America	United States						EDLB-CDC	Escherichia coli								PRJNA218110	SRP046387		SAMN04099856	SRS1079364	2015-10-23	2015-09-21	Assembled	76.75	100013	5371180	Escherichia coli / Shigella;99.34%	327	11217	2.2	ESC_FA6015AA_AS	NA	16	ST29 Cplx	B1	NA	6	4	12
ESC_CA3256AA	ESC_CA3256AA	FSIS1501196	SRR2239759;ILLUMINA;Paired;500;SRX1182124	Livestock	Bovine	Animal-Calf-Formula-fed Veal	2015	NA	NA	North America	United States	Pennsylvania					USDA-FSIS	Escherichia coli		O111						PRJNA268206	SRP050539		SAMN04027108	SRS1054378	2015-10-23	2015-09-03	Assembled	61.58	100323	5273499	Escherichia coli / Shigella;100.0%	281	24759	2.2	ESC_FA6021AA_AS	NA	16	ST29 Cplx	B1	NA	6	4	12
ESC_CA3270AA	ESC_CA3270AA	PNUSAE001092	SRR2417091;ILLUMINA;Paired;;SRX1248619				NA	NA	NA	North America	United States						EDLB-CDC	Escherichia coli								PRJNA218110	SRP046387		SAMN04013191	SRS1070729	2015-10-23	2015-09-15	Assembled	91.32	110494	5209370	Escherichia coli / Shigella;99.11%	241	7116	2.2	ESC_FA6035AA_AS	NA	16	ST29 Cplx	B1	NA	6	4	12
ESC_CA3271AA	ESC_CA3271AA	PNUSAE001091	SRR2417090;ILLUMINA;Paired;;SRX1248617				NA	NA	NA	North America	United States						EDLB-CDC	Escherichia coli								PRJNA218110	SRP046387		SAMN04013190	SRS1070728	2015-10-23	2015-09-15	Assembled	49.83	93761	5536742	Escherichia coli / Shigella;100.0%	364	19896	2.2	ESC_FA6036AA_AS	NA	21	ST29 Cplx	B1	NA	16	4	12
ESC_CA3274AA	ESC_CA3274AA	PNUSAE001088	SRR2417086;ILLUMINA;Paired;;SRX1248613				NA	NA	NA	North America	United States						EDLB-CDC	Escherichia coli								PRJNA218110	SRP046387		SAMN03952624	SRS1070732	2015-10-23	2015-09-15	Assembled	74.64	66667	5723356	Escherichia coli / Shigella;100.0%	453	26693	2.2	ESC_FA6039AA_AS	NA	21	ST29 Cplx	B1	NA	16	4	12
ESC_CA3279AA	ESC_CA3279AA	PNUSAE001083	SRR2417081;ILLUMINA;Paired;;SRX1248606				NA	NA	NA	North America	United States						EDLB-CDC	Escherichia coli								PRJNA218110	SRP046387		SAMN03922863	SRS1070724	2015-10-23	2015-09-15	Assembled	83.67	103977	5525942	Escherichia coli / Shigella;97.79%	249	14338	2.2	ESC_FA6044AA_AS	NA	16	ST29 Cplx	B1	NA	6	4	12
ESC_CA3282AA	ESC_CA3282AA	PNUSAE001080	SRR2417078;ILLUMINA;Paired;;SRX1248603				NA	NA	NA	North America	United States						EDLB-CDC	Escherichia coli								PRJNA218110	SRP046387		SAMN03952620	SRS1070727	2015-10-23	2015-09-15	Assembled	125.06	99508	5310210	Escherichia coli / Shigella;100.0%	342	15903	2.2	ESC_FA6047AA_AS	NA	16	ST29 Cplx	B1	NA	6	4	12
ESC_CA3284AA	ESC_CA3284AA	PNUSAE001078	SRR2417075;ILLUMINA;Paired;;SRX1248601				NA	NA	NA	North America	United States						EDLB-CDC	Escherichia coli								PRJNA218110	SRP046387		SAMN03952618	SRS1070715	2015-10-23	2015-09-15	Assembled	82.09	101082	5624818	Escherichia coli / Shigella;99.7%	364	19801	2.2	ESC_FA6046AA_AS	NA	21	ST29 Cplx	B1	NA	16	4	12
ESC_CA3285AA	ESC_CA3285AA	PNUSAE001077	SRR2417074;ILLUMINA;Paired;;SRX1248600				NA	NA	NA	North America	United States						EDLB-CDC	Escherichia coli								PRJNA218110	SRP046387		SAMN03952617	SRS1070716	2015-10-23	2015-09-15	Assembled	116.14	104231	5313308	Escherichia coli / Shigella;99.57%	257	12317	2.2	ESC_FA6050AA_AS	NA	16	ST29 Cplx	B1	NA	6	4	12
ESC_CA3286AA	ESC_CA3286AA	PNUSAE001076	SRR2417073;ILLUMINA;Paired;;SRX1248599				NA	NA	NA	North America	United States						EDLB-CDC	Escherichia coli								PRJNA218110	SRP046387		SAMN03952628	SRS1070717	2015-10-23	2015-09-15	Assembled	124.32	104520	5584474	Escherichia coli / Shigella;99.69%	351	14725	2.2	ESC_FA6051AA_AS	NA	21	ST29 Cplx	B1	NA	16	4	12
ESC_CA3287AA	ESC_CA3287AA	PNUSAE001075	SRR2417072;ILLUMINA;Paired;;SRX1248598				NA	NA	NA	North America	United States						EDLB-CDC	Escherichia coli								PRJNA218110	SRP046387		SAMN03952627	SRS1070718	2015-10-23	2015-09-15	Assembled	158.65	104556	5684911	Escherichia coli / Shigella;99.68%	332	12833	2.2	ESC_FA6049AA_AS	NA	21	ST29 Cplx	B1	NA	16	4	12
ESC_CA3290AA	ESC_CA3290AA	PNUSAE001072	SRR2417069;ILLUMINA;Paired;;SRX1248593				NA	NA	NA	North America	United States						EDLB-CDC	Escherichia coli								PRJNA218110	SRP046387		SAMN04005868	SRS1070712	2015-10-23	2015-09-15	Assembled	166.67	115350	5477520	Escherichia coli / Shigella;99.36%	337	14303	2.2	ESC_FA6052AA_AS	NA	21	ST29 Cplx	B1	NA	16	4	12
ESC_CA3293AA	ESC_CA3293AA	PNUSAE001154	SRR2417066;ILLUMINA;Paired;;SRX1248589				NA	NA	NA	North America	United States						EDLB-CDC	Escherichia coli								PRJNA218110	SRP046387		SAMN04075848	SRS1070703	2015-10-23	2015-09-15	Assembled	80.03	114432	5590711	Escherichia coli / Shigella;100.0%	357	11295	2.2	ESC_FA4652AA_AS	NA	21	ST29 Cplx	B1	NA	16	4	12
ESC_CA3294AA	ESC_CA3294AA	PNUSAE001153	SRR2417065;ILLUMINA;Paired;;SRX1248588				NA	NA	NA	North America	United States						EDLB-CDC	Escherichia coli								PRJNA218110	SRP046387		SAMN04075847	SRS1070704	2015-10-23	2015-09-15	Assembled	50.2	101161	5780281	Escherichia coli / Shigella;100.0%	413	27025	2.2	ESC_FA4654AA_AS	NA	21	ST29 Cplx	B1	NA	16	4	12
ESC_CA3296AA	ESC_CA3296AA	PNUSAE001151	SRR2417063;ILLUMINA;Paired;;SRX1248586				NA	NA	NA	North America	United States						EDLB-CDC	Escherichia coli								PRJNA218110	SRP046387		SAMN04027654	SRS1070705	2015-10-23	2015-09-15	Assembled	79.75	53577	5585618	Escherichia coli / Shigella;100.0%	471	18496	2.2	ESC_FA4653AA_AS	NA	21	ST29 Cplx	B1	NA	16	4	12
ESC_CA3297AA	ESC_CA3297AA	PNUSAE001138	SRR2417062;ILLUMINA;Paired;;SRX1248585				NA	NA	NA	North America	United States						EDLB-CDC	Escherichia coli								PRJNA218110	SRP046387		SAMN03994227	SRS1070706	2015-10-23	2015-09-15	Assembled	57	93966	5505410	Escherichia coli / Shigella;100.0%	340	37132	2.2	ESC_FA4657AA_AS	NA	723	ST29 Cplx		NA	16	154	12
ESC_CA3298AA	ESC_CA3298AA	PNUSAE001137	SRR2417061;ILLUMINA;Paired;;SRX1248584				NA	NA	NA	North America	United States						EDLB-CDC	Escherichia coli								PRJNA218110	SRP046387		SAMN03994226	SRS1070707	2015-10-23	2015-09-15	Assembled	69.96	118054	5526390	Escherichia coli / Shigella;99.38%	338	14567	2.2	ESC_FA4655AA_AS	NA	21	ST29 Cplx	B1	NA	16	4	12
ESC_CA3303AA	ESC_CA3303AA	PNUSAE001163	SRR2417055;ILLUMINA;Paired;;SRX1248578				NA	NA	NA	North America	United States						EDLB-CDC	Escherichia coli								PRJNA218110	SRP046387		SAMN03996571	SRS1070708	2015-10-23	2015-09-15	Assembled	49.16	80262	5540486	Escherichia coli / Shigella;100.0%	347	30563	2.2	ESC_FA4663AA_AS	NA	21	ST29 Cplx	B1	NA	16	4	12
ESC_CA3314AA	ESC_CA3314AA	PNUSAE001228	SRR2417044;ILLUMINA;Paired;;SRX1248564				NA	NA	NA	North America	United States						EDLB-CDC	Escherichia coli								PRJNA218110	SRP046387		SAMN04009651	SRS1070689	2015-10-23	2015-09-15	Assembled	87.56	58766	5755550	Escherichia coli / Shigella;97.5%	474	25421	2.2	ESC_FA4670AA_AS	NA	21	ST29 Cplx	B1	NA	16	4	12
ESC_CA3316AA	ESC_CA3316AA	PNUSAE001274	SRR2417040;ILLUMINA;Paired;;SRX1248561				NA	NA	NA	North America	United States						EDLB-CDC	Escherichia coli								PRJNA218110	SRP046387		SAMN04015046	SRS1070677	2015-10-23	2015-09-15	Assembled	147.27	92172	5652412	Escherichia coli / Shigella;99.76%	444	7451	2.2	ESC_FA4674AA_AS	NA	21	ST29 Cplx	B1	NA	16	4	12
ESC_CA3321AA	ESC_CA3321AA	PNUSAE001269	SRR2417035;ILLUMINA;Paired;;SRX1248555				NA	NA	NA	North America	United States						EDLB-CDC	Escherichia coli								PRJNA218110	SRP046387		SAMN04013194	SRS1070683	2015-10-23	2015-09-15	Assembled	78.91	92398	5666844	Escherichia coli / Shigella;100.0%	335	10529	2.2	ESC_FA4683AA_AS	NA	21	ST29 Cplx	B1	NA	16	4	12
ESC_CA3324AA	ESC_CA3324AA	PNUSAE001303	SRR2417032;ILLUMINA;Paired;;SRX1248552				NA	NA	NA	North America	United States						EDLB-CDC	Escherichia coli								PRJNA218110	SRP046387		SAMN04032745	SRS1070674	2015-10-23	2015-09-15	Assembled	147.83	101082	5700300	Escherichia coli / Shigella;100.0%	335	13914	2.2	ESC_FA4686AA_AS	NA	21	ST29 Cplx	B1	NA	16	4	12
ESC_CA3325AA	ESC_CA3325AA	PNUSAE001301	SRR2417031;ILLUMINA;Paired;;SRX1248551				NA	NA	NA	North America	United States						EDLB-CDC	Escherichia coli								PRJNA218110	SRP046387		SAMN04015055	SRS1070675	2015-10-23	2015-09-15	Assembled	86.5	57488	5521604	Escherichia coli / Shigella;99.47%	411	24083	2.2	ESC_FA4680AA_AS	NA	21	ST29 Cplx	B1	NA	16	4	12
ESC_CA3326AA	ESC_CA3326AA	PNUSAE001300	SRR2417030;ILLUMINA;Paired;;SRX1248550				NA	NA	NA	North America	United States						EDLB-CDC	Escherichia coli								PRJNA218110	SRP046387		SAMN04015054	SRS1070676	2015-10-23	2015-09-15	Assembled	89.81	58503	5549898	Escherichia coli / Shigella;100.0%	449	21332	2.2	ESC_FA4682AA_AS	NA	21	ST29 Cplx	B1	NA	16	4	12
ESC_CA3327AA	ESC_CA3327AA	PNUSAE001299	SRR2417029;ILLUMINA;Paired;;SRX1248549				NA	NA	NA	North America	United States						EDLB-CDC	Escherichia coli								PRJNA218110	SRP046387		SAMN04015053	SRS1070684	2015-10-23	2015-09-15	Assembled	84.3	67063	5600011	Escherichia coli / Shigella;99.72%	375	19690	2.2	ESC_FA4689AA_AS	NA	723	ST29 Cplx		NA	16	154	12
ESC_CA3328AA	ESC_CA3328AA	PNUSAE001298	SRR2417021;ILLUMINA;Paired;;SRX1248541				NA	NA	NA	North America	United States						EDLB-CDC	Escherichia coli								PRJNA218110	SRP046387		SAMN04015052	SRS1070670	2015-10-23	2015-09-15	Assembled	85.4	59775	5553593	Escherichia coli / Shigella;100.0%	422	24214	2.2	ESC_FA4684AA_AS	NA	21	ST29 Cplx	B1	NA	16	4	12
ESC_CA3329AA	ESC_CA3329AA	PNUSAE001297	SRR2417020;ILLUMINA;Paired;;SRX1248539				NA	NA	NA	North America	United States						EDLB-CDC	Escherichia coli								PRJNA218110	SRP046387		SAMN04007136	SRS1070666	2015-10-23	2015-09-15	Assembled	65.14	135935	5245690	Escherichia coli / Shigella;99.52%	230	12360	2.2	ESC_FA4685AA_AS	NA	16	ST29 Cplx	B1	NA	6	4	12
ESC_CA3330AA	ESC_CA3330AA	PNUSAE001296	SRR2417019;ILLUMINA;Paired;;SRX1248538				NA	NA	NA	North America	United States						EDLB-CDC	Escherichia coli								PRJNA218110	SRP046387		SAMN04028182	SRS1070667	2015-10-23	2015-09-15	Assembled	94.05	100975	5566258	Escherichia coli / Shigella;100.0%	348	14229	2.2	ESC_FA4692AA_AS	NA	21	ST29 Cplx	B1	NA	16	4	12
ESC_CA3335AA	ESC_CA3335AA	PNUSAE001290	SRR2415897;ILLUMINA;Paired;;SRX1248163				NA	NA	NA	North America	United States						EDLB-CDC	Escherichia coli								PRJNA218110	SRP046387		SAMN04028174	SRS1070516	2015-10-23	2015-09-15	Assembled	74.45	127122	5597714	Escherichia coli / Shigella;100.0%	280	11249	2.2	ESC_FA4691AA_AS	NA	21	ST29 Cplx	B1	NA	16	4	12
ESC_CA3338AA	ESC_CA3338AA	PNUSAE001287	SRR2415894;ILLUMINA;Paired;;SRX1248160				NA	NA	NA	North America	United States						EDLB-CDC	Escherichia coli								PRJNA218110	SRP046387		SAMN04028173	SRS1070511	2015-10-23	2015-09-15	Assembled	52.95	111806	5639357	Escherichia coli / Shigella;100.0%	268	16328	2.2	ESC_FA4693AA_AS	NA	21	ST29 Cplx	B1	NA	16	4	12
ESC_CA3339AA	ESC_CA3339AA	PNUSAE001286	SRR2415893;ILLUMINA;Paired;;SRX1248159				NA	NA	NA	North America	United States						EDLB-CDC	Escherichia coli								PRJNA218110	SRP046387		SAMN04007132	SRS1070512	2015-10-23	2015-09-15	Assembled	70.37	99770	5253353	Escherichia coli / Shigella;99.1%	235	14665	2.2	ESC_FA4699AA_AS	NA	5724	ST29 Cplx		NA	6	4	487
ESC_CA3343AA	ESC_CA3343AA	PNUSAE001282	SRR2415889;ILLUMINA;Paired;;SRX1248155				NA	NA	NA	North America	United States						EDLB-CDC	Escherichia coli								PRJNA218110	SRP046387		SAMN04028172	SRS1070504	2015-10-23	2015-09-15	Assembled	50.13	99679	5452091	Escherichia coli / Shigella;99.56%	249	16622	2.2	ESC_FA4701AA_AS	NA	16	ST29 Cplx	B1	NA	6	4	12
ESC_CA3344AA	ESC_CA3344AA	PNUSAE001281	SRR2415888;ILLUMINA;Paired;;SRX1248154				NA	NA	NA	North America	United States						EDLB-CDC	Escherichia coli								PRJNA218110	SRP046387		SAMN04028171	SRS1070505	2015-10-23	2015-09-15	Assembled	95.36	135467	5343952	Escherichia coli / Shigella;99.04%	229	7844	2.2	ESC_FA4702AA_AS	NA	16	ST29 Cplx	B1	NA	6	4	12
ESC_CA3345AA	ESC_CA3345AA	PNUSAE001280	SRR2415887;ILLUMINA;Paired;;SRX1248153				NA	NA	NA	North America	United States						EDLB-CDC	Escherichia coli								PRJNA218110	SRP046387		SAMN04028170	SRS1070506	2015-10-23	2015-09-15	Assembled	28.67	90501	5625695	Escherichia coli / Shigella;98.37%	332	46689	2.2	ESC_FA4703AA_AS	NA	5723	ST29 Cplx		NA	6	4	486
ESC_CA3346AA	ESC_CA3346AA	PNUSAE001279	SRR2415886;ILLUMINA;Paired;;SRX1248152				NA	NA	NA	North America	United States						EDLB-CDC	Escherichia coli								PRJNA218110	SRP046387		SAMN04015051	SRS1070507	2015-10-23	2015-09-15	Assembled	116.6	108180	5565330	Escherichia coli / Shigella;99.71%	383	6945	2.2	ESC_FA4704AA_AS	NA	21	ST29 Cplx	B1	NA	16	4	12
ESC_CA3347AA	ESC_CA3347AA	PNUSAE001278	SRR2415868;ILLUMINA;Paired;;SRX1248151				NA	NA	NA	North America	United States						EDLB-CDC	Escherichia coli								PRJNA218110	SRP046387		SAMN04015050	SRS1070501	2015-10-23	2015-09-15	Assembled	153.94	89301	5731389	Escherichia coli / Shigella;100.0%	489	10528	2.2	ESC_FA4705AA_AS	NA	21	ST29 Cplx	B1	NA	16	4	12
ESC_CA3348AA	ESC_CA3348AA	PNUSAE001277	SRR2415867;ILLUMINA;Paired;;SRX1248150				NA	NA	NA	North America	United States						EDLB-CDC	Escherichia coli								PRJNA218110	SRP046387		SAMN04015049	SRS1070502	2015-10-23	2015-09-15	Assembled	139.53	84026	5696279	Escherichia coli / Shigella;99.76%	443	12468	2.2	ESC_FA4706AA_AS	NA	21	ST29 Cplx	B1	NA	16	4	12
ESC_CA3349AA	ESC_CA3349AA	PNUSAE001276	SRR2415866;ILLUMINA;Paired;;SRX1248149				NA	NA	NA	North America	United States						EDLB-CDC	Escherichia coli								PRJNA218110	SRP046387		SAMN04015048	SRS1070503	2015-10-23	2015-09-15	Assembled	113.77	101074	5764512	Escherichia coli / Shigella;97.61%	458	12663	2.2	ESC_FA4707AA_AS	NA	21	ST29 Cplx	B1	NA	16	4	12
ESC_CA3352AA	ESC_CA3352AA	PNUSAE001344	SRR2415863;ILLUMINA;Paired;;SRX1248146				NA	NA	NA	North America	United States						EDLB-CDC	Escherichia coli								PRJNA218110	SRP046387		SAMN04032635	SRS1070500	2015-10-23	2015-09-15	Assembled	156.75	103646	5591310	Escherichia coli / Shigella;99.74%	397	12878	2.2	ESC_FA4710AA_AS	NA	21	ST29 Cplx	B1	NA	16	4	12
ESC_CA3355AA	ESC_CA3355AA	PNUSAE001341	SRR2415860;ILLUMINA;Paired;;SRX1248143				NA	NA	NA	North America	United States						EDLB-CDC	Escherichia coli								PRJNA218110	SRP046387		SAMN04019616	SRS1070496	2015-10-23	2015-09-15	Assembled	83.79	93578	5459486	Escherichia coli / Shigella;99.04%	356	9745	2.2	ESC_FA4713AA_AS	NA	16	ST29 Cplx	B1	NA	6	4	12
ESC_CA3362AA	ESC_CA3362AA	PNUSAE001334	SRR2415853;ILLUMINA;Paired;;SRX1248136				NA	NA	NA	North America	United States						EDLB-CDC	Escherichia coli								PRJNA218110	SRP046387		SAMN04018931	SRS1070491	2015-10-23	2015-09-15	Assembled	74.31	103300	5624594	Escherichia coli / Shigella;99.7%	361	15037	2.2	ESC_FA4719AA_AS	NA	21	ST29 Cplx	B1	NA	16	4	12
ESC_CA3364AA	ESC_CA3364AA	PNUSAE001331	SRR2415851;ILLUMINA;Paired;;SRX1248134				NA	NA	NA	North America	United States						EDLB-CDC	Escherichia coli								PRJNA218110	SRP046387		SAMN04017689	SRS1070486	2015-10-23	2015-09-15	Assembled	61.21	105912	5283318	Escherichia coli / Shigella;100.0%	271	10516	2.2	ESC_FA4723AA_AS	NA	16	ST29 Cplx	B1	NA	6	4	12
ESC_CA3367AA	ESC_CA3367AA	PNUSAE001328	SRR2415848;ILLUMINA;Paired;;SRX1248131				NA	NA	NA	North America	United States						EDLB-CDC	Escherichia coli								PRJNA218110	SRP046387		SAMN04017686	SRS1070483	2015-10-23	2015-09-15	Assembled	89.57	106021	5285847	Escherichia coli / Shigella;100.0%	287	6482	2.2	ESC_FA4726AA_AS	NA	16	ST29 Cplx	B1	NA	6	4	12
ESC_CA3368AA	ESC_CA3368AA	PNUSAE001327	SRR2415847;ILLUMINA;Paired;;SRX1248130				NA	NA	NA	North America	United States						EDLB-CDC	Escherichia coli								PRJNA218110	SRP046387		SAMN04027268	SRS1070484	2015-10-23	2015-09-15	Assembled	49.79	51428	5600868	Escherichia coli / Shigella;99.73%	409	52497	2.2	ESC_FA4725AA_AS	NA	21	ST29 Cplx	B1	NA	16	4	12
ESC_CA3370AA	ESC_CA3370AA	PNUSAE001325	SRR2415845;ILLUMINA;Paired;;SRX1248128				NA	NA	NA	North America	United States						EDLB-CDC	Escherichia coli								PRJNA218110	SRP046387		SAMN04027266	SRS1070480	2015-10-23	2015-09-15	Assembled	34.03	44824	5676461	Escherichia coli / Shigella;98.02%	429	69619	2.2	ESC_FA4729AA_AS	NA	21	ST29 Cplx	B1	NA	16	4	12
ESC_CA3371AA	ESC_CA3371AA	PNUSAE001324	SRR2415844;ILLUMINA;Paired;;SRX1248127				NA	NA	NA	North America	United States						EDLB-CDC	Escherichia coli								PRJNA218110	SRP046387		SAMN04027265	SRS1070481	2015-10-23	2015-09-15	Assembled	53.23	60145	5555544	Escherichia coli / Shigella;99.69%	351	38608	2.2	ESC_FA4728AA_AS	NA	21	ST29 Cplx	B1	NA	16	4	12
ESC_CA3373AA	ESC_CA3373AA	PNUSAE001322	SRR2415842;ILLUMINA;Paired;;SRX1248125				NA	NA	NA	North America	United States						EDLB-CDC	Escherichia coli								PRJNA218110	SRP046387		SAMN04075511	SRS1070477	2015-10-23	2015-09-15	Assembled	91.42	98825	5602782	Escherichia coli / Shigella;99.44%	391	4748	2.2	ESC_FA4732AA_AS	NA	21	ST29 Cplx	B1	NA	16	4	12
ESC_CA3374AA	ESC_CA3374AA	PNUSAE001320	SRR2415840;ILLUMINA;Paired;;SRX1248123				NA	NA	NA	North America	United States						EDLB-CDC	Escherichia coli								PRJNA218110	SRP046387		SAMN04027263	SRS1070472	2015-10-23	2015-09-15	Assembled	47.57	99693	5400002	Escherichia coli / Shigella;98.93%	309	17307	2.2	ESC_FA4731AA_AS	NA	16	ST29 Cplx	B1	NA	6	4	12
ESC_CA3375AA	ESC_CA3375AA	PNUSAE001319	SRR2415839;ILLUMINA;Paired;;SRX1248122				NA	NA	NA	North America	United States						EDLB-CDC	Escherichia coli								PRJNA218110	SRP046387		SAMN04027262	SRS1070473	2015-10-23	2015-09-15	Assembled	36.73	43645	5343366	Escherichia coli / Shigella;99.75%	417	56898	2.2	ESC_FA4733AA_AS	NA	29	ST29 Cplx	B1	NA	6	4	12
ESC_CA3377AA	ESC_CA3377AA	PNUSAE001317	SRR2415837;ILLUMINA;Paired;;SRX1248120				NA	NA	NA	North America	United States						EDLB-CDC	Escherichia coli								PRJNA218110	SRP046387		SAMN04075668	SRS1070475	2015-10-23	2015-09-15	Assembled	130.75	114432	5544122	Escherichia coli / Shigella;100.0%	362	8541	2.2	ESC_FA4734AA_AS	NA	5725	ST29 Cplx		NA	16	4	12
ESC_CA3382AA	ESC_CA3382AA	PNUSAE001310	SRR2415830;ILLUMINA;Paired;;SRX1248113				NA	NA	NA	North America	United States						EDLB-CDC	Escherichia coli								PRJNA218110	SRP046387		SAMN04018857	SRS1070465	2015-10-23	2015-09-15	Assembled	118.42	99676	5322223	Escherichia coli / Shigella;98.93%	340	11256	2.2	ESC_FA4741AA_AS	NA	16	ST29 Cplx	B1	NA	6	4	12
ESC_CA3383AA	ESC_CA3383AA	PNUSAE001309	SRR2415829;ILLUMINA;Paired;;SRX1248112				NA	NA	NA	North America	United States						EDLB-CDC	Escherichia coli								PRJNA218110	SRP046387		SAMN04018856	SRS1070466	2015-10-23	2015-09-15	Assembled	104.68	126147	5294963	Escherichia coli / Shigella;99.58%	253	8606	2.2	ESC_FA4740AA_AS	NA	16	ST29 Cplx	B1	NA	6	4	12
ESC_CA3387AA	ESC_CA3387AA	PNUSAE001305	SRR2415825;ILLUMINA;Paired;;SRX1248108				NA	NA	NA	North America	United States						EDLB-CDC	Escherichia coli								PRJNA218110	SRP046387		SAMN04028183	SRS1070464	2015-10-23	2015-09-15	Assembled	126.8	84680	5514037	Escherichia coli / Shigella;100.0%	306	13689	2.2	ESC_FA4745AA_AS	NA	21	ST29 Cplx	B1	NA	16	4	12
ESC_CA3388AA	ESC_CA3388AA	PNUSAE001360	SRR2415824;ILLUMINA;Paired;;SRX1248107				NA	NA	NA	North America	United States						EDLB-CDC	Escherichia coli								PRJNA218110	SRP046387		SAMN04046666	SRS1070459	2015-10-23	2015-09-15	Assembled	123.4	99770	5252885	Escherichia coli / Shigella;99.19%	258	14740	2.2	ESC_FA4747AA_AS	NA	16	ST29 Cplx	B1	NA	6	4	12
ESC_CA3391AA	ESC_CA3391AA	PNUSAE001356	SRR2415821;ILLUMINA;Paired;;SRX1248104				NA	NA	NA	North America	United States						EDLB-CDC	Escherichia coli								PRJNA218110	SRP046387		SAMN04039398	SRS1070455	2015-10-23	2015-09-15	Assembled	45.74	91976	5641437	Escherichia coli / Shigella;100.0%	399	36645	2.2	ESC_FA4750AA_AS	NA	21	ST29 Cplx	B1	NA	16	4	12
ESC_CA3392AA	ESC_CA3392AA	PNUSAE001355	SRR2415820;ILLUMINA;Paired;;SRX1248103				NA	NA	NA	North America	United States						EDLB-CDC	Escherichia coli								PRJNA218110	SRP046387		SAMN04039397	SRS1070456	2015-10-23	2015-09-15	Assembled	62.04	104012	5649625	Escherichia coli / Shigella;100.0%	311	21423	2.2	ESC_FA4749AA_AS	NA	21	ST29 Cplx	B1	NA	16	4	12
ESC_CA3393AA	ESC_CA3393AA	PNUSAE001354	SRR2415819;ILLUMINA;Paired;;SRX1248102				NA	NA	NA	North America	United States						EDLB-CDC	Escherichia coli								PRJNA218110	SRP046387		SAMN04039396	SRS1070457	2015-10-23	2015-09-15	Assembled	71.92	92431	5296003	Escherichia coli / Shigella;99.25%	280	21193	2.2	ESC_FA4751AA_AS	NA	16	ST29 Cplx	B1	NA	6	4	12
ESC_CA3394AA	ESC_CA3394AA	PNUSAE001353	SRR2415818;ILLUMINA;Paired;;SRX1248101				NA	NA	NA	North America	United States						EDLB-CDC	Escherichia coli								PRJNA218110	SRP046387		SAMN04039395	SRS1070458	2015-10-23	2015-09-15	Assembled	107.2	92843	5586999	Escherichia coli / Shigella;99.7%	357	15316	2.2	ESC_FA4753AA_AS	NA	21	ST29 Cplx	B1	NA	16	4	12
ESC_CA3396AA	ESC_CA3396AA	PNUSAE001351	SRR2415816;ILLUMINA;Paired;;SRX1248099				NA	NA	NA	North America	United States						EDLB-CDC	Escherichia coli								PRJNA218110	SRP046387		SAMN04039393	SRS1070453	2015-10-23	2015-09-15	Assembled	67.3	63245	5591898	Escherichia coli / Shigella;99.72%	386	22502	2.2	ESC_FA4754AA_AS	NA	21	ST29 Cplx	B1	NA	16	4	12
ESC_CA3397AA	ESC_CA3397AA	PNUSAE001350	SRR2415815;ILLUMINA;Paired;;SRX1248098				NA	NA	NA	North America	United States						EDLB-CDC	Escherichia coli								PRJNA218110	SRP046387		SAMN04039392	SRS1070454	2015-10-23	2015-09-15	Assembled	49.3	73467	5694228	Escherichia coli / Shigella;100.0%	479	41655	2.2	ESC_FA4756AA_AS	NA	21	ST29 Cplx	B1	NA	16	4	12
ESC_CA3398AA	ESC_CA3398AA	PNUSAE001349	SRR2415814;ILLUMINA;Paired;;SRX1248097				NA	NA	NA	North America	United States						EDLB-CDC	Escherichia coli								PRJNA218110	SRP046387		SAMN04039391	SRS1070448	2015-10-23	2015-09-15	Assembled	77.77	71438	5561254	Escherichia coli / Shigella;99.4%	373	16946	2.2	ESC_FA4755AA_AS	NA	21	ST29 Cplx	B1	NA	16	4	12
ESC_CA3401AA	ESC_CA3401AA	PNUSAE001376	SRR2415811;ILLUMINA;Paired;;SRX1248094				NA	NA	NA	North America	United States						EDLB-CDC	Escherichia coli								PRJNA218110	SRP046387		SAMN04075846	SRS1070451	2015-10-23	2015-09-15	Assembled	45.44	103084	5634015	Escherichia coli / Shigella;100.0%	362	22961	2.2	ESC_FA4758AA_AS	NA	21	ST29 Cplx	B1	NA	16	4	12
ESC_CA3403AA	ESC_CA3403AA	PNUSAE001374	SRR2415809;ILLUMINA;Paired;;SRX1248092				NA	NA	NA	North America	United States						EDLB-CDC	Escherichia coli								PRJNA218110	SRP046387		SAMN04075844	SRS1070445	2015-10-23	2015-09-15	Assembled	53.86	105748	5387809	Escherichia coli / Shigella;100.0%	262	17188	2.2	ESC_FA4762AA_AS	NA	16	ST29 Cplx	B1	NA	6	4	12
ESC_CA3404AA	ESC_CA3404AA	PNUSAE001373	SRR2415808;ILLUMINA;Paired;;SRX1248091				NA	NA	NA	North America	United States						EDLB-CDC	Escherichia coli								PRJNA218110	SRP046387		SAMN04075843	SRS1070447	2015-10-23	2015-09-15	Assembled	50.72	67452	5688184	Escherichia coli / Shigella;100.0%	395	37035	2.2	ESC_FA4761AA_AS	NA	21	ST29 Cplx	B1	NA	16	4	12
ESC_CA3411AA	ESC_CA3411AA	PNUSAE001366	SRR2415801;ILLUMINA;Paired;;SRX1248084				NA	NA	NA	North America	United States						EDLB-CDC	Escherichia coli								PRJNA218110	SRP046387		SAMN04045503	SRS1070436	2015-10-23	2015-09-15	Assembled	46.72	99693	5747534	Escherichia coli / Shigella;98.05%	423	31064	2.2	ESC_FA4769AA_AS	NA	16	ST29 Cplx	B1	NA	6	4	12
ESC_CA3413AA	ESC_CA3413AA	PNUSAE001384	SRR2415799;ILLUMINA;Paired;;SRX1248082				NA	NA	NA	North America	United States						EDLB-CDC	Escherichia coli								PRJNA218110	SRP046387		SAMN04075518	SRS1070438	2015-10-23	2015-09-15	Assembled	68.03	95941	5739790	Escherichia coli / Shigella;99.3%	454	10539	2.2	ESC_FA4771AA_AS	NA	21	ST29 Cplx	B1	NA	16	4	12
ESC_CA3414AA	ESC_CA3414AA	PNUSAE001383	SRR2415798;ILLUMINA;Paired;;SRX1248081				NA	NA	NA	North America	United States						EDLB-CDC	Escherichia coli								PRJNA218110	SRP046387		SAMN04075517	SRS1070432	2015-10-23	2015-09-15	Assembled	42.98	89301	5720266	Escherichia coli / Shigella;98.92%	397	15749	2.2	ESC_FA4772AA_AS	NA	21	ST29 Cplx	B1	NA	16	4	12
ESC_CA3415AA	ESC_CA3415AA	PNUSAE001382	SRR2415797;ILLUMINA;Paired;;SRX1248080				NA	NA	NA	North America	United States						EDLB-CDC	Escherichia coli								PRJNA218110	SRP046387		SAMN04075516	SRS1070433	2015-10-23	2015-09-15	Assembled	51.2	99190	5381191	Escherichia coli / Shigella;99.71%	367	13721	2.2	ESC_FA4773AA_AS	NA	29	ST29 Cplx	B1	NA	6	4	12
ESC_CA3416AA	ESC_CA3416AA	PNUSAE001381	SRR2415796;ILLUMINA;Paired;;SRX1248079				NA	NA	NA	North America	United States						EDLB-CDC	Escherichia coli								PRJNA218110	SRP046387		SAMN04075515	SRS1070434	2015-10-23	2015-09-15	Assembled	270.44	97770	5601929	Escherichia coli / Shigella;99.45%	406	7363	2.2	ESC_FA4774AA_AS	NA	16	ST29 Cplx	B1	NA	6	4	12
ESC_CA3417AA	ESC_CA3417AA	PNUSAE001380	SRR2415795;ILLUMINA;Paired;;SRX1248078				NA	NA	NA	North America	United States						EDLB-CDC	Escherichia coli								PRJNA218110	SRP046387		SAMN04075514	SRS1070435	2015-10-23	2015-09-15	Assembled	118.77	124268	5300724	Escherichia coli / Shigella;98.91%	315	4049	2.2	ESC_FA4775AA_AS	NA	1792	ST29 Cplx	B1	NA	6	4	12
ESC_CA3418AA	ESC_CA3418AA	PNUSAE001379	SRR2415794;ILLUMINA;Paired;;SRX1248077				NA	NA	NA	North America	United States						EDLB-CDC	Escherichia coli								PRJNA218110	SRP046387		SAMN04075513	SRS1070429	2015-10-23	2015-09-15	Assembled	66.75	104943	5377730	Escherichia coli / Shigella;99.67%	351	8212	2.2	ESC_FA4776AA_AS	NA	29	ST29 Cplx	B1	NA	6	4	12
ESC_CA3419AA	ESC_CA3419AA	PNUSAE001378	SRR2415793;ILLUMINA;Paired;;SRX1248076				NA	NA	NA	North America	United States						EDLB-CDC	Escherichia coli								PRJNA218110	SRP046387		SAMN04075512	SRS1070430	2015-10-23	2015-09-15	Assembled	39.47	99677	5321121	Escherichia coli / Shigella;99.31%	357	22357	2.2	ESC_FA4777AA_AS	NA	16	ST29 Cplx	B1	NA	6	4	12
ESC_CA3422AA	ESC_CA3422AA	PNUSAE001394	SRR2415790;ILLUMINA;Paired;;SRX1248073				NA	NA	NA	North America	United States						EDLB-CDC	Escherichia coli								PRJNA218110	SRP046387		SAMN04075665	SRS1070428	2015-10-23	2015-09-15	Assembled	59.71	85169	5700740	Escherichia coli / Shigella;100.0%	413	19681	2.2	ESC_FA4780AA_AS	NA	21	ST29 Cplx	B1	NA	16	4	12
ESC_CA3424AA	ESC_CA3424AA	PNUSAE001392	SRR2415788;ILLUMINA;Paired;;SRX1248071				NA	NA	NA	North America	United States						EDLB-CDC	Escherichia coli								PRJNA218110	SRP046387		SAMN04075663	SRS1070421	2015-10-23	2015-09-15	Assembled	99.02	101082	5536116	Escherichia coli / Shigella;99.72%	382	13290	2.2	ESC_FA4782AA_AS	NA	21	ST29 Cplx	B1	NA	16	4	12
ESC_CA3433AA	ESC_CA3433AA	FSIS1503904	SRR2395910;ILLUMINA;Paired;500;SRX1241718	Livestock	Bovine	Comminuted Beef	2015	NA	NA	North America	United States	Arizona					USDA-FSIS	Escherichia coli		O111						PRJNA268206	SRP050539		SAMN04076023	SRS1067726	2015-10-23	2015-09-14	Assembled	106.87	100001	5193146	Escherichia coli / Shigella;99.23%	274	4497	2.2	ESC_FA4791AA_AS	NA	16	ST29 Cplx	B1	NA	6	4	12
ESC_CA3435AA	ESC_CA3435AA	PNUSAE000818	SRR2155540;ILLUMINA;Paired;;SRX1142545				NA	NA	NA	North America	United States						EDLB-CDC	Escherichia coli								PRJNA218110	SRP046387		SAMN03793005	SRS1028687	2015-10-23	2015-08-11	Assembled	56.14	101940	5624129	Escherichia coli / Shigella;99.48%	402	18883	2.2	ESC_FA4793AA_AS	NA	21	ST29 Cplx	B1	NA	16	4	12
ESC_CA3436AA	ESC_CA3436AA	PNUSAE000817	SRR2155539;ILLUMINA;Paired;;SRX1142544				NA	NA	NA	North America	United States						EDLB-CDC	Escherichia coli								PRJNA218110	SRP046387		SAMN03793004	SRS1028688	2015-10-23	2015-08-11	Assembled	93.87	101082	5497807	Escherichia coli / Shigella;99.73%	412	8587	2.2	ESC_FA4794AA_AS	NA	21	ST29 Cplx	B1	NA	16	4	12
ESC_CA3438AA	ESC_CA3438AA	PNUSAE000835	SRR2155537;ILLUMINA;Paired;;SRX1142542				NA	NA	NA	North America	United States						EDLB-CDC	Escherichia coli								PRJNA218110	SRP046387		SAMN03784980	SRS1028690	2015-10-23	2015-08-11	Assembled	61.47	104552	5582555	Escherichia coli / Shigella;100.0%	337	14090	2.2	ESC_FA4796AA_AS	NA	21	ST29 Cplx	B1	NA	16	4	12
ESC_CA3441AA	ESC_CA3441AA	PNUSAE001128	SRR2155534;ILLUMINA;Paired;;SRX1142539				NA	NA	NA	North America	United States						EDLB-CDC	Escherichia coli								PRJNA218110	SRP046387		SAMN03965342	SRS1028679	2015-10-23	2015-08-11	Assembled	68.64	101082	5690389	Escherichia coli / Shigella;99.7%	365	21493	2.2	ESC_FA4799AA_AS	NA	21	ST29 Cplx	B1	NA	16	4	12
ESC_CA3443AA	ESC_CA3443AA	PNUSAE001120	SRR2155532;ILLUMINA;Paired;;SRX1142537				NA	NA	NA	North America	United States						EDLB-CDC	Escherichia coli								PRJNA218110	SRP046387		SAMN03965346	SRS1028681	2015-10-23	2015-08-11	Assembled	88.46	82829	5627999	Escherichia coli / Shigella;99.74%	403	20739	2.2	ESC_FA4801AA_AS	NA	21	ST29 Cplx	B1	NA	16	4	12
ESC_CA3447AA	ESC_CA3447AA	PNUSAE001212	SRR2155528;ILLUMINA;Paired;;SRX1142533				NA	NA	NA	North America	United States						EDLB-CDC	Escherichia coli								PRJNA218110	SRP046387		SAMN03976005	SRS1028685	2015-10-23	2015-08-11	Assembled	73.48	80055	5383990	Escherichia coli / Shigella;99.58%	251	19639	2.2	ESC_FA4805AA_AS	NA	16	ST29 Cplx	B1	NA	6	4	12
ESC_CA3448AA	ESC_CA3448AA	PNUSAE001211	SRR2155527;ILLUMINA;Paired;;SRX1142532				NA	NA	NA	North America	United States						EDLB-CDC	Escherichia coli								PRJNA218110	SRP046387		SAMN03976004	SRS1028673	2015-10-23	2015-08-11	Assembled	65.48	69381	5482138	Escherichia coli / Shigella;99.29%	289	35273	2.2	ESC_FA4806AA_AS	NA	16	ST29 Cplx	B1	NA	6	4	12
ESC_CA3449AA	ESC_CA3449AA	PNUSAE001196	SRR2155526;ILLUMINA;Paired;;SRX1142531				NA	NA	NA	North America	United States						EDLB-CDC	Escherichia coli								PRJNA218110	SRP046387		SAMN03968908	SRS1028674	2015-10-23	2015-08-11	Assembled	78.61	63221	5535969	Escherichia coli / Shigella;100.0%	416	26628	2.2	ESC_FA4807AA_AS	NA	21	ST29 Cplx	B1	NA	16	4	12
ESC_CA3451AA	ESC_CA3451AA	PNUSAE001194	SRR2155524;ILLUMINA;Paired;;SRX1142529				NA	NA	NA	North America	United States						EDLB-CDC	Escherichia coli								PRJNA218110	SRP046387		SAMN03968906	SRS1028676	2015-10-23	2015-08-11	Assembled	67.84	48495	5564552	Escherichia coli / Shigella;99.76%	450	34760	2.2	ESC_FA4809AA_AS	NA	21	ST29 Cplx	B1	NA	16	4	12
ESC_CA3452AA	ESC_CA3452AA	PNUSAE001193	SRR2155523;ILLUMINA;Paired;;SRX1142528				NA	NA	NA	North America	United States						EDLB-CDC	Escherichia coli								PRJNA218110	SRP046387		SAMN03968905	SRS1028677	2015-10-23	2015-08-11	Assembled	91.51	54721	5694394	Escherichia coli / Shigella;98.17%	477	33393	2.2	ESC_FA4810AA_AS	NA	16	ST29 Cplx	B1	NA	6	4	12
ESC_CA3455AA	ESC_CA3455AA	PNUSAE001148	SRR2155454;ILLUMINA;Paired;;SRX1142460				NA	NA	NA	North America	United States						EDLB-CDC	Escherichia coli								PRJNA218110	SRP046387		SAMN03976035	SRS1028476	2015-10-23	2015-08-11	Assembled	69.18	99865	5579163	Escherichia coli / Shigella;99.23%	541	57177	2.2	ESC_FA4813AA_AS	NA	16	ST29 Cplx	B1	NA	6	4	12
ESC_CA3462AA	ESC_CA3462AA	PNUSAE001140	SRR2155447;ILLUMINA;Paired;;SRX1142453				NA	NA	NA	North America	United States						EDLB-CDC	Escherichia coli								PRJNA218110	SRP046387		SAMN03963298	SRS1028473	2015-10-23	2015-08-11	Assembled	106.48	104352	5487104	Escherichia coli / Shigella;99.76%	441	9760	2.2	ESC_FA4822AA_AS	NA	21	ST29 Cplx	B1	NA	16	4	12
ESC_CA3466AA	ESC_CA3466AA	PNUSAE001215	SRR2155443;ILLUMINA;Paired;;SRX1142449				NA	NA	NA	North America	United States						EDLB-CDC	Escherichia coli								PRJNA218110	SRP046387		SAMN03976008	SRS1028462	2015-10-23	2015-08-11	Assembled	114.43	110967	5383259	Escherichia coli / Shigella;100.0%	299	11142	2.2	ESC_FA4823AA_AS	NA	29	ST29 Cplx	B1	NA	6	4	12
ESC_CA3468AA	ESC_CA3468AA	PNUSAE001191	SRR2155441;ILLUMINA;Paired;;SRX1142447				NA	NA	NA	North America	United States						EDLB-CDC	Escherichia coli								PRJNA218110	SRP046387		SAMN03968903	SRS1028441	2015-10-23	2015-08-11	Assembled	69.02	42616	5649946	Escherichia coli / Shigella;99.79%	510	37782	2.2	ESC_FA4828AA_AS	NA	21	ST29 Cplx	B1	NA	16	4	12
ESC_CA3469AA	ESC_CA3469AA	PNUSAE001190	SRR2155440;ILLUMINA;Paired;;SRX1142446				NA	NA	NA	North America	United States						EDLB-CDC	Escherichia coli								PRJNA218110	SRP046387		SAMN03968902	SRS1028442	2015-10-23	2015-08-11	Assembled	78.22	45822	5471149	Escherichia coli / Shigella;99.51%	439	36315	2.2	ESC_FA4826AA_AS	NA	16	ST29 Cplx	B1	NA	6	4	12
ESC_CA3470AA	ESC_CA3470AA	PNUSAE001189	SRR2155439;ILLUMINA;Paired;;SRX1142445				NA	NA	NA	North America	United States						EDLB-CDC	Escherichia coli								PRJNA218110	SRP046387		SAMN03968901	SRS1028443	2015-10-23	2015-08-11	Assembled	72.68	56771	5456249	Escherichia coli / Shigella;100.0%	391	31277	2.2	ESC_FA4827AA_AS	NA	16	ST29 Cplx	B1	NA	6	4	12
ESC_CA3471AA	ESC_CA3471AA	PNUSAE001188	SRR2155438;ILLUMINA;Paired;;SRX1142444				NA	NA	NA	North America	United States						EDLB-CDC	Escherichia coli								PRJNA218110	SRP046387		SAMN03968900	SRS1028444	2015-10-23	2015-08-11	Assembled	99.38	65376	5454158	Escherichia coli / Shigella;98.86%	375	25067	2.2	ESC_FA4831AA_AS	NA	16	ST29 Cplx	B1	NA	6	4	12
ESC_CA3472AA	ESC_CA3472AA	PNUSAE001187	SRR2155437;ILLUMINA;Paired;;SRX1142443				NA	NA	NA	North America	United States						EDLB-CDC	Escherichia coli								PRJNA218110	SRP046387		SAMN03968899	SRS1028445	2015-10-23	2015-08-11	Assembled	47.33	61966	5514277	Escherichia coli / Shigella;99.73%	420	58795	2.2	ESC_FA4829AA_AS	NA	16	ST29 Cplx	B1	NA	6	4	12
ESC_CA3473AA	ESC_CA3473AA	PNUSAE001185	SRR2155435;ILLUMINA;Paired;;SRX1142441,SRR2155436;ILLUMINA;Paired;;SRX1142442				NA	NA	NA	North America	United States						EDLB-CDC	Escherichia coli								PRJNA218110	SRP046387		SAMN03968897	SRS1028446	2015-10-23	2015-08-11	Assembled	57.94	77207	5434487	Escherichia coli / Shigella;100.0%	398	27052	2.2	ESC_FA4834AA_AS	NA	21	ST29 Cplx	B1	NA	16	4	12
ESC_CA3475AA	ESC_CA3475AA	PNUSAE001182	SRR2155433;ILLUMINA;Paired;;SRX1142439				NA	NA	NA	North America	United States						EDLB-CDC	Escherichia coli								PRJNA218110	SRP046387		SAMN03968895	SRS1028448	2015-10-23	2015-08-11	Assembled	62.33	48257	5367068	Escherichia coli / Shigella;99.18%	382	38858	2.2	ESC_FA4833AA_AS	NA	16	ST29 Cplx	B1	NA	6	4	12
ESC_CA3479AA	ESC_CA3479AA	PNUSAE001178	SRR2155429;ILLUMINA;Paired;;SRX1142435				NA	NA	NA	North America	United States						EDLB-CDC	Escherichia coli								PRJNA218110	SRP046387		SAMN03965348	SRS1028438	2015-10-23	2015-08-11	Assembled	146.96	115134	5506727	Escherichia coli / Shigella;99.68%	328	11399	2.2	ESC_FA4840AA_AS	NA	21	ST29 Cplx	B1	NA	16	4	12
ESC_CA3485AA	ESC_CA3485AA	MOD1-EC1747	SRR4340467;ILLUMINA;Paired;300;SRX2207744,SRR2174083;ILLUMINA;Paired;500;SRX1158524	Livestock	Bovine	ND	NA	NA	NA	North America	United States	California					FOOD AND DRUG ADMINISTRATION, CENTER FOR FOOD SAFETY AND APPLIED NUTRITION	Escherichia coli		O111:H8						PRJNA230969	SRP058582		SAMN03952741	SRS1039570	2015-10-23	2015-08-18	Assembled	297	77875	5698649	Escherichia coli / Shigella;97.51%	530	99151	4.1	ESC_LB8508AA_AS	NA	16	ST29 Cplx	B1	NA	6	4	12
ESC_CA3496AA	ESC_CA3496AA	268-78-1	SRR2814469;PACBIO_SMRT;Single;;SRX1382149,GCF_001563715;Chromosome;;;,SRR2814468;PACBIO_SMRT;Single;;SRX1382148,SRR2814470;ILLUMINA;Paired;505;SRX1382147	Environment	Environment	Environmental	NA	NA	NA	North America	United States						University of Maryland Institute for Genome Sciences	Escherichia coli								PRJNA231221	SRP040661		SAMN03996336	SRS1133152	2015-10-23	2015-10-26	Assembled	1	5363962	5655051		19	0	NaN	ESC_KA7854AA_AS	NA	16	ST29 Cplx	B1	NA	6	4	12
ESC_CA3497AA	ESC_CA3497AA	FSIS1504718	SRR2826836;ILLUMINA;Paired;500;SRX1386650	Livestock	Bovine	Product-Raw-Intact-Beef	2015	NA	NA	North America	United States	New York		New York			United States Department of Agriculture, Food Safety and Inspection Service	Escherichia coli		O111						PRJNA268206	SRP050539		SAMN04208152	SRS1135478	2015-10-23	2015-10-27	Assembled	152.48	99845	5202110	Escherichia coli / Shigella;99.29%	302	6204	2.2	ESC_FA6062AA_AS	NA	16	ST29 Cplx	B1	NA	6	4	12
ESC_CA3987AA	ESC_CA3987AA	TX-ACB1500558	SRR2911018;ILLUMINA;Paired;500;SRX1422987	Human	Human	Homo sapiens; Stool	2015	NA	NA	North America	United States	Texas					CFSAN	Escherichia coli								PRJNA284275	SRP061878		SAMN04148289	SRS1155413	2015-11-07	2015-01-01	Assembled	83.86	28385	5154999	Escherichia coli / Shigella;100.0%	472	38886	2.2	ESC_FA7012AA_AS	NA	16	ST29 Cplx	B1	NA	6	4	12
ESC_CA3988AA	ESC_CA3988AA	TX-ACB1500556	SRR2911017;ILLUMINA;Paired;500;SRX1422986	Human	Human	Homo sapiens; Stool	2015	NA	NA	North America	United States	Texas					CFSAN	Escherichia coli								PRJNA284275	SRP061878		SAMN04148288	SRS1155414	2015-11-07	2015-01-01	Assembled	108.44	33487	5490428	Escherichia coli / Shigella;99.81%	534	29992	2.2	ESC_FA7013AA_AS	NA	21	ST29 Cplx	B1	NA	16	4	12
ESC_CA3989AA	ESC_CA3989AA	TX-ACB1500539	SRR2911016;ILLUMINA;Paired;500;SRX1422985	Human	Human	Homo sapiens; Stool	2015	NA	NA	North America	United States	Texas					CFSAN	Escherichia coli		O26: H11					Huang 2021 PubMed34119337	PRJNA284275	SRP061878		SAMN04148287	SRS1155415	2015-11-07	2015-01-01	Assembled	89.21	33566	5483683	Escherichia coli / Shigella;99.58%	495	34577	2.2	ESC_FA7014AA_AS	NA	21	ST29 Cplx	B1	NA	16	4	12
ESC_CA3990AA	ESC_CA3990AA	TX-ACB1500538	SRR2911015;ILLUMINA;Paired;500;SRX1422984	Human	Human	Homo sapiens; Stool	2015	NA	NA	North America	United States	Texas					CFSAN	Escherichia coli		O103: H11					Huang 2021 PubMed34119338	PRJNA284275	SRP061878		SAMN04148286	SRS1155416	2015-11-07	2015-01-01	Assembled	85.27	58492	5589860	Escherichia coli / Shigella;99.77%	448	31015	2.2	ESC_FA7015AA_AS	NA	723	ST29 Cplx		NA	16	154	12
ESC_CA3991AA	ESC_CA3991AA	TX-ACB1500503	SRR2911014;ILLUMINA;Paired;500;SRX1422983	Human	Human	Homo sapiens; Stool	2015	NA	NA	North America	United States	Texas					CFSAN	Escherichia coli		O26: H11					Huang 2021 PubMed34119339	PRJNA284275	SRP061878		SAMN04148285	SRS1155417	2015-11-07	2015-01-01	Assembled	106.39	52961	5575481	Escherichia coli / Shigella;99.26%	442	24750	2.2	ESC_FA7016AA_AS	NA	21	ST29 Cplx	B1	NA	16	4	12
ESC_CA4022AA	ESC_CA4022AA	PNUSAE001554	SRR2914294;ILLUMINA;Paired;;SRX1428972				NA	NA	NA	North America	United States						Centers for Disease Control and Prevention Enteric Diseases Laboratory Branch	Escherichia coli								PRJNA218110	SRP046387		SAMN04195683	SRS1159808	2015-11-13	2015-11-12	Assembled	48.19	68840	5577967	Escherichia coli / Shigella;99.71%	353	29281	2.2	ESC_FA7441AA_AS	NA	21	ST29 Cplx	B1	NA	16	4	12
ESC_CA4076AA	ESC_CA4076AA	NMSU-00185	SRR3091354;ILLUMINA;Paired;500;SRX1521829,SRR3091366;ILLUMINA;Paired;500;SRX1521841,SRR2939165;ILLUMINA;Paired;500;SRX1441717				NA	NA	NA	North America	United States						CFSAN	Escherichia coli		O111:Nm						PRJNA292570	SRP065993		SAMN03997201	SRS1171650	2015-11-22	2015-01-01	Assembled	20	60496	5182537	Escherichia coli / Shigella;98.44%	364	55462	2.2	ESC_FA7487AA_AS	NA	16	ST29 Cplx	B1	NA	6	4	12
ESC_CA4096AA	ESC_CA4096AA	EC-R226	traces-0psZNJm;7GeneMLST;ND;;NA		Animal	Swine	2014	NA	NA	Asia	Thailand			Bangkok			Mahidol University					unknown		Diarrhoea		NA	NA	Diarrhoea	NA	NA	2015-11-29	2015-11-29	legacy	NaN	NA	NA		NA	NA	NaN	ESC_FA7497AA_AS	NA	29	ST29 Cplx	B1	NA	6	4	12
ESC_CA4193AA	ESC_CA4193AA	PNUSAE001607	SRR2990072;ILLUMINA;Paired;;SRX1478491				NA	NA	NA	North America	United States						Centers for Disease Control and Prevention Enteric Diseases Laboratory Branch	Escherichia coli								PRJNA218110	SRP046387		SAMN04161360	SRS1204282	2015-12-12	2015-12-11	Assembled	39	114697	5456178	Escherichia coli / Shigella;98.69%	279	25112	3.32	ESC_FA7622AA_AS	NA	16	ST29 Cplx	B1	NA	6	4	12
ESC_CA4196AA	ESC_CA4196AA	PNUSAE001612	SRR2990069;ILLUMINA;Paired;;SRX1478488				NA	NA	NA	North America	United States						Centers for Disease Control and Prevention Enteric Diseases Laboratory Branch	Escherichia coli								PRJNA218110	SRP046387		SAMN04196488	SRS1204285	2015-12-12	2015-12-11	Assembled	88	84326	5592339	Escherichia coli / Shigella;99.77%	539	11302	3.32	ESC_FA7625AA_AS	NA	21	ST29 Cplx	B1	NA	16	4	12
ESC_CA4197AA	ESC_CA4197AA	PNUSAE001611	SRR2990068;ILLUMINA;Paired;;SRX1478487				NA	NA	NA	North America	United States						Centers for Disease Control and Prevention Enteric Diseases Laboratory Branch	Escherichia coli								PRJNA218110	SRP046387		SAMN04196487	SRS1204286	2015-12-12	2015-12-11	Assembled	120	86841	5460321	Escherichia coli / Shigella;99.64%	333	5525	3.32	ESC_FA7626AA_AS	NA	16	ST29 Cplx	B1	NA	6	4	12
ESC_CA4199AA	ESC_CA4199AA	PNUSAE001609	SRR2990066;ILLUMINA;Paired;;SRX1478485				NA	NA	NA	North America	United States						Centers for Disease Control and Prevention Enteric Diseases Laboratory Branch	Escherichia coli								PRJNA218110	SRP046387		SAMN04196485	SRS1204281	2015-12-12	2015-12-11	Assembled	77	42601	5701085	Escherichia coli / Shigella;100.0%	543	29173	3.32	ESC_FA7628AA_AS	NA	21	ST29 Cplx	B1	NA	16	4	12
ESC_CA4201AA	ESC_CA4201AA	PNUSAE001605	SRR2990064;ILLUMINA;Paired;;SRX1478483				NA	NA	NA	North America	United States						Centers for Disease Control and Prevention Enteric Diseases Laboratory Branch	Escherichia coli								PRJNA218110	SRP046387		SAMN04161358	SRS1204275	2015-12-12	2015-12-11	Assembled	122	104256	5484783	Escherichia coli / Shigella;100.0%	364	6345	3.32	ESC_FA7630AA_AS	NA	21	ST29 Cplx	B1	NA	16	4	12
ESC_CA4202AA	ESC_CA4202AA	PNUSAE001604	SRR2990063;ILLUMINA;Paired;;SRX1478482				NA	NA	NA	North America	United States						Centers for Disease Control and Prevention Enteric Diseases Laboratory Branch	Escherichia coli								PRJNA218110	SRP046387		SAMN04161357	SRS1204276	2015-12-12	2015-12-11	Assembled	96	104281	5498872	Escherichia coli / Shigella;100.0%	336	9184	3.32	ESC_FA7631AA_AS	NA	21	ST29 Cplx	B1	NA	16	4	12
ESC_CA4203AA	ESC_CA4203AA	PNUSAE001603	SRR2990062;ILLUMINA;Paired;;SRX1478481				NA	NA	NA	North America	United States						Centers for Disease Control and Prevention Enteric Diseases Laboratory Branch	Escherichia coli								PRJNA218110	SRP046387		SAMN04161356	SRS1204277	2015-12-12	2015-12-11	Assembled	71	101073	5577469	Escherichia coli / Shigella;100.0%	463	13316	3.32	ESC_FA7632AA_AS	NA	21	ST29 Cplx	B1	NA	16	4	12
ESC_CA4205AA	ESC_CA4205AA	PNUSAE001601	SRR2990060;ILLUMINA;Paired;;SRX1478479				NA	NA	NA	North America	United States						Centers for Disease Control and Prevention Enteric Diseases Laboratory Branch	Escherichia coli								PRJNA218110	SRP046387		SAMN04161354	SRS1204279	2015-12-12	2015-12-11	Assembled	110	104510	5504358	Escherichia coli / Shigella;100.0%	340	8000	3.32	ESC_FA7634AA_AS	NA	21	ST29 Cplx	B1	NA	16	4	12
ESC_CA4206AA	ESC_CA4206AA	PNUSAE001600	SRR2990059;ILLUMINA;Paired;;SRX1478478				NA	NA	NA	North America	United States						Centers for Disease Control and Prevention Enteric Diseases Laboratory Branch	Escherichia coli								PRJNA218110	SRP046387		SAMN04161353	SRS1204280	2015-12-12	2015-12-11	Assembled	115	104281	5494322	Escherichia coli / Shigella;100.0%	336	7048	3.32	ESC_FA7635AA_AS	NA	21	ST29 Cplx	B1	NA	16	4	12
ESC_CA4207AA	ESC_CA4207AA	PNUSAE001599	SRR2990006;ILLUMINA;Paired;;SRX1478425				NA	NA	NA	North America	United States						Centers for Disease Control and Prevention Enteric Diseases Laboratory Branch	Escherichia coli								PRJNA218110	SRP046387		SAMN04161351	SRS1204221	2015-12-12	2015-12-11	Assembled	111	112466	5541903	Escherichia coli / Shigella;99.7%	399	8101	3.32	ESC_FA7636AA_AS	NA	21	ST29 Cplx	B1	NA	16	4	12
ESC_CA4209AA	ESC_CA4209AA	PNUSAE001597	SRR2990004;ILLUMINA;Paired;;SRX1478423				NA	NA	NA	North America	United States						Centers for Disease Control and Prevention Enteric Diseases Laboratory Branch	Escherichia coli								PRJNA218110	SRP046387		SAMN04161350	SRS1204219	2015-12-12	2015-12-11	Assembled	97	99254	5597294	Escherichia coli / Shigella;100.0%	333	8755	3.32	ESC_FA7638AA_AS	NA	723	ST29 Cplx		NA	16	154	12
ESC_CA4210AA	ESC_CA4210AA	PNUSAE001596	SRR2990003;ILLUMINA;Paired;;SRX1478422				NA	NA	NA	North America	United States						Centers for Disease Control and Prevention Enteric Diseases Laboratory Branch	Escherichia coli								PRJNA218110	SRP046387		SAMN04191672	SRS1204220	2015-12-12	2015-12-11	Assembled	118	99483	5273045	Escherichia coli / Shigella;99.2%	303	12429	3.32	ESC_FA7639AA_AS	NA	5892	ST29 Cplx		NA	179	4	12
ESC_CA4213AA	ESC_CA4213AA	PNUSAE001593	SRR2990000;ILLUMINA;Paired;;SRX1478419				NA	NA	NA	North America	United States						Centers for Disease Control and Prevention Enteric Diseases Laboratory Branch	Escherichia coli								PRJNA218110	SRP046387		SAMN04191669	SRS1204216	2015-12-12	2015-12-11	Assembled	161	114023	5606245	Escherichia coli / Shigella;99.64%	330	9745	3.32	ESC_FA7642AA_AS	NA	21	ST29 Cplx	B1	NA	16	4	12
ESC_CA4217AA	ESC_CA4217AA	FSIS1505063	SRR2986093;ILLUMINA;Paired;500;SRX1474625	Livestock	Bovine	Animal-Calf-Formula-fed Veal	2015	NA	NA	North America	United States	Wisconsin					United States Department of Agriculture, Food Safety and Inspection Service	Escherichia coli		O111						PRJNA268206	SRP050539		SAMN04330111	SRS1200671	2015-12-12	2015-12-10	Assembled	118	92425	5543247	Escherichia coli / Shigella;98.17%	337	7281	3.32	ESC_FA7646AA_AS	NA	16	ST29 Cplx	B1	NA	6	4	12
ESC_CA4219AA	ESC_CA4219AA	TX-ACB1500707	SRR2985223;ILLUMINA;Paired;500;SRX1474095	Human	Human	Homo sapiens; Stool	2015	NA	NA	North America	United States	Texas					CFSAN	Escherichia coli		O111: H8					Huang 2021 PubMed34119393	PRJNA284275	SRP061878		SAMN04148300	SRS1200145	2015-12-12	2015-01-01	Assembled	123	55217	5423480	Escherichia coli / Shigella;99.42%	400	21227	3.32	ESC_FA7648AA_AS	NA	16	ST29 Cplx	B1	NA	6	4	12
ESC_CA4221AA	ESC_CA4221AA	TX-ACB1500684	SRR2985221;ILLUMINA;Paired;500;SRX1474093	Human	Human	Homo sapiens; Stool	2015	NA	NA	North America	United States	Texas					CFSAN	Escherichia coli		O26: H11					Huang 2021 PubMed34119340	PRJNA284275	SRP061878		SAMN04148298	SRS1200146	2015-12-12	2015-01-01	Assembled	110	45872	5452774	Escherichia coli / Shigella;99.76%	475	24785	3.32	ESC_FA7650AA_AS	NA	21	ST29 Cplx	B1	NA	16	4	12
ESC_CA4222AA	ESC_CA4222AA	TX-ACB1500683	SRR2985220;ILLUMINA;Paired;500;SRX1474092	Human	Human	Homo sapiens; Stool	2015	NA	NA	North America	United States	Texas					CFSAN	Escherichia coli		O26: H11					Huang 2021 PubMed34119341	PRJNA284275	SRP061878		SAMN04148297	SRS1200147	2015-12-12	2015-01-01	Assembled	121	45642	5525420	Escherichia coli / Shigella;99.76%	465	24093	3.32	ESC_FA7651AA_AS	NA	21	ST29 Cplx	B1	NA	16	4	12
ESC_CA4223AA	ESC_CA4223AA	TX-ACB1500644	SRR2985219;ILLUMINA;Paired;500;SRX1474091	Human	Human	Homo sapiens; Stool	2015	NA	NA	North America	United States	Texas					CFSAN	Escherichia coli		O26: H11					Huang 2021 PubMed34119163	PRJNA284275	SRP061878		SAMN04148296	SRS1200148	2015-12-12	2015-01-01	Assembled	106	52061	5430141	Escherichia coli / Shigella;99.72%	430	23880	3.32	ESC_FA7652AA_AS	NA	29	ST29 Cplx	B1	NA	6	4	12
ESC_CA4229AA	ESC_CA4229AA	TX-ACF1502528	SRR2985211;ILLUMINA;Paired;500;SRX1474082	Livestock	Bovine	Ground Beef	2015	NA	NA	North America	United States	Texas					CFSAN	Escherichia coli								PRJNA284275	SRP061878		SAMN04252828	SRS1200136	2015-12-12	2015-01-01	Assembled	61	37394	5613982	Escherichia coli / Shigella;99.44%	592	47273	3.32	ESC_FA7658AA_AS	NA	21	ST29 Cplx	B1	NA	16	4	12
ESC_CA4233AA	ESC_CA4233AA	PNUSAE001625	SRR2982239;ILLUMINA;Paired;;SRX1471563				NA	NA	NA	North America	United States						Centers for Disease Control and Prevention Enteric Diseases Laboratory Branch	Escherichia coli								PRJNA218110	SRP046387		SAMN04221173	SRS1197451	2015-12-12	2015-12-08	Assembled	69	105240	5289300	Escherichia coli / Shigella;99.58%	289	7970	3.32	ESC_FA7661AA_AS	NA	1792	ST29 Cplx	B1	NA	6	4	12
ESC_CA4235AA	ESC_CA4235AA	PNUSAE001623	SRR2982237;ILLUMINA;Paired;;SRX1471561				NA	NA	NA	North America	United States						Centers for Disease Control and Prevention Enteric Diseases Laboratory Branch	Escherichia coli								PRJNA218110	SRP046387		SAMN04279093	SRS1197448	2015-12-12	2015-12-08	Assembled	120	111795	5376995	Escherichia coli / Shigella;99.61%	307	9045	3.32	ESC_FA7663AA_AS	NA	29	ST29 Cplx	B1	NA	6	4	12
ESC_CA4236AA	ESC_CA4236AA	PNUSAE001622	SRR2982236;ILLUMINA;Paired;;SRX1471560				NA	NA	NA	North America	United States						Centers for Disease Control and Prevention Enteric Diseases Laboratory Branch	Escherichia coli								PRJNA218110	SRP046387		SAMN04221175	SRS1197449	2015-12-12	2015-12-08	Assembled	136	114432	5608628	Escherichia coli / Shigella;99.73%	425	7691	3.32	ESC_FA7664AA_AS	NA	21	ST29 Cplx	B1	NA	16	4	12
ESC_CA4239AA	ESC_CA4239AA	PNUSAE001638	SRR2982233;ILLUMINA;Paired;;SRX1471557	Human	Human	Stool; Age: 20-29	2013	7	NA	North America	United States						Centers for Disease Control and Prevention Enteric Diseases Laboratory Branch	Escherichia coli		E. Coli O118:H16						PRJNA218110	SRP046387		SAMN04218505	SRS1197442	2015-12-12	2015-12-08	Assembled	41	44528	5647596	Escherichia coli / Shigella;99.55%	502	31822	3.32	ESC_FA7667AA_AS	NA	21	ST29 Cplx	B1	NA	16	4	12
ESC_CA4240AA	ESC_CA4240AA	PNUSAE001637	SRR2982232;ILLUMINA;Paired;;SRX1471556	Human	Human	Stool; Age: 5-9	2013	6	NA	North America	United States						Centers for Disease Control and Prevention Enteric Diseases Laboratory Branch	Escherichia coli		E. Coli O26						PRJNA218110	SRP046387		SAMN04218504	SRS1197443	2015-12-12	2015-12-08	Assembled	30	35849	5553981	Escherichia coli / Shigella;99.38%	556	43766	3.32	ESC_FA7668AA_AS	NA	21	ST29 Cplx	B1	NA	16	4	12
ESC_CA4241AA	ESC_CA4241AA	PNUSAE001636	SRR2982231;ILLUMINA;Paired;;SRX1471555	Human	Human	Stool; Age: 20-29	2013	6	NA	North America	United States						Centers for Disease Control and Prevention Enteric Diseases Laboratory Branch	Escherichia coli		E. Coli O26:Pending						PRJNA218110	SRP046387		SAMN04218503	SRS1197444	2015-12-12	2015-12-08	Assembled	53	55625	5612004	Escherichia coli / Shigella;100.0%	462	22681	3.32	ESC_FA7669AA_AS	NA	21	ST29 Cplx	B1	NA	16	4	12
ESC_CA4242AA	ESC_CA4242AA	PNUSAE001635	SRR2982230;ILLUMINA;Paired;;SRX1471554	Human	Human	Stool; Age: 5-9	2013	6	NA	North America	United States						Centers for Disease Control and Prevention Enteric Diseases Laboratory Branch	Escherichia coli		E. Coli Orough:H11						PRJNA218110	SRP046387		SAMN04218502	SRS1197445	2015-12-12	2015-12-08	Assembled	62	43553	5774780	Escherichia coli / Shigella;98.84%	518	24533	3.32	ESC_FA7670AA_AS	NA	21	ST29 Cplx	B1	NA	16	4	12
ESC_CA4244AA	ESC_CA4244AA	PNUSAE001633	SRR2982228;ILLUMINA;Paired;;SRX1471551				NA	NA	NA	North America	United States						Centers for Disease Control and Prevention Enteric Diseases Laboratory Branch	Escherichia coli								PRJNA218110	SRP046387		SAMN04218500	SRS1197447	2015-12-12	2015-12-08	Assembled	54	103237	5606842	Escherichia coli / Shigella;100.0%	366	18901	3.32	ESC_FA7672AA_AS	NA	21	ST29 Cplx	B1	NA	16	4	12
ESC_CA4245AA	ESC_CA4245AA	PNUSAE001632	SRR2982227;ILLUMINA;Paired;;SRX1471550	Human	Human	Stool; Age: 5-9	NA	NA	NA	North America	United States						Centers for Disease Control and Prevention Enteric Diseases Laboratory Branch	Escherichia coli		E. Coli O26:Pending						PRJNA218110	SRP046387		SAMN04218499	SRS1197433	2015-12-12	2015-12-08	Assembled	76	59928	5566722	Escherichia coli / Shigella;100.0%	442	18602	3.32	ESC_FA7673AA_AS	NA	21	ST29 Cplx	B1	NA	16	4	12
ESC_CA4246AA	ESC_CA4246AA	PNUSAE001631	SRR2982226;ILLUMINA;Paired;;SRX1471549	Human	Human	Stool; Age: 0-4	2013	6	NA	North America	United States						Centers for Disease Control and Prevention Enteric Diseases Laboratory Branch	Escherichia coli		E. Coli O26:Pending						PRJNA218110	SRP046387		SAMN04218498	SRS1197434	2015-12-12	2015-12-08	Assembled	69	61291	5508128	Escherichia coli / Shigella;99.72%	415	15639	3.32	ESC_FA7674AA_AS	NA	21	ST29 Cplx	B1	NA	16	4	12
ESC_CA4247AA	ESC_CA4247AA	PNUSAE001630	SRR2982225;ILLUMINA;Paired;;SRX1471548	Human	Human	Stool; Age: 0-4	2013	6	NA	North America	United States						Centers for Disease Control and Prevention Enteric Diseases Laboratory Branch	Escherichia coli		E. Coli O26:Pending						PRJNA218110	SRP046387		SAMN04218497	SRS1197435	2015-12-12	2015-12-08	Assembled	27	42010	5485919	Escherichia coli / Shigella;99.77%	473	52741	3.32	ESC_FA7675AA_AS	NA	21	ST29 Cplx	B1	NA	16	4	12
ESC_CA4248AA	ESC_CA4248AA	PNUSAE001663	SRR2982222;ILLUMINA;Paired;;SRX1471546				NA	NA	NA	North America	United States						Centers for Disease Control and Prevention Enteric Diseases Laboratory Branch	Escherichia coli								PRJNA218110	SRP046387		SAMN04229539	SRS1197436	2015-12-12	2015-12-08	Assembled	133	104256	5567213	Escherichia coli / Shigella;99.64%	333	11349	3.32	ESC_FA7676AA_AS	NA	723	ST29 Cplx		NA	16	154	12
ESC_CA4255AA	ESC_CA4255AA	PNUSAE001655	SRR2982215;ILLUMINA;Paired;;SRX1471539				NA	NA	NA	North America	United States						Centers for Disease Control and Prevention Enteric Diseases Laboratory Branch	Escherichia coli								PRJNA218110	SRP046387		SAMN04229532	SRS1197427	2015-12-12	2015-12-08	Assembled	80	101082	5525203	Escherichia coli / Shigella;100.0%	375	16449	3.32	ESC_FA7683AA_AS	NA	21	ST29 Cplx	B1	NA	16	4	12
ESC_CA4257AA	ESC_CA4257AA	PNUSAE001653	SRR2982213;ILLUMINA;Paired;;SRX1471536				NA	NA	NA	North America	United States						Centers for Disease Control and Prevention Enteric Diseases Laboratory Branch	Escherichia coli								PRJNA218110	SRP046387		SAMN04218507	SRS1197429	2015-12-12	2015-12-08	Assembled	87	100290	5504608	Escherichia coli / Shigella;100.0%	348	9362	3.32	ESC_FA7685AA_AS	NA	21	ST29 Cplx	B1	NA	16	4	12
ESC_CA4259AA	ESC_CA4259AA	PNUSAE001672	SRR2982211;ILLUMINA;Paired;;SRX1471534				NA	NA	NA	North America	United States						Centers for Disease Control and Prevention Enteric Diseases Laboratory Branch	Escherichia coli								PRJNA218110	SRP046387		SAMN04229569	SRS1197432	2015-12-12	2015-12-08	Assembled	146	105767	5439613	Escherichia coli / Shigella;98.22%	278	7220	3.32	ESC_FA7687AA_AS	NA	16	ST29 Cplx	B1	NA	6	4	12
ESC_CA4263AA	ESC_CA4263AA	PNUSAE001678	SRR2982207;ILLUMINA;Paired;;SRX1471530	Human	Human	Stool; Age: 20-29	2012	11	NA	North America	United States						Centers for Disease Control and Prevention Enteric Diseases Laboratory Branch	Escherichia coli		E. Coli O26:Undetermined						PRJNA218110	SRP046387		SAMN04240354	SRS1197417	2015-12-12	2015-12-08	Assembled	138	101082	5547659	Escherichia coli / Shigella;99.72%	407	8889	3.32	ESC_FA7691AA_AS	NA	21	ST29 Cplx	B1	NA	16	4	12
ESC_CA4267AA	ESC_CA4267AA	PNUSAE001701	SRR2982202;ILLUMINA;Paired;;SRX1471526				NA	NA	NA	North America	United States						Centers for Disease Control and Prevention Enteric Diseases Laboratory Branch	Escherichia coli								PRJNA218110	SRP046387		SAMN04279009	SRS1197421	2015-12-12	2015-12-08	Assembled	38	95027	5626327	Escherichia coli / Shigella;100.0%	308	26500	3.32	ESC_FA7695AA_AS	NA	723	ST29 Cplx		NA	16	154	12
ESC_CA4268AA	ESC_CA4268AA	PNUSAE001700	SRR2982201;ILLUMINA;Paired;;SRX1471525				NA	NA	NA	North America	United States						Centers for Disease Control and Prevention Enteric Diseases Laboratory Branch	Escherichia coli								PRJNA218110	SRP046387		SAMN04279008	SRS1197422	2015-12-12	2015-12-08	Assembled	90	115156	5616744	Escherichia coli / Shigella;100.0%	365	9484	3.32	ESC_FA7696AA_AS	NA	21	ST29 Cplx	B1	NA	16	4	12
ESC_CA4273AA	ESC_CA4273AA	PNUSAE001695	SRR2982196;ILLUMINA;Paired;;SRX1471519				NA	NA	NA	North America	United States						Centers for Disease Control and Prevention Enteric Diseases Laboratory Branch	Escherichia coli								PRJNA218110	SRP046387		SAMN04229835	SRS1197409	2015-12-12	2015-12-08	Assembled	75	35615	5404845	Escherichia coli / Shigella;100.0%	517	31777	3.32	ESC_FA7701AA_AS	NA	21	ST29 Cplx	B1	NA	16	4	12
ESC_CA4274AA	ESC_CA4274AA	PNUSAE001694	SRR2982195;ILLUMINA;Paired;;SRX1471518				NA	NA	NA	North America	United States						Centers for Disease Control and Prevention Enteric Diseases Laboratory Branch	Escherichia coli								PRJNA218110	SRP046387		SAMN04229834	SRS1197407	2015-12-12	2015-12-08	Assembled	64	38600	5223451	Escherichia coli / Shigella;99.52%	460	30570	3.32	ESC_FA7702AA_AS	NA	16	ST29 Cplx	B1	NA	6	4	12
ESC_CA4276AA	ESC_CA4276AA	PNUSAE001692	SRR2982193;ILLUMINA;Paired;;SRX1471516				NA	NA	NA	North America	United States						Centers for Disease Control and Prevention Enteric Diseases Laboratory Branch	Escherichia coli								PRJNA218110	SRP046387		SAMN04229832	SRS1197410	2015-12-12	2015-12-08	Assembled	118	67790	5532158	Escherichia coli / Shigella;99.72%	424	9802	3.32	ESC_FA7704AA_AS	NA	21	ST29 Cplx	B1	NA	16	4	12
ESC_CA4277AA	ESC_CA4277AA	PNUSAE001691	SRR2982192;ILLUMINA;Paired;;SRX1471515				NA	NA	NA	North America	United States						Centers for Disease Control and Prevention Enteric Diseases Laboratory Branch	Escherichia coli								PRJNA218110	SRP046387		SAMN04229831	SRS1197411	2015-12-12	2015-12-08	Assembled	121	80244	5664804	Escherichia coli / Shigella;99.49%	470	7633	3.32	ESC_FA7705AA_AS	NA	21	ST29 Cplx	B1	NA	16	4	12
ESC_CA4278AA	ESC_CA4278AA	PNUSAE001690	SRR2982191;ILLUMINA;Paired;;SRX1471514				NA	NA	NA	North America	United States						Centers for Disease Control and Prevention Enteric Diseases Laboratory Branch	Escherichia coli								PRJNA218110	SRP046387		SAMN04229830	SRS1197396	2015-12-12	2015-12-08	Assembled	115	79444	5487245	Escherichia coli / Shigella;100.0%	423	5539	3.32	ESC_FA7706AA_AS	NA	21	ST29 Cplx	B1	NA	16	4	12
ESC_CA4280AA	ESC_CA4280AA	PNUSAE001688	SRR2982189;ILLUMINA;Paired;;SRX1471512				NA	NA	NA	North America	United States						Centers for Disease Control and Prevention Enteric Diseases Laboratory Branch	Escherichia coli								PRJNA218110	SRP046387		SAMN04230395	SRS1197398	2015-12-12	2015-12-08	Assembled	56	55689	5476314	Escherichia coli / Shigella;100.0%	356	28687	3.32	ESC_FA7708AA_AS	NA	21	ST29 Cplx	B1	NA	16	4	12
ESC_CA4285AA	ESC_CA4285AA	PNUSAE001707	SRR2982184;ILLUMINA;Paired;;SRX1471506				NA	NA	NA	North America	United States						Centers for Disease Control and Prevention Enteric Diseases Laboratory Branch	Escherichia coli								PRJNA218110	SRP046387		SAMN04267203	SRS1197404	2015-12-12	2015-12-08	Assembled	98	114193	5687825	Escherichia coli / Shigella;99.66%	334	11313	3.32	ESC_FA7713AA_AS	NA	21	ST29 Cplx	B1	NA	16	4	12
ESC_CA4286AA	ESC_CA4286AA	PNUSAE001719	SRR2982183;ILLUMINA;Paired;;SRX1471505	Human	Human	Stool; Age: 0-4	2012	10	NA	North America	United States						Centers for Disease Control and Prevention Enteric Diseases Laboratory Branch	Escherichia coli		E. Coli O111:Nm						PRJNA218110	SRP046387		SAMN04279100	SRS1197388	2015-12-12	2015-12-08	Assembled	44	100368	5515152	Escherichia coli / Shigella;99.34%	384	42092	3.32	ESC_FA7714AA_AS	NA	16	ST29 Cplx	B1	NA	6	4	12
ESC_CA4287AA	ESC_CA4287AA	PNUSAE001718	SRR2982182;ILLUMINA;Paired;;SRX1471504	Human	Human	Stool; Age: 0-4	2012	10	NA	North America	United States						Centers for Disease Control and Prevention Enteric Diseases Laboratory Branch	Escherichia coli		E. Coli O111:Nm						PRJNA218110	SRP046387		SAMN04279101	SRS1197387	2015-12-12	2015-12-08	Assembled	75	105159	5517766	Escherichia coli / Shigella;99.22%	308	12774	3.32	ESC_FA7715AA_AS	NA	16	ST29 Cplx	B1	NA	6	4	12
ESC_CA4289AA	ESC_CA4289AA	PNUSAE001716	SRR2982180;ILLUMINA;Paired;;SRX1471502	Human	Human	Stool; Age: 5-9	2012	8	NA	North America	United States						Centers for Disease Control and Prevention Enteric Diseases Laboratory Branch	Escherichia coli		E. Coli O126:Undetermined						PRJNA218110	SRP046387		SAMN04279103	SRS1197391	2015-12-12	2015-12-08	Assembled	72	113013	5688268	Escherichia coli / Shigella;100.0%	377	12186	3.32	ESC_FA7717AA_AS	NA	21	ST29 Cplx	B1	NA	16	4	12
ESC_CA4290AA	ESC_CA4290AA	PNUSAE001715	SRR2982179;ILLUMINA;Paired;;SRX1471501	Human	Human	Stool; Age: 10-19	2012	8	NA	North America	United States						Centers for Disease Control and Prevention Enteric Diseases Laboratory Branch	Escherichia coli		E. Coli O26:Undetermined						PRJNA218110	SRP046387		SAMN04279104	SRS1197395	2015-12-12	2015-12-08	Assembled	56	91870	5709455	Escherichia coli / Shigella;100.0%	398	20570	3.32	ESC_FA7718AA_AS	NA	21	ST29 Cplx	B1	NA	16	4	12
ESC_CA4297AA	ESC_CA4297AA	PNUSAE001727	SRR2982172;ILLUMINA;Paired;;SRX1471494				NA	NA	NA	North America	United States						Centers for Disease Control and Prevention Enteric Diseases Laboratory Branch	Escherichia coli								PRJNA218110	SRP046387		SAMN04279586	SRS1197382	2015-12-12	2015-12-08	Assembled	180	105093	5493938	Escherichia coli / Shigella;100.0%	314	9682	3.32	ESC_FA7725AA_AS	NA	21	ST29 Cplx	B1	NA	16	4	12
ESC_CA4299AA	ESC_CA4299AA	PNUSAE001725	SRR2982170;ILLUMINA;Paired;;SRX1471492				NA	NA	NA	North America	United States						Centers for Disease Control and Prevention Enteric Diseases Laboratory Branch	Escherichia coli								PRJNA218110	SRP046387		SAMN04279099	SRS1197384	2015-12-12	2015-12-08	Assembled	70	83118	5498208	Escherichia coli / Shigella;100.0%	367	12521	3.32	ESC_FA7727AA_AS	NA	5732	ST29 Cplx		NA	16	738	12
ESC_CA4300AA	ESC_CA4300AA	PNUSAE001724	SRR2982169;ILLUMINA;Paired;;SRX1471491				NA	NA	NA	North America	United States						Centers for Disease Control and Prevention Enteric Diseases Laboratory Branch	Escherichia coli								PRJNA218110	SRP046387		SAMN04279098	SRS1197385	2015-12-12	2015-12-08	Assembled	57	79444	5675985	Escherichia coli / Shigella;100.0%	411	21966	3.32	ESC_FA7728AA_AS	NA	21	ST29 Cplx	B1	NA	16	4	12
ESC_CA4301AA	ESC_CA4301AA	PNUSAE001723	SRR2982168;ILLUMINA;Paired;;SRX1471490				NA	NA	NA	North America	United States						Centers for Disease Control and Prevention Enteric Diseases Laboratory Branch	Escherichia coli								PRJNA218110	SRP046387		SAMN04279097	SRS1197386	2015-12-12	2015-12-08	Assembled	56	83003	5503540	Escherichia coli / Shigella;100.0%	365	17195	3.32	ESC_FA7729AA_AS	NA	5732	ST29 Cplx		NA	16	738	12
ESC_CA4305AA	ESC_CA4305AA	PNUSAE001745	SRR2982151;ILLUMINA;Paired;;SRX1471476				NA	NA	NA	North America	United States						Centers for Disease Control and Prevention Enteric Diseases Laboratory Branch	Escherichia coli								PRJNA218110	SRP046387		SAMN04287901	SRS1197371	2015-12-12	2015-12-08	Assembled	155	98825	5680696	Escherichia coli / Shigella;99.72%	435	5953	3.32	ESC_FA7733AA_AS	NA	21	ST29 Cplx	B1	NA	16	4	12
ESC_CA4307AA	ESC_CA4307AA	PNUSAE001743	SRR2982149;ILLUMINA;Paired;;SRX1471474				NA	NA	NA	North America	United States						Centers for Disease Control and Prevention Enteric Diseases Laboratory Branch	Escherichia coli								PRJNA218110	SRP046387		SAMN04296691	SRS1197365	2015-12-12	2015-12-08	Assembled	122	55689	5666018	Escherichia coli / Shigella;99.47%	466	18879	3.32	ESC_FA7735AA_AS	NA	21	ST29 Cplx	B1	NA	16	4	12
ESC_CA4308AA	ESC_CA4308AA	PNUSAE001742	SRR2982148;ILLUMINA;Paired;;SRX1471473				NA	NA	NA	North America	United States						Centers for Disease Control and Prevention Enteric Diseases Laboratory Branch	Escherichia coli								PRJNA218110	SRP046387		SAMN04296690	SRS1197366	2015-12-12	2015-12-08	Assembled	124	88846	5684131	Escherichia coli / Shigella;99.72%	429	9601	3.32	ESC_FA7736AA_AS	NA	21	ST29 Cplx	B1	NA	16	4	12
ESC_CA4309AA	ESC_CA4309AA	PNUSAE001741	SRR2982147;ILLUMINA;Paired;;SRX1471472				NA	NA	NA	North America	United States						Centers for Disease Control and Prevention Enteric Diseases Laboratory Branch	Escherichia coli								PRJNA218110	SRP046387		SAMN04296689	SRS1197367	2015-12-12	2015-12-08	Assembled	93	101074	5556810	Escherichia coli / Shigella;99.72%	414	29354	3.32	ESC_FA7737AA_AS	NA	21	ST29 Cplx	B1	NA	16	4	12
ESC_CA4310AA	ESC_CA4310AA	PNUSAE001739	SRR2982146;ILLUMINA;Paired;;SRX1471471				NA	NA	NA	North America	United States						Centers for Disease Control and Prevention Enteric Diseases Laboratory Branch	Escherichia coli								PRJNA218110	SRP046387		SAMN04287899	SRS1197368	2015-12-12	2015-12-08	Assembled	115	89301	5489427	Escherichia coli / Shigella;100.0%	443	14225	3.32	ESC_FA7738AA_AS	NA	21	ST29 Cplx	B1	NA	16	4	12
ESC_CA4311AA	ESC_CA4311AA	PNUSAE001738	SRR2982145;ILLUMINA;Paired;;SRX1471470				NA	NA	NA	North America	United States						Centers for Disease Control and Prevention Enteric Diseases Laboratory Branch	Escherichia coli								PRJNA218110	SRP046387		SAMN04287898	SRS1197369	2015-12-12	2015-12-08	Assembled	109	62006	5671545	Escherichia coli / Shigella;99.73%	440	13289	3.32	ESC_FA7739AA_AS	NA	21	ST29 Cplx	B1	NA	16	4	12
ESC_CA4313AA	ESC_CA4313AA	PNUSAE001733	SRR2982143;ILLUMINA;Paired;;SRX1471467				NA	NA	NA	North America	United States						Centers for Disease Control and Prevention Enteric Diseases Laboratory Branch	Escherichia coli								PRJNA218110	SRP046387		SAMN04287896	SRS1197363	2015-12-12	2015-12-08	Assembled	134	72609	5500970	Escherichia coli / Shigella;100.0%	430	13126	3.32	ESC_FA7741AA_AS	NA	21	ST29 Cplx	B1	NA	16	4	12
ESC_CA4315AA	ESC_CA4315AA	PNUSAE001731	SRR2982140;ILLUMINA;Paired;;SRX1471465				NA	NA	NA	North America	United States						Centers for Disease Control and Prevention Enteric Diseases Laboratory Branch	Escherichia coli								PRJNA218110	SRP046387		SAMN04286923	SRS1197355	2015-12-12	2015-12-08	Assembled	113	121795	5553815	Escherichia coli / Shigella;100.0%	330	10757	3.32	ESC_FA7743AA_AS	NA	5310	ST29 Cplx		NA	16	4	12
ESC_CA4317AA	ESC_CA4317AA	PNUSAE001729	SRR2982138;ILLUMINA;Paired;;SRX1471463				NA	NA	NA	North America	United States						Centers for Disease Control and Prevention Enteric Diseases Laboratory Branch	Escherichia coli								PRJNA218110	SRP046387		SAMN04286921	SRS1197354	2015-12-12	2015-12-08	Assembled	97	114836	5671048	Escherichia coli / Shigella;100.0%	315	11315	3.32	ESC_FA7745AA_AS	NA	21	ST29 Cplx	B1	NA	16	4	12
ESC_CA4319AA	ESC_CA4319AA	PNUSAE001780	SRR2982136;ILLUMINA;Paired;;SRX1471461				NA	NA	NA	North America	United States						Centers for Disease Control and Prevention Enteric Diseases Laboratory Branch	Escherichia coli								PRJNA218110	SRP046387		SAMN04287723	SRS1197357	2015-12-12	2015-12-08	Assembled	120	84987	5561091	Escherichia coli / Shigella;100.0%	484	6849	3.32	ESC_FA7747AA_AS	NA	21	ST29 Cplx	B1	NA	16	4	12
ESC_CA4320AA	ESC_CA4320AA	PNUSAE001779	SRR2982135;ILLUMINA;Paired;;SRX1471460				NA	NA	NA	North America	United States						Centers for Disease Control and Prevention Enteric Diseases Laboratory Branch	Escherichia coli								PRJNA218110	SRP046387		SAMN04287722	SRS1197358	2015-12-12	2015-12-08	Assembled	105	92092	5670171	Escherichia coli / Shigella;99.12%	431	8776	3.32	ESC_FA7748AA_AS	NA	16	ST29 Cplx	B1	NA	6	4	12
ESC_CA4321AA	ESC_CA4321AA	PNUSAE001778	SRR2982134;ILLUMINA;Paired;;SRX1471459				NA	NA	NA	North America	United States						Centers for Disease Control and Prevention Enteric Diseases Laboratory Branch	Escherichia coli								PRJNA218110	SRP046387		SAMN04287721	SRS1197359	2015-12-12	2015-12-08	Assembled	137	90214	5378934	Escherichia coli / Shigella;99.26%	325	4648	3.32	ESC_FA7749AA_AS	NA	16	ST29 Cplx	B1	NA	6	4	12
ESC_CA4323AA	ESC_CA4323AA	PNUSAE001776	SRR2982132;ILLUMINA;Paired;;SRX1471457				NA	NA	NA	North America	United States						Centers for Disease Control and Prevention Enteric Diseases Laboratory Branch	Escherichia coli								PRJNA218110	SRP046387		SAMN04287719	SRS1197361	2015-12-12	2015-12-08	Assembled	53	64623	5599898	Escherichia coli / Shigella;99.78%	574	28812	3.32	ESC_FA7751AA_AS	NA	723	ST29 Cplx		NA	16	154	12
ESC_CA4328AA	ESC_CA4328AA	PNUSAE001771	SRR2982127;ILLUMINA;Paired;;SRX1471451				NA	NA	NA	North America	United States						Centers for Disease Control and Prevention Enteric Diseases Laboratory Branch	Escherichia coli								PRJNA218110	SRP046387		SAMN04287714	SRS1197349	2015-12-12	2015-12-08	Assembled	74	92166	5511991	Escherichia coli / Shigella;99.74%	444	8086	3.32	ESC_FA7756AA_AS	NA	21	ST29 Cplx	B1	NA	16	4	12
ESC_CA4329AA	ESC_CA4329AA	PNUSAE001770	SRR2982126;ILLUMINA;Paired;;SRX1471450				NA	NA	NA	North America	United States						Centers for Disease Control and Prevention Enteric Diseases Laboratory Branch	Escherichia coli								PRJNA218110	SRP046387		SAMN04287713	SRS1197350	2015-12-12	2015-12-08	Assembled	75	63798	5837996	Escherichia coli / Shigella;100.0%	537	12876	3.32	ESC_FA7757AA_AS	NA	5555	ST29 Cplx		NA	16	703	12
ESC_CA4332AA	ESC_CA4332AA	PNUSAE001792	SRR2982122;ILLUMINA;Paired;;SRX1471446				NA	NA	NA	North America	United States						Centers for Disease Control and Prevention Enteric Diseases Laboratory Branch	Escherichia coli								PRJNA218110	SRP046387		SAMN04301563	SRS1197338	2015-12-12	2015-12-08	Assembled	84	73141	5517618	Escherichia coli / Shigella;100.0%	379	26718	3.32	ESC_FA7760AA_AS	NA	21	ST29 Cplx	B1	NA	16	4	12
ESC_CA4333AA	ESC_CA4333AA	PNUSAE001785	SRR2982121;ILLUMINA;Paired;;SRX1471444				NA	NA	NA	North America	United States						Centers for Disease Control and Prevention Enteric Diseases Laboratory Branch	Escherichia coli								PRJNA218110	SRP046387		SAMN04304553	SRS1197340	2015-12-12	2015-12-08	Assembled	93	104256	5791741	Escherichia coli / Shigella;97.31%	474	11888	3.32	ESC_FA7761AA_AS	NA	21	ST29 Cplx	B1	NA	16	4	12
ESC_CA4334AA	ESC_CA4334AA	PNUSAE001784	SRR2982120;ILLUMINA;Paired;;SRX1471443				NA	NA	NA	North America	United States						Centers for Disease Control and Prevention Enteric Diseases Laboratory Branch	Escherichia coli								PRJNA218110	SRP046387		SAMN04304552	SRS1197341	2015-12-12	2015-12-08	Assembled	103	98544	5384024	Escherichia coli / Shigella;99.27%	348	12467	3.32	ESC_FA7762AA_AS	NA	16	ST29 Cplx	B1	NA	6	4	12
ESC_CA4336AA	ESC_CA4336AA	PNUSAE001802	SRR3040059;ILLUMINA;Paired;;SRX1495304,SRR2982118;ILLUMINA;Paired;;SRX1471441				NA	NA	NA	North America	United States						Centers for Disease Control and Prevention Enteric Diseases Laboratory Branch	Escherichia coli								PRJNA218110	SRP046387		SAMN04301567	SRS1197343	2015-12-12	2015-12-08	Assembled	35	74409	5687859	Escherichia coli / Shigella;99.71%	405	35894	3.32	ESC_FA8493AA_AS	NA	21	ST29 Cplx	B1	NA	16	4	12
ESC_CA4339AA	ESC_CA4339AA	PNUSAE001818	SRR2982114;ILLUMINA;Paired;;SRX1471436				NA	NA	NA	North America	United States						Centers for Disease Control and Prevention Enteric Diseases Laboratory Branch	Escherichia coli								PRJNA218110	SRP046387		SAMN04321306	SRS1197330	2015-12-12	2015-12-08	Assembled	70	32010	5503701	Escherichia coli / Shigella;99.8%	573	40767	3.32	ESC_FA7768AA_AS	NA	21	ST29 Cplx	B1	NA	16	4	12
ESC_CA4341AA	ESC_CA4341AA	PNUSAE001816	SRR2982112;ILLUMINA;Paired;;SRX1471434				NA	NA	NA	North America	United States						Centers for Disease Control and Prevention Enteric Diseases Laboratory Branch	Escherichia coli								PRJNA218110	SRP046387		SAMN04321307	SRS1197333	2015-12-12	2015-12-08	Assembled	94	70431	5169413	Escherichia coli / Shigella;99.36%	356	23033	3.32	ESC_FA7770AA_AS	NA	16	ST29 Cplx	B1	NA	6	4	12
ESC_CA4344AA	ESC_CA4344AA	PNUSAE001813	SRR2982109;ILLUMINA;Paired;;SRX1471431				NA	NA	NA	North America	United States						Centers for Disease Control and Prevention Enteric Diseases Laboratory Branch	Escherichia coli								PRJNA218110	SRP046387		SAMN04321310	SRS1197334	2015-12-12	2015-12-08	Assembled	65	38153	5558704	Escherichia coli / Shigella;98.47%	442	36449	3.32	ESC_FA7773AA_AS	NA	16	ST29 Cplx	B1	NA	6	4	12
ESC_CA4349AA	ESC_CA4349AA	FSIS1505000	SRR2970897;ILLUMINA;Paired;500;SRX1460292	Livestock	Bovine	Animal-Calf-Formula-fed Veal	2015	NA	NA	North America	United States	New Jersey					United States Department of Agriculture, Food Safety and Inspection Service	Escherichia coli		O111						PRJNA268206	SRP050539		SAMN04311828	SRS1187709	2015-12-12	2015-12-03	Assembled	134	120093	5323472	Escherichia coli / Shigella;99.59%	292	10606	3.32	ESC_FA7778AA_AS	NA	16	ST29 Cplx	B1	NA	6	4	12
ESC_CA4728AA	ESC_CA4728AA	FSIS1504398	SRR2920453;ILLUMINA;Paired;500;SRX1425259	Livestock	Bovine	Animal-Cattle-Steer	2015	NA	NA	North America	United States	Texas					United States Department of Agriculture, Food Safety and Inspection Service	Escherichia coli		O111						PRJNA268206	SRP050539		SAMN04252832	SRS1157508	2015-12-12	2015-11-17	Assembled	51	98314	5720804	Escherichia coli / Shigella;99.2%	306	18834	3.32	ESC_FA8155AA_AS	NA	16	ST29 Cplx	B1	NA	6	4	12
ESC_CA4729AA	ESC_CA4729AA	FSIS1504399	SRR2920455;ILLUMINA;Paired;500;SRX1425257	Livestock	Bovine	Animal-Cattle-Steer	2015	NA	NA	North America	United States	Wisconsin					United States Department of Agriculture, Food Safety and Inspection Service	Escherichia coli		O26						PRJNA268206	SRP050539		SAMN04252833	SRS1157510	2015-12-12	2015-11-17	Assembled	55	114432	5585055	Escherichia coli / Shigella;100.0%	317	14563	3.32	ESC_FA8156AA_AS	NA	21	ST29 Cplx	B1	NA	16	4	12
ESC_CA4736AA	ESC_CA4736AA	FSIS1504685	SRR2920604;ILLUMINA;Paired;500;SRX1420111	Livestock	Bovine	Product-Raw-Intact-Beef	2015	NA	NA	North America	United States	South Dakota					United States Department of Agriculture, Food Safety and Inspection Service	Escherichia coli		O111						PRJNA268206	SRP050539		SAMN04243999	SRS1153267	2015-12-12	2015-11-17	Assembled	150	102209	5382761	Escherichia coli / Shigella;100.0%	275	4498	3.32	ESC_FA8163AA_AS	NA	16	ST29 Cplx	B1	NA	6	4	12
ESC_CA4812AA	ESC_CA4812AA	PNUSAE001812	SRR3033414;ILLUMINA;Paired;;SRX1492132				NA	NA	NA	North America	United States						Centers for Disease Control and Prevention Enteric Diseases Laboratory Branch	Escherichia coli								PRJNA218110	SRP046387		SAMN04330142	SRS1213638	2015-12-22	2015-12-18	Assembled	58	101082	5647124	Escherichia coli / Shigella;99.67%	346	16179	3.32	ESC_FA8239AA_AS	NA	21	ST29 Cplx	B1	NA	16	4	12
ESC_CA4813AA	ESC_CA4813AA	PNUSAE001810	SRR3033413;ILLUMINA;Paired;;SRX1492131				NA	NA	NA	North America	United States						Centers for Disease Control and Prevention Enteric Diseases Laboratory Branch	Escherichia coli								PRJNA218110	SRP046387		SAMN04335021	SRS1213641	2015-12-22	2015-12-18	Assembled	144	99083	5251398	Escherichia coli / Shigella;99.14%	265	8308	3.32	ESC_FA8240AA_AS	NA	16	ST29 Cplx	B1	NA	6	4	12
ESC_CA4816AA	ESC_CA4816AA	PNUSAE001796	SRR3033410;ILLUMINA;Paired;;SRX1492128				NA	NA	NA	North America	United States						Centers for Disease Control and Prevention Enteric Diseases Laboratory Branch	Escherichia coli								PRJNA218110	SRP046387		SAMN04335668	SRS1213642	2015-12-22	2015-12-18	Assembled	94	71804	5533777	Escherichia coli / Shigella;100.0%	408	12405	3.32	ESC_FA8243AA_AS	NA	21	ST29 Cplx	B1	NA	16	4	12
ESC_CA4819AA	ESC_CA4819AA	PNUSAE001788	SRR3033403;ILLUMINA;Paired;;SRX1492121,SRR5306589;ILLUMINA;Paired;;SRX2607795,SRR5395974;ILLUMINA;Paired;;SRX2690840	Human	Human	Age: 51; stool	2015	6	NA	North America	United States						Centers for Disease Control and Prevention Enteric Diseases Laboratory Branch	Escherichia coli								PRJNA218110	SRP046387		SAMN04321451	SRS1213628	2015-12-22	2015-12-18	Assembled	56	67836	5448745	Escherichia coli / Shigella;99.71%	388	27031	3.32	ESC_FA8246AA_AS	NA	21	ST29 Cplx	B1	NA	16	4	12
ESC_CA4821AA	ESC_CA4821AA	PNUSAE001783	SRR3033401;ILLUMINA;Paired;;SRX1492119				NA	NA	NA	North America	United States						Centers for Disease Control and Prevention Enteric Diseases Laboratory Branch	Escherichia coli								PRJNA218110	SRP046387		SAMN04302099	SRS1213631	2015-12-22	2015-12-18	Assembled	122	104256	5680334	Escherichia coli / Shigella;99.69%	404	7038	3.32	ESC_FA8248AA_AS	NA	21	ST29 Cplx	B1	NA	16	4	12
ESC_CA4822AA	ESC_CA4822AA	PNUSAE001782	SRR3033400;ILLUMINA;Paired;;SRX1492118				NA	NA	NA	North America	United States						Centers for Disease Control and Prevention Enteric Diseases Laboratory Branch	Escherichia coli								PRJNA218110	SRP046387		SAMN04302098	SRS1213632	2015-12-22	2015-12-18	Assembled	140	106787	5679304	Escherichia coli / Shigella;99.7%	412	8018	3.32	ESC_FA8249AA_AS	NA	21	ST29 Cplx	B1	NA	16	4	12
ESC_CA4832AA	ESC_CA4832AA	FSIS1505181	SRR3016233;ILLUMINA;Paired;500;SRX1484885	Livestock	Bovine	Animal-Cattle-Dairy Cow	2015	NA	NA	North America	United States	Washington					United States Department of Agriculture, Food Safety and Inspection Service	Escherichia coli		O26						PRJNA268206	SRP050539		SAMN04338400	SRS1208376	2015-12-22	2015-12-16	Assembled	92	115394	5408425	Escherichia coli / Shigella;99.6%	302	11891	3.32	ESC_FA8260AA_AS	NA	29	ST29 Cplx	B1	NA	6	4	12
ESC_CA4833AA	ESC_CA4833AA	FSIS1505185	SRR3016132;ILLUMINA;Paired;500;SRX1484849	Livestock	Bovine	Animal-Cattle-Dairy Cow	2015	NA	NA	North America	United States	Texas					United States Department of Agriculture, Food Safety and Inspection Service	Escherichia coli		O111						PRJNA268206	SRP050539		SAMN04338404	SRS1208343	2015-12-22	2015-12-16	Assembled	66	82594	5241323	Escherichia coli / Shigella;100.0%	272	20106	3.32	ESC_FA8261AA_AS	NA	16	ST29 Cplx	B1	NA	6	4	12
ESC_CA4835AA	ESC_CA4835AA	FSIS1505184	SRR3016030;ILLUMINA;Paired;500;SRX1484829	Livestock	Bovine	Animal-Cattle-Bull	2015	NA	NA	North America	United States	Kansas					United States Department of Agriculture, Food Safety and Inspection Service	Escherichia coli		O111						PRJNA268206	SRP050539		SAMN04338403	SRS1208335	2015-12-22	2015-12-16	Assembled	56	78748	5304752	Escherichia coli / Shigella;99.26%	296	20087	3.32	ESC_FA8263AA_AS	NA	16	ST29 Cplx	B1	NA	6	4	12
ESC_CA4847AA	ESC_CA4847AA	TX-ACB1500607	SRR2993311;ILLUMINA;Paired;500;SRX1480250	Human	Human	Homo sapiens; Stool	2015	NA	NA	North America	United States	Texas					FDA Center for Food Safety and Applied Nutrition	Escherichia coli		O111: H8					Huang 2021 PubMed34119332	PRJNA284275	SRP061878		SAMN04148293	SRS1205629	2015-12-22	2015-01-01	Assembled	74	61724	5196866	Escherichia coli / Shigella;99.28%	325	22106	3.32	ESC_FA8282AA_AS	NA	16	ST29 Cplx	B1	NA	6	4	12
ESC_CA4848AA	ESC_CA4848AA	TX-ACB1500606	SRR2993303;ILLUMINA;Paired;500;SRX1480244	Human	Human	Homo sapiens; Stool	2015	NA	NA	North America	United States	Texas					FDA Center for Food Safety and Applied Nutrition	Escherichia coli		O111: H8					Huang 2021 PubMed34119333	PRJNA284275	SRP061878		SAMN04148292	SRS1205630	2015-12-22	2015-01-01	Assembled	91	49470	5268706	Escherichia coli / Shigella;99.17%	412	19613	3.32	ESC_FA8283AA_AS	NA	16	ST29 Cplx	B1	NA	6	4	12
ESC_CA4850AA	ESC_CA4850AA	TX-ACB1500581	SRR2993301;ILLUMINA;Paired;500;SRX1480242	Human	Human	Homo sapiens; Stool	2015	NA	NA	North America	United States	Texas					FDA Center for Food Safety and Applied Nutrition	Escherichia coli		O103: H11					Huang 2021 PubMed34119342	PRJNA284275	SRP061878		SAMN04148290	SRS1205632	2015-12-22	2015-01-01	Assembled	102	50328	5526427	Escherichia coli / Shigella;99.72%	405	23875	3.32	ESC_FA8285AA_AS	NA	723	ST29 Cplx		NA	16	154	12
ESC_CA4970AA	ESC_CA4970AA	PNUSAE001552	SRR3040554;ILLUMINA;Paired;;SRX1495460				NA	NA	NA	North America	United States						Centers for Disease Control and Prevention Enteric Diseases Laboratory Branch	Escherichia coli								PRJNA218110	SRP046387		SAMN04210113	SRS1218081	2015-12-22	2015-12-21	Assembled	52	99906	5286819	Escherichia coli / Shigella;99.48%	234	16970	3.32	ESC_FA8423AA_AS	NA	16	ST29 Cplx	B1	NA	6	4	12
ESC_CA4971AA	ESC_CA4971AA	PNUSAE001551	SRR3040553;ILLUMINA;Paired;;SRX1495459				NA	NA	NA	North America	United States						Centers for Disease Control and Prevention Enteric Diseases Laboratory Branch	Escherichia coli								PRJNA218110	SRP046387		SAMN04210112	SRS1218082	2015-12-22	2015-12-21	Assembled	148	113119	5367161	Escherichia coli / Shigella;99.49%	235	9036	3.32	ESC_FA8424AA_AS	NA	16	ST29 Cplx	B1	NA	6	4	12
ESC_CA4974AA	ESC_CA4974AA	PNUSAE001548	SRR3040550;ILLUMINA;Paired;;SRX1495456				NA	NA	NA	North America	United States						Centers for Disease Control and Prevention Enteric Diseases Laboratory Branch	Escherichia coli								PRJNA218110	SRP046387		SAMN04158609	SRS1218077	2015-12-22	2015-12-21	Assembled	68	18706	5405610	Escherichia coli / Shigella;99.85%	748	50018	3.32	ESC_FA8427AA_AS	NA	5310	ST29 Cplx		NA	16	4	12
ESC_CA4976AA	ESC_CA4976AA	PNUSAE001546	SRR3040548;ILLUMINA;Paired;;SRX1495454				NA	NA	NA	North America	United States						Centers for Disease Control and Prevention Enteric Diseases Laboratory Branch	Escherichia coli								PRJNA218110	SRP046387		SAMN04158607	SRS1218079	2015-12-22	2015-12-21	Assembled	104	41334	5619882	Escherichia coli / Shigella;99.59%	545	22691	3.32	ESC_FA8429AA_AS	NA	21	ST29 Cplx	B1	NA	16	4	12
ESC_CA4978AA	ESC_CA4978AA	PNUSAE001544	SRR3040546;ILLUMINA;Paired;;SRX1495452				NA	NA	NA	North America	United States						Centers for Disease Control and Prevention Enteric Diseases Laboratory Branch	Escherichia coli								PRJNA218110	SRP046387		SAMN04158605	SRS1218070	2015-12-22	2015-12-21	Assembled	88	37617	5337249	Escherichia coli / Shigella;99.54%	478	32472	3.32	ESC_FA8431AA_AS	NA	16	ST29 Cplx	B1	NA	6	4	12
ESC_CA4980AA	ESC_CA4980AA	PNUSAE001585	SRR3040544;ILLUMINA;Paired;;SRX1495450				NA	NA	NA	North America	United States						Centers for Disease Control and Prevention Enteric Diseases Laboratory Branch	Escherichia coli								PRJNA218110	SRP046387		SAMN04192192	SRS1218072	2015-12-22	2015-12-21	Assembled	56	133714	5613839	Escherichia coli / Shigella;100.0%	273	11381	3.32	ESC_FA8433AA_AS	NA	16	ST29 Cplx	B1	NA	6	4	12
ESC_CA4986AA	ESC_CA4986AA	PNUSAE001579	SRR3040538;ILLUMINA;Paired;;SRX1495444	Human	Human	Stool; Age: 10-19	2013	1	NA	North America	United States						Centers for Disease Control and Prevention Enteric Diseases Laboratory Branch	Escherichia coli		E. Coli O111:Undetermined						PRJNA218110	SRP046387		SAMN04192187	SRS1218065	2015-12-22	2015-12-21	Assembled	33	94023	5366721	Escherichia coli / Shigella;97.99%	295	21989	3.32	ESC_FA8439AA_AS	NA	16	ST29 Cplx	B1	NA	6	4	12
ESC_CA4987AA	ESC_CA4987AA	PNUSAE001578	SRR3040537;ILLUMINA;Paired;;SRX1495443	Human	Human	Stool; Age: 70-79	2013	1	NA	North America	United States						Centers for Disease Control and Prevention Enteric Diseases Laboratory Branch	Escherichia coli		E. Coli O26:H11						PRJNA218110	SRP046387		SAMN04192188	SRS1218066	2015-12-22	2015-12-21	Assembled	48	105022	5501091	Escherichia coli / Shigella;99.39%	410	12657	3.32	ESC_FA8440AA_AS	NA	29	ST29 Cplx	B1	NA	6	4	12
ESC_CA4991AA	ESC_CA4991AA	PNUSAE001574	SRR3040533;ILLUMINA;Paired;;SRX1495439	Human	Human	Stool; Age: 20-29	2013	5	NA	North America	United States						Centers for Disease Control and Prevention Enteric Diseases Laboratory Branch	Escherichia coli		E. Coli O103:Pending						PRJNA218110	SRP046387		SAMN04227724	SRS1218061	2015-12-22	2015-12-21	Assembled	51	92160	5729669	Escherichia coli / Shigella;99.76%	521	24913	3.32	ESC_FA8444AA_AS	NA	21	ST29 Cplx	B1	NA	16	4	12
ESC_CA4992AA	ESC_CA4992AA	PNUSAE001573	SRR3040532;ILLUMINA;Paired;;SRX1495438	Human	Human	Stool; Age: 30-39	2013	5	NA	North America	United States						Centers for Disease Control and Prevention Enteric Diseases Laboratory Branch	Escherichia coli		E. Coli O26:Pending						PRJNA218110	SRP046387		SAMN04227723	SRS1218062	2015-12-22	2015-12-21	Assembled	83	95954	5511492	Escherichia coli / Shigella;99.72%	427	10673	3.32	ESC_FA8445AA_AS	NA	21	ST29 Cplx	B1	NA	16	4	12
ESC_CA4997AA	ESC_CA4997AA	PNUSAE001568	SRR3040527;ILLUMINA;Paired;;SRX1495433				NA	NA	NA	North America	United States						Centers for Disease Control and Prevention Enteric Diseases Laboratory Branch	Escherichia coli								PRJNA218110	SRP046387		SAMN04159684	SRS1218056	2015-12-22	2015-12-21	Assembled	58	125010	5271445	Escherichia coli / Shigella;99.55%	266	11425	3.32	ESC_FA8450AA_AS	NA	1792	ST29 Cplx	B1	NA	6	4	12
ESC_CA4999AA	ESC_CA4999AA	PNUSAE001566	SRR3040525;ILLUMINA;Paired;;SRX1495431				NA	NA	NA	North America	United States						Centers for Disease Control and Prevention Enteric Diseases Laboratory Branch	Escherichia coli								PRJNA218110	SRP046387		SAMN04195694	SRS1218058	2015-12-22	2015-12-21	Assembled	69	87503	5677686	Escherichia coli / Shigella;100.0%	333	15793	3.32	ESC_FA8452AA_AS	NA	21	ST29 Cplx	B1	NA	16	4	12
ESC_CA5002AA	ESC_CA5002AA	PNUSAE001562	SRR3040522;ILLUMINA;Paired;;SRX1495428				NA	NA	NA	North America	United States						Centers for Disease Control and Prevention Enteric Diseases Laboratory Branch	Escherichia coli								PRJNA218110	SRP046387		SAMN04195691	SRS1218051	2015-12-22	2015-12-21	Assembled	67	89546	5309650	Escherichia coli / Shigella;99.09%	247	20798	3.32	ESC_FA8455AA_AS	NA	16	ST29 Cplx	B1	NA	6	4	12
ESC_CA5004AA	ESC_CA5004AA	PNUSAE001560	SRR3040520;ILLUMINA;Paired;;SRX1495426				NA	NA	NA	North America	United States						Centers for Disease Control and Prevention Enteric Diseases Laboratory Branch	Escherichia coli								PRJNA218110	SRP046387		SAMN04195689	SRS1218052	2015-12-22	2015-12-21	Assembled	62	103218	5464857	Escherichia coli / Shigella;100.0%	299	21311	3.32	ESC_FA8457AA_AS	NA	21	ST29 Cplx	B1	NA	16	4	12
ESC_CA5008AA	ESC_CA5008AA	PNUSAE001556	SRR3040516;ILLUMINA;Paired;;SRX1495422				NA	NA	NA	North America	United States						Centers for Disease Control and Prevention Enteric Diseases Laboratory Branch	Escherichia coli								PRJNA218110	SRP046387		SAMN04195685	SRS1218048	2015-12-22	2015-12-21	Assembled	48	91123	5528588	Escherichia coli / Shigella;100.0%	332	33040	3.32	ESC_FA8461AA_AS	NA	21	ST29 Cplx	B1	NA	16	4	12
ESC_CA5009AA	ESC_CA5009AA	PNUSAE001555	SRR3040515;ILLUMINA;Paired;;SRX1495421				NA	NA	NA	North America	United States						Centers for Disease Control and Prevention Enteric Diseases Laboratory Branch	Escherichia coli								PRJNA218110	SRP046387		SAMN04195684	SRS1218039	2015-12-22	2015-12-21	Assembled	43	68457	5496393	Escherichia coli / Shigella;100.0%	358	35398	3.32	ESC_FA8462AA_AS	NA	21	ST29 Cplx	B1	NA	16	4	12
ESC_CA5011AA	ESC_CA5011AA	PNUSAE001617	SRR3040513;ILLUMINA;Paired;;SRX1495419				NA	NA	NA	North America	United States						Centers for Disease Control and Prevention Enteric Diseases Laboratory Branch	Escherichia coli								PRJNA218110	SRP046387		SAMN04254312	SRS1218041	2015-12-22	2015-12-21	Assembled	54	105875	5343591	Escherichia coli / Shigella;100.0%	268	14223	3.32	ESC_FA8464AA_AS	NA	16	ST29 Cplx	B1	NA	6	4	12
ESC_CA5013AA	ESC_CA5013AA	PNUSAE001616	SRR3040511;ILLUMINA;Paired;;SRX1495417				NA	NA	NA	North America	United States						Centers for Disease Control and Prevention Enteric Diseases Laboratory Branch	Escherichia coli								PRJNA218110	SRP046387		SAMN04254311	SRS1218043	2015-12-22	2015-12-21	Assembled	58	99897	5326372	Escherichia coli / Shigella;98.38%	376	21726	3.32	ESC_FA8466AA_AS	NA	16	ST29 Cplx	B1	NA	6	4	12
ESC_CA5014AA	ESC_CA5014AA	PNUSAE001614	SRR3040510;ILLUMINA;Paired;;SRX1495416				NA	NA	NA	North America	United States						Centers for Disease Control and Prevention Enteric Diseases Laboratory Branch	Escherichia coli								PRJNA218110	SRP046387		SAMN04254309	SRS1218044	2015-12-22	2015-12-21	Assembled	48	93439	5620537	Escherichia coli / Shigella;99.63%	329	14110	3.32	ESC_FA8467AA_AS	NA	16	ST29 Cplx	B1	NA	6	4	12
ESC_CA5016AA	ESC_CA5016AA	PNUSAE001671	SRR3040431;ILLUMINA;Paired;;SRX1495398				NA	NA	NA	North America	United States						Centers for Disease Control and Prevention Enteric Diseases Laboratory Branch	Escherichia coli								PRJNA218110	SRP046387		SAMN04254318	SRS1218020	2015-12-22	2015-12-21	Assembled	55	99905	5505554	Escherichia coli / Shigella;99.62%	308	13023	3.32	ESC_FA8469AA_AS	NA	16	ST29 Cplx	B1	NA	6	4	12
ESC_CA5022AA	ESC_CA5022AA	PNUSAE001704	SRR3040361;ILLUMINA;Paired;;SRX1495375				NA	NA	NA	North America	United States						Centers for Disease Control and Prevention Enteric Diseases Laboratory Branch	Escherichia coli								PRJNA218110	SRP046387		SAMN04304555	SRS1218030	2015-12-22	2015-12-21	Assembled	77	134216	5237228	Escherichia coli / Shigella;99.51%	247	9687	3.32	ESC_FA8475AA_AS	NA	16	ST29 Cplx	B1	NA	6	4	12
ESC_CA5023AA	ESC_CA5023AA	PNUSAE001737	SRR3040272;ILLUMINA;Paired;;SRX1495358				NA	NA	NA	North America	United States						Centers for Disease Control and Prevention Enteric Diseases Laboratory Branch	Escherichia coli								PRJNA218110	SRP046387		SAMN04296688	SRS1218003	2015-12-22	2015-12-21	Assembled	99	84050	5689951	Escherichia coli / Shigella;99.7%	390	13178	3.32	ESC_FA8476AA_AS	NA	21	ST29 Cplx	B1	NA	16	4	12
ESC_CA5024AA	ESC_CA5024AA	PNUSAE001736	SRR3040271;ILLUMINA;Paired;;SRX1495357				NA	NA	NA	North America	United States						Centers for Disease Control and Prevention Enteric Diseases Laboratory Branch	Escherichia coli								PRJNA218110	SRP046387		SAMN04296687	SRS1218004	2015-12-22	2015-12-21	Assembled	86	64304	5682194	Escherichia coli / Shigella;99.7%	382	14172	3.32	ESC_FA8477AA_AS	NA	21	ST29 Cplx	B1	NA	16	4	12
ESC_CA5025AA	ESC_CA5025AA	PNUSAE001735	SRR3040212;ILLUMINA;Paired;;SRX1495348				NA	NA	NA	North America	United States						Centers for Disease Control and Prevention Enteric Diseases Laboratory Branch	Escherichia coli								PRJNA218110	SRP046387		SAMN04296686	SRS1218012	2015-12-22	2015-12-21	Assembled	86	84039	5664329	Escherichia coli / Shigella;99.43%	397	16122	3.32	ESC_FA8478AA_AS	NA	21	ST29 Cplx	B1	NA	16	4	12
ESC_CA5028AA	ESC_CA5028AA	PNUSAE001749	SRR3040162;ILLUMINA;Paired;;SRX1495345				NA	NA	NA	North America	United States						Centers for Disease Control and Prevention Enteric Diseases Laboratory Branch	Escherichia coli								PRJNA218110	SRP046387		SAMN04330138	SRS1218000	2015-12-22	2015-12-21	Assembled	92	106787	5701410	Escherichia coli / Shigella;99.67%	357	6858	3.32	ESC_FA8481AA_AS	NA	21	ST29 Cplx	B1	NA	16	4	12
ESC_CA5029AA	ESC_CA5029AA	PNUSAE001748	SRR3040151;ILLUMINA;Paired;;SRX1495344				NA	NA	NA	North America	United States						Centers for Disease Control and Prevention Enteric Diseases Laboratory Branch	Escherichia coli								PRJNA218110	SRP046387		SAMN04287229	SRS1218001	2015-12-22	2015-12-21	Assembled	44	114193	5697323	Escherichia coli / Shigella;99.65%	344	18273	3.32	ESC_FA8482AA_AS	NA	21	ST29 Cplx	B1	NA	16	4	12
ESC_CA5030AA	ESC_CA5030AA	PNUSAE001747	SRR3040139;ILLUMINA;Paired;;SRX1495343				NA	NA	NA	North America	United States						Centers for Disease Control and Prevention Enteric Diseases Laboratory Branch	Escherichia coli								PRJNA218110	SRP046387		SAMN04287228	SRS1217995	2015-12-22	2015-12-21	Assembled	75	99845	5305411	Escherichia coli / Shigella;99.17%	288	9158	3.32	ESC_FA8483AA_AS	NA	16	ST29 Cplx	B1	NA	6	4	12
ESC_CA5033AA	ESC_CA5033AA	PNUSAE001758	SRR3040090;ILLUMINA;Paired;;SRX1495322				NA	NA	NA	North America	United States						Centers for Disease Control and Prevention Enteric Diseases Laboratory Branch	Escherichia coli								PRJNA218110	SRP046387		SAMN04330131	SRS1217990	2015-12-22	2015-12-21	Assembled	63	126995	5460070	Escherichia coli / Shigella;100.0%	351	9978	3.32	ESC_FA8486AA_AS	NA	21	ST29 Cplx	B1	NA	16	4	12
ESC_CA5034AA	ESC_CA5034AA	PNUSAE001757	SRR3040089;ILLUMINA;Paired;;SRX1495318				NA	NA	NA	North America	United States						Centers for Disease Control and Prevention Enteric Diseases Laboratory Branch	Escherichia coli								PRJNA218110	SRP046387		SAMN04330130	SRS1217992	2015-12-22	2015-12-21	Assembled	77	110793	5287859	Escherichia coli / Shigella;100.0%	287	7807	3.32	ESC_FA8487AA_AS	NA	16	ST29 Cplx	B1	NA	6	4	12
ESC_CA5035AA	ESC_CA5035AA	PNUSAE001756	SRR3040087;ILLUMINA;Paired;;SRX1495313				NA	NA	NA	North America	United States						Centers for Disease Control and Prevention Enteric Diseases Laboratory Branch	Escherichia coli								PRJNA218110	SRP046387		SAMN04330129	SRS1217994	2015-12-22	2015-12-21	Assembled	92	103967	5744813	Escherichia coli / Shigella;100.0%	342	7008	3.32	ESC_FA8488AA_AS	NA	21	ST29 Cplx	B1	NA	16	4	12
ESC_CA5037AA	ESC_CA5037AA	PNUSAE001754	SRR3040063;ILLUMINA;Paired;;SRX1495308				NA	NA	NA	North America	United States						Centers for Disease Control and Prevention Enteric Diseases Laboratory Branch	Escherichia coli								PRJNA218110	SRP046387		SAMN04330127	SRS1217979	2015-12-22	2015-12-21	Assembled	62	104548	5681418	Escherichia coli / Shigella;100.0%	415	11901	3.32	ESC_FA8490AA_AS	NA	21	ST29 Cplx	B1	NA	16	4	12
ESC_CA5052AA	ESC_CA5052AA	NMSU-00195	SRR3091377;ILLUMINA;Paired;500;SRX1521851				NA	NA	NA	North America	United States	Washington					FDA Center for Food Safety and Applied Nutrition	Escherichia coli		O26						PRJNA292570	SRP065993		SAMN03997209	SRS1239860	2016-01-08	2015-01-01	Assembled	82	92177	5458245	Escherichia coli / Shigella;99.21%	461	11813	3.32	ESC_FA9639AA_AS	NA	21	ST29 Cplx	B1	NA	16	4	12
ESC_CA5053AA	ESC_CA5053AA	NMSU-00194	SRR3091376;ILLUMINA;Paired;500;SRX1521850				NA	NA	NA	North America	United States	Massachusetts					FDA Center for Food Safety and Applied Nutrition	Escherichia coli		O26						PRJNA292570	SRP065993		SAMN03997208	SRS1239861	2016-01-08	2015-01-01	Assembled	69	78418	5491941	Escherichia coli / Shigella;99.71%	435	16218	3.32	ESC_FA9640AA_AS	NA	21	ST29 Cplx	B1	NA	16	4	12
ESC_CA5054AA	ESC_CA5054AA	NMSU-00193	SRR3091375;ILLUMINA;Paired;500;SRX1521849,SRR3091362;ILLUMINA;Paired;500;SRX1521837				NA	NA	NA	North America	United States	Massachusetts					FDA Center for Food Safety and Applied Nutrition	Escherichia coli		O26						PRJNA292570	SRP065993		SAMN03997207	SRS1239855	2016-01-08	2015-01-01	Assembled	66	101152	5560651	Escherichia coli / Shigella;99.7%	407	12757	3.32	ESC_FA9651AA_AS	NA	21	ST29 Cplx	B1	NA	16	4	12
ESC_CA5055AA	ESC_CA5055AA	NMSU-00192	SRR3091373;ILLUMINA;Paired;500;SRX1521848,SRR3091361;ILLUMINA;Paired;500;SRX1521836	Human	Human	clinical; Homo sapiens	2001	12	NA	North America	United States	Nebraska					FDA Center for Food Safety and Applied Nutrition	Escherichia coli		O111:Nm						PRJNA292570	SRP065993		SAMN03997257	SRS1239850	2016-01-08	2015-01-01	Assembled	75	99971	5573699	Escherichia coli / Shigella;96.84%	391	9601	3.32	ESC_FA9652AA_AS	NA	16	ST29 Cplx	B1	NA	6	4	12
ESC_CA5061AA	ESC_CA5061AA	NMSU-00186	SRR3091355;ILLUMINA;Paired;500;SRX1521830,SRR3091367;ILLUMINA;Paired;500;SRX1521842				2000	5	NA	North America	United States						FDA Center for Food Safety and Applied Nutrition	Escherichia coli		O111:Nm						PRJNA292570	SRP065993		SAMN03997202	SRS1239846	2016-01-08	2015-01-01	Assembled	59	64520	5219580	Escherichia coli / Shigella;99.32%	352	18313	3.32	ESC_FA9658AA_AS	NA	16	ST29 Cplx	B1	NA	6	4	12
ESC_CA5062AA	ESC_CA5062AA	NMSU-00184	SRR3091365;ILLUMINA;Paired;500;SRX1521840,SRR3091353;ILLUMINA;Paired;500;SRX1521828				NA	NA	NA	North America	United States						FDA Center for Food Safety and Applied Nutrition	Escherichia coli		O111						PRJNA292570	SRP065993		SAMN03997200	SRS1239847	2016-01-08	2015-01-01	Assembled	30	64137	5181357	Escherichia coli / Shigella;97.63%	392	36791	3.32	ESC_FA9659AA_AS	NA	16	ST29 Cplx	B1	NA	6	4	12
ESC_CA5063AA	ESC_CA5063AA	NMSU-00182	SRR3091352;ILLUMINA;Paired;500;SRX1521827,SRR3091364;ILLUMINA;Paired;500;SRX1521839				NA	NA	NA	North America	United States						FDA Center for Food Safety and Applied Nutrition	Escherichia coli		O111:Nm						PRJNA292570	SRP065993		SAMN03997198	SRS1239848	2016-01-08	2015-01-01	Assembled	29	33721	5314536	Escherichia coli / Shigella;98.3%	555	61231	3.32	ESC_FA9660AA_AS	NA	16	ST29 Cplx	B1	NA	6	4	12
ESC_CA5251AA	ESC_CA5251AA	FSIS1505313	SRR3106216;ILLUMINA;Paired;500;SRX1534644	Livestock	Bovine	Animal-Calf-Bob Veal	2015	NA	NA	North America	United States	Ohio					United States Department of Agriculture, Food Safety and Inspection Service	Escherichia coli		O103						PRJNA268206	SRP050539		SAMN04421067	SRS1251663	2016-01-19	2016-01-19	Assembled	94	104570	5482488	Escherichia coli / Shigella;99.36%	340	14450	3.32	ESC_FA9844AA_AS	NA	723	ST29 Cplx		NA	16	154	12
ESC_CA5519AA	ESC_CA5519AA	TX-ACB1500617	SRR3110548;ILLUMINA;Paired;500;SRX1538493	Human	Human	Homo sapiens; Stool	2015	NA	NA	North America	United States	Texas					FDA Center for Food Safety and Applied Nutrition	Escherichia coli		O69: H11					Huang 2021 PubMed34119343	PRJNA284275	SRP061878		SAMN04421279	SRS1255000	2016-01-21	2015-01-01	Assembled	68	40370	5370400	Escherichia coli / Shigella;100.0%	431	32902	3.32	ESC_GA0113AA_AS	NA	21	ST29 Cplx	B1	NA	16	4	12
ESC_CA5521AA	ESC_CA5521AA	PNUSAE001999	SRR3113767;ILLUMINA;Paired;;SRX1541804				NA	NA	NA	North America	United States						Centers for Disease Control and Prevention Enteric Diseases Laboratory Branch	Escherichia coli								PRJNA218110	SRP046387		SAMN04383825	SRS1258315	2016-01-22	2016-01-22	Assembled	99	91005	5663251	Escherichia coli / Shigella;99.71%	399	12308	3.32	ESC_GA0115AA_AS	NA	21	ST29 Cplx	B1	NA	16	4	12
ESC_CA5522AA	ESC_CA5522AA	PNUSAE001998	SRR3113766;ILLUMINA;Paired;;SRX1541803				NA	NA	NA	North America	United States						Centers for Disease Control and Prevention Enteric Diseases Laboratory Branch	Escherichia coli								PRJNA218110	SRP046387		SAMN04383824	SRS1258316	2016-01-22	2016-01-22	Assembled	162	91058	5674603	Escherichia coli / Shigella;99.72%	430	10210	3.32	ESC_GA0116AA_AS	NA	21	ST29 Cplx	B1	NA	16	4	12
ESC_CA5527AA	ESC_CA5527AA	PNUSAE001472	SRR3113909;ILLUMINA;Paired;;SRX1541936				NA	NA	NA	North America	United States						Centers for Disease Control and Prevention Enteric Diseases Laboratory Branch	Escherichia coli								PRJNA218110	SRP046387		SAMN04146806	SRS1258448	2016-01-23	2016-01-22	Assembled	45	100447	5579803	Escherichia coli / Shigella;100.0%	351	30019	3.32	ESC_GA0121AA_AS	NA	21	ST29 Cplx	B1	NA	16	4	12
ESC_CA5528AA	ESC_CA5528AA	PNUSAE001471	SRR3113908;ILLUMINA;Paired;;SRX1541935				NA	NA	NA	North America	United States						Centers for Disease Control and Prevention Enteric Diseases Laboratory Branch	Escherichia coli								PRJNA218110	SRP046387		SAMN04146805	SRS1258449	2016-01-23	2016-01-22	Assembled	46	111807	5541339	Escherichia coli / Shigella;99.36%	365	23249	3.32	ESC_GA0122AA_AS	NA	21	ST29 Cplx	B1	NA	16	4	12
ESC_CA5530AA	ESC_CA5530AA	PNUSAE001469	SRR3113906;ILLUMINA;Paired;;SRX1541933				NA	NA	NA	North America	United States						Centers for Disease Control and Prevention Enteric Diseases Laboratory Branch	Escherichia coli								PRJNA218110	SRP046387		SAMN04146803	SRS1258451	2016-01-23	2016-01-22	Assembled	55	92443	5566030	Escherichia coli / Shigella;97.73%	309	16594	3.32	ESC_GA0124AA_AS	NA	16	ST29 Cplx	B1	NA	6	4	12
ESC_CA5531AA	ESC_CA5531AA	PNUSAE001468	SRR3113905;ILLUMINA;Paired;;SRX1541932				NA	NA	NA	North America	United States						Centers for Disease Control and Prevention Enteric Diseases Laboratory Branch	Escherichia coli								PRJNA218110	SRP046387		SAMN04146802	SRS1258452	2016-01-23	2016-01-22	Assembled	85	118059	5612523	Escherichia coli / Shigella;100.0%	339	11587	3.32	ESC_GA0125AA_AS	NA	21	ST29 Cplx	B1	NA	16	4	12
ESC_CA5532AA	ESC_CA5532AA	PNUSAE001467	SRR3113902;ILLUMINA;Paired;;SRX1541930				NA	NA	NA	North America	United States						Centers for Disease Control and Prevention Enteric Diseases Laboratory Branch	Escherichia coli								PRJNA218110	SRP046387		SAMN04146801	SRS1258437	2016-01-23	2016-01-22	Assembled	72	115155	5647100	Escherichia coli / Shigella;100.0%	337	15111	3.32	ESC_GA0126AA_AS	NA	21	ST29 Cplx	B1	NA	16	4	12
ESC_CA5533AA	ESC_CA5533AA	PNUSAE001466	SRR3113901;ILLUMINA;Paired;;SRX1541929				NA	NA	NA	North America	United States						Centers for Disease Control and Prevention Enteric Diseases Laboratory Branch	Escherichia coli								PRJNA218110	SRP046387		SAMN04146800	SRS1258438	2016-01-23	2016-01-22	Assembled	72	115155	5611619	Escherichia coli / Shigella;100.0%	304	11558	3.32	ESC_GA0127AA_AS	NA	21	ST29 Cplx	B1	NA	16	4	12
ESC_CA5534AA	ESC_CA5534AA	PNUSAE001465	SRR3113900;ILLUMINA;Paired;;SRX1541927				NA	NA	NA	North America	United States						Centers for Disease Control and Prevention Enteric Diseases Laboratory Branch	Escherichia coli								PRJNA218110	SRP046387		SAMN04146799	SRS1258440	2016-01-23	2016-01-22	Assembled	67	104514	5598095	Escherichia coli / Shigella;99.66%	332	14028	3.32	ESC_GA0128AA_AS	NA	21	ST29 Cplx	B1	NA	16	4	12
ESC_CA5535AA	ESC_CA5535AA	PNUSAE001464	SRR3113899;ILLUMINA;Paired;;SRX1541926				NA	NA	NA	North America	United States						Centers for Disease Control and Prevention Enteric Diseases Laboratory Branch	Escherichia coli								PRJNA218110	SRP046387		SAMN04146798	SRS1258441	2016-01-23	2016-01-22	Assembled	35	114502	5555521	Escherichia coli / Shigella;100.0%	332	29711	3.32	ESC_GA0129AA_AS	NA	21	ST29 Cplx	B1	NA	16	4	12
ESC_CA5536AA	ESC_CA5536AA	PNUSAE001463	SRR3113898;ILLUMINA;Paired;;SRX1541925				NA	NA	NA	North America	United States						Centers for Disease Control and Prevention Enteric Diseases Laboratory Branch	Escherichia coli								PRJNA218110	SRP046387		SAMN04146797	SRS1258442	2016-01-23	2016-01-22	Assembled	39	109745	5606633	Escherichia coli / Shigella;100.0%	342	28934	3.32	ESC_GA0130AA_AS	NA	21	ST29 Cplx	B1	NA	16	4	12
ESC_CA5538AA	ESC_CA5538AA	PNUSAE001522	SRR3113896;ILLUMINA;Paired;;SRX1541923				NA	NA	NA	North America	United States						Centers for Disease Control and Prevention Enteric Diseases Laboratory Branch	Escherichia coli								PRJNA218110	SRP046387		SAMN04161346	SRS1258444	2016-01-23	2016-01-22	Assembled	73	109175	5487406	Escherichia coli / Shigella;100.0%	317	23981	3.32	ESC_GA0132AA_AS	NA	21	ST29 Cplx	B1	NA	16	4	12
ESC_CA5539AA	ESC_CA5539AA	PNUSAE001521	SRR3113895;ILLUMINA;Paired;;SRX1541922				NA	NA	NA	North America	United States						Centers for Disease Control and Prevention Enteric Diseases Laboratory Branch	Escherichia coli								PRJNA218110	SRP046387		SAMN04161345	SRS1258445	2016-01-23	2016-01-22	Assembled	86	91983	5485682	Escherichia coli / Shigella;99.66%	327	19674	3.32	ESC_GA0133AA_AS	NA	21	ST29 Cplx	B1	NA	16	4	12
ESC_CA5541AA	ESC_CA5541AA	PNUSAE001519	SRR3113884;ILLUMINA;Paired;;SRX1541915				NA	NA	NA	North America	United States						Centers for Disease Control and Prevention Enteric Diseases Laboratory Branch	Escherichia coli								PRJNA218110	SRP046387		SAMN04160668	SRS1258427	2016-01-23	2016-01-22	Assembled	63	100013	5268859	Escherichia coli / Shigella;98.74%	274	12583	3.32	ESC_GA0135AA_AS	NA	16	ST29 Cplx	B1	NA	6	4	12
ESC_CA5543AA	ESC_CA5543AA	PNUSAE001517	SRR3113882;ILLUMINA;Paired;;SRX1541913				NA	NA	NA	North America	United States						Centers for Disease Control and Prevention Enteric Diseases Laboratory Branch	Escherichia coli								PRJNA218110	SRP046387		SAMN04227728	SRS1258429	2016-01-23	2016-01-22	Assembled	81	69097	5573041	Escherichia coli / Shigella;100.0%	386	19545	3.32	ESC_GA0137AA_AS	NA	21	ST29 Cplx	B1	NA	16	4	12
ESC_CA5544AA	ESC_CA5544AA	PNUSAE001516	SRR3113881;ILLUMINA;Paired;;SRX1541912				NA	NA	NA	North America	United States						Centers for Disease Control and Prevention Enteric Diseases Laboratory Branch	Escherichia coli								PRJNA218110	SRP046387		SAMN04159730	SRS1258430	2016-01-23	2016-01-22	Assembled	122	93130	5233077	Escherichia coli / Shigella;99.32%	353	7811	3.32	ESC_GA0138AA_AS	NA	16	ST29 Cplx	B1	NA	6	4	12
ESC_CA5546AA	ESC_CA5546AA	PNUSAE001511	SRR3113877;ILLUMINA;Paired;;SRX1541908				NA	NA	NA	North America	United States						Centers for Disease Control and Prevention Enteric Diseases Laboratory Branch	Escherichia coli								PRJNA218110	SRP046387		SAMN04156585	SRS1258419	2016-01-23	2016-01-22	Assembled	129	101599	5296799	Escherichia coli / Shigella;99.57%	289	6469	3.32	ESC_GA0140AA_AS	NA	1792	ST29 Cplx	B1	NA	6	4	12
ESC_CA5549AA	ESC_CA5549AA	PNUSAE001508	SRR3113873;ILLUMINA;Paired;;SRX1541905	Human	Human	Stool; Age: 30-39	2013	5	NA	North America	United States						Centers for Disease Control and Prevention Enteric Diseases Laboratory Branch	Escherichia coli		E. Coli O26:H11						PRJNA218110	SRP046387		SAMN04156582	SRS1258415	2016-01-23	2016-01-22	Assembled	41	84229	5657495	Escherichia coli / Shigella;98.1%	460	21437	3.32	ESC_GA0143AA_AS	NA	21	ST29 Cplx	B1	NA	16	4	12
ESC_CA5551AA	ESC_CA5551AA	PNUSAE001506	SRR3113871;ILLUMINA;Paired;;SRX1541903	Human	Human	Age: 20-29	2013	5	NA	North America	United States						Centers for Disease Control and Prevention Enteric Diseases Laboratory Branch	Escherichia coli		E. Coli O26:Nm						PRJNA218110	SRP046387		SAMN04156580	SRS1258417	2016-01-23	2016-01-22	Assembled	48	74321	5735517	Escherichia coli / Shigella;100.0%	445	18204	3.32	ESC_GA0145AA_AS	NA	21	ST29 Cplx	B1	NA	16	4	12
ESC_CA5553AA	ESC_CA5553AA	PNUSAE001504	SRR3113869;ILLUMINA;Paired;;SRX1541901	Human	Human	Stool; Age: 5-9	2013	3	NA	North America	United States						Centers for Disease Control and Prevention Enteric Diseases Laboratory Branch	Escherichia coli		E. Coli O26:Nm						PRJNA218110	SRP046387		SAMN04156578	SRS1258420	2016-01-23	2016-01-22	Assembled	80	98825	5674427	Escherichia coli / Shigella;99.7%	389	9117	3.32	ESC_GA0147AA_AS	NA	21	ST29 Cplx	B1	NA	16	4	12
ESC_CA5554AA	ESC_CA5554AA	PNUSAE001503	SRR3113868;ILLUMINA;Paired;;SRX1541899	Human	Human	Stool; Age: 20-29	2013	3	NA	North America	United States						Centers for Disease Control and Prevention Enteric Diseases Laboratory Branch	Escherichia coli		E. Coli O186:H11						PRJNA218110	SRP046387		SAMN04192185	SRS1258422	2016-01-23	2016-01-22	Assembled	34	112843	5526051	Escherichia coli / Shigella;99.69%	402	19522	3.32	ESC_GA0148AA_AS	NA	21	ST29 Cplx	B1	NA	16	4	12
ESC_CA5556AA	ESC_CA5556AA	PNUSAE001565	SRR3113866;ILLUMINA;Paired;;SRX1541897				NA	NA	NA	North America	United States						Centers for Disease Control and Prevention Enteric Diseases Laboratory Branch	Escherichia coli								PRJNA218110	SRP046387		SAMN04229531	SRS1258424	2016-01-23	2016-01-22	Assembled	96	104256	5535647	Escherichia coli / Shigella;100.0%	369	12795	3.32	ESC_GA0150AA_AS	NA	21	ST29 Cplx	B1	NA	16	4	12
ESC_CA5558AA	ESC_CA5558AA	PNUSAE001640	SRR3113862;ILLUMINA;Paired;;SRX1541895				NA	NA	NA	North America	United States						Centers for Disease Control and Prevention Enteric Diseases Laboratory Branch	Escherichia coli								PRJNA218110	SRP046387		SAMN04351468	SRS1258408	2016-01-23	2016-01-22	Assembled	69	105370	5333707	Escherichia coli / Shigella;100.0%	257	10754	3.32	ESC_GA0152AA_AS	NA	1792	ST29 Cplx	B1	NA	6	4	12
ESC_CA5559AA	ESC_CA5559AA	PNUSAE001639	SRR3113861;ILLUMINA;Paired;;SRX1541894				NA	NA	NA	North America	United States						Centers for Disease Control and Prevention Enteric Diseases Laboratory Branch	Escherichia coli								PRJNA218110	SRP046387		SAMN04351467	SRS1258409	2016-01-23	2016-01-22	Assembled	60	122696	5438277	Escherichia coli / Shigella;99.53%	253	9588	3.32	ESC_GA0153AA_AS	NA	5938	ST29 Cplx	B1	NA	6	4	12
ESC_CA5563AA	ESC_CA5563AA	PNUSAE001708	SRR3113857;ILLUMINA;Paired;;SRX1541890				NA	NA	NA	North America	United States						Centers for Disease Control and Prevention Enteric Diseases Laboratory Branch	Escherichia coli								PRJNA218110	SRP046387		SAMN04267202	SRS1258401	2016-01-23	2016-01-22	Assembled	95	114521	5339525	Escherichia coli / Shigella;99.58%	275	9623	3.32	ESC_GA0157AA_AS	NA	16	ST29 Cplx	B1	NA	6	4	12
ESC_CA5564AA	ESC_CA5564AA	PNUSAE001842	SRR3113855;ILLUMINA;Paired;;SRX1541888				NA	NA	NA	North America	United States						Centers for Disease Control and Prevention Enteric Diseases Laboratory Branch	Escherichia coli								PRJNA218110	SRP046387		SAMN04397470	SRS1258403	2016-01-23	2016-01-22	Assembled	119	101082	5621755	Escherichia coli / Shigella;99.71%	407	5734	3.32	ESC_GA0158AA_AS	NA	21	ST29 Cplx	B1	NA	16	4	12
ESC_CA5566AA	ESC_CA5566AA	PNUSAE001837	SRR3113853;ILLUMINA;Paired;;SRX1541886				NA	NA	NA	North America	United States						Centers for Disease Control and Prevention Enteric Diseases Laboratory Branch	Escherichia coli								PRJNA218110	SRP046387		SAMN04397472	SRS1258405	2016-01-23	2016-01-22	Assembled	109	114035	5582975	Escherichia coli / Shigella;99.07%	376	5634	3.32	ESC_GA0160AA_AS	NA	21	ST29 Cplx	B1	NA	16	4	12
ESC_CA5568AA	ESC_CA5568AA	PNUSAE001862	SRR3113851;ILLUMINA;Paired;;SRX1541884				NA	NA	NA	North America	United States						Centers for Disease Control and Prevention Enteric Diseases Laboratory Branch	Escherichia coli								PRJNA218110	SRP046387		SAMN04351460	SRS1258398	2016-01-23	2016-01-22	Assembled	42	94860	6026302	Escherichia coli / Shigella;99.82%	559	70761	3.32	ESC_GA0162AA_AS	NA	21	ST29 Cplx	B1	NA	16	4	12
ESC_CA5569AA	ESC_CA5569AA	PNUSAE001863	SRR3113850;ILLUMINA;Paired;;SRX1541883				NA	NA	NA	North America	United States						Centers for Disease Control and Prevention Enteric Diseases Laboratory Branch	Escherichia coli								PRJNA218110	SRP046387		SAMN04351461	SRS1258399	2016-01-23	2016-01-22	Assembled	45.36	105370	5553242	Escherichia coli / Shigella;100.0%	296	18074	3.32	ESC_GA0163AA_AS	NA	16	ST29 Cplx	B1	NA	6	4	12
ESC_CA5570AA	ESC_CA5570AA	PNUSAE001880	SRR3113849;ILLUMINA;Paired;;SRX1541882				NA	NA	NA	North America	United States						Centers for Disease Control and Prevention Enteric Diseases Laboratory Branch	Escherichia coli								PRJNA218110	SRP046387		SAMN04396106	SRS1258400	2016-01-23	2016-01-22	Assembled	124.74	93640	5728151	Escherichia coli / Shigella;100.0%	332	13982	3.32	ESC_GA0164AA_AS	NA	21	ST29 Cplx	B1	NA	16	4	12
ESC_CA5573AA	ESC_CA5573AA	PNUSAE001926	SRR3113846;ILLUMINA;Paired;;SRX1541879				NA	NA	NA	North America	United States						Centers for Disease Control and Prevention Enteric Diseases Laboratory Branch	Escherichia coli								PRJNA218110	SRP046387		SAMN04395685	SRS1258396	2016-01-23	2016-01-22	Assembled	44.08	82152	5721515	Escherichia coli / Shigella;99.53%	468	37727	3.32	ESC_GA0167AA_AS	NA	21	ST29 Cplx	B1	NA	16	4	12
ESC_CA5574AA	ESC_CA5574AA	PNUSAE001925	SRR3113816;ILLUMINA;Paired;;SRX1541850				NA	NA	NA	North America	United States						Centers for Disease Control and Prevention Enteric Diseases Laboratory Branch	Escherichia coli								PRJNA218110	SRP046387		SAMN04396109	SRS1258356	2016-01-23	2016-01-22	Assembled	85.75	78339	5634311	Escherichia coli / Shigella;99.74%	424	21999	3.32	ESC_GA0168AA_AS	NA	21	ST29 Cplx	B1	NA	16	4	12
ESC_CA5575AA	ESC_CA5575AA	PNUSAE001902	SRR3113815;ILLUMINA;Paired;;SRX1541849				NA	NA	NA	North America	United States						Centers for Disease Control and Prevention Enteric Diseases Laboratory Branch	Escherichia coli								PRJNA218110	SRP046387		SAMN04378652	SRS1258361	2016-01-23	2016-01-22	Assembled	92.91	96108	5572068	Escherichia coli / Shigella;100.0%	337	13822	3.32	ESC_GA0169AA_AS	NA	21	ST29 Cplx	B1	NA	16	4	12
ESC_CA5577AA	ESC_CA5577AA	PNUSAE001899	SRR3113812;ILLUMINA;Paired;;SRX1541846				NA	NA	NA	North America	United States						Centers for Disease Control and Prevention Enteric Diseases Laboratory Branch	Escherichia coli								PRJNA218110	SRP046387		SAMN04396107	SRS1258364	2016-01-23	2016-01-22	Assembled	131.32	92919	5772479	Escherichia coli / Shigella;99.45%	424	16780	3.32	ESC_GA0171AA_AS	NA	21	ST29 Cplx	B1	NA	16	4	12
ESC_CA5578AA	ESC_CA5578AA	PNUSAE001939	SRR3113807;ILLUMINA;Paired;;SRX1541841				NA	NA	NA	North America	United States						Centers for Disease Control and Prevention Enteric Diseases Laboratory Branch	Escherichia coli								PRJNA218110	SRP046387		SAMN04374331	SRS1258370	2016-01-23	2016-01-22	Assembled	89.31	104240	5528366	Escherichia coli / Shigella;100.0%	402	5804	3.32	ESC_GA0172AA_AS	NA	21	ST29 Cplx	B1	NA	16	4	12
ESC_CA5581AA	ESC_CA5581AA	PNUSAE001938	SRR3113788;ILLUMINA;Paired;;SRX1541824				NA	NA	NA	North America	United States						Centers for Disease Control and Prevention Enteric Diseases Laboratory Branch	Escherichia coli								PRJNA218110	SRP046387		SAMN04383691	SRS1258336	2016-01-23	2016-01-22	Assembled	33.29	99693	5181094	Escherichia coli / Shigella;98.37%	284	36866	3.32	ESC_GA0175AA_AS	NA	16	ST29 Cplx	B1	NA	6	4	12
ESC_CA5585AA	ESC_CA5585AA	PNUSAE002143	SRR3113784;ILLUMINA;Paired;;SRX1541820				NA	NA	NA	North America	United States						Centers for Disease Control and Prevention Enteric Diseases Laboratory Branch	Escherichia coli								PRJNA218110	SRP046387		SAMN04420769	SRS1258341	2016-01-23	2016-01-22	Assembled	98.33	115090	5577673	Escherichia coli / Shigella;99.66%	322	10246	3.32	ESC_GA0179AA_AS	NA	21	ST29 Cplx	B1	NA	16	4	12
ESC_CA5594AA	ESC_CA5594AA	PNUSAE002017	SRR3113774;ILLUMINA;Paired;;SRX1541810				NA	NA	NA	North America	United States						Centers for Disease Control and Prevention Enteric Diseases Laboratory Branch	Escherichia coli								PRJNA218110	SRP046387		SAMN04397474	SRS1258321	2016-01-23	2016-01-22	Assembled	82.58	104680	5560150	Escherichia coli / Shigella;99.73%	425	7799	3.32	ESC_GA0188AA_AS	NA	21	ST29 Cplx	B1	NA	16	4	12
ESC_CA5596AA	ESC_CA5596AA	PNUSAE002015	SRR3113772;ILLUMINA;Paired;;SRX1541808				NA	NA	NA	North America	United States						Centers for Disease Control and Prevention Enteric Diseases Laboratory Branch	Escherichia coli								PRJNA218110	SRP046387		SAMN04397476	SRS1258323	2016-01-23	2016-01-22	Assembled	87.57	104256	5730084	Escherichia coli / Shigella;99.71%	417	6266	3.32	ESC_GA0190AA_AS	NA	21	ST29 Cplx	B1	NA	16	4	12
ESC_CA5601AA	ESC_CA5601AA	PNUSAE001996	SRR3113764;ILLUMINA;Paired;;SRX1541801				NA	NA	NA	North America	United States						Centers for Disease Control and Prevention Enteric Diseases Laboratory Branch	Escherichia coli								PRJNA218110	SRP046387		SAMN04417751	SRS1258318	2016-01-23	2016-01-22	Assembled	108	96226	5204356	Escherichia coli / Shigella;99.14%	273	24982	3.32	ESC_GA0195AA_AS	NA	16	ST29 Cplx	B1	NA	6	4	12
ESC_CA5602AA	ESC_CA5602AA	PNUSAE001995	SRR3113763;ILLUMINA;Paired;;SRX1541800				NA	NA	NA	North America	United States						Centers for Disease Control and Prevention Enteric Diseases Laboratory Branch	Escherichia coli								PRJNA218110	SRP046387		SAMN04382691	SRS1258319	2016-01-23	2016-01-22	Assembled	112	48745	5319932	Escherichia coli / Shigella;99.16%	415	25980	3.32	ESC_GA0196AA_AS	NA	16	ST29 Cplx	B1	NA	6	4	12
ESC_CA5607AA	ESC_CA5607AA	PNUSAE001990	SRR3113758;ILLUMINA;Paired;;SRX1541795				NA	NA	NA	North America	United States						Centers for Disease Control and Prevention Enteric Diseases Laboratory Branch	Escherichia coli								PRJNA218110	SRP046387		SAMN04382686	SRS1258311	2016-01-23	2016-01-22	Assembled	54	45365	5562559	Escherichia coli / Shigella;99.53%	478	41417	3.32	ESC_GA0201AA_AS	NA	21	ST29 Cplx	B1	NA	16	4	12
ESC_CA5608AA	ESC_CA5608AA	PNUSAE001989	SRR3113757;ILLUMINA;Paired;;SRX1541794				NA	NA	NA	North America	United States						Centers for Disease Control and Prevention Enteric Diseases Laboratory Branch	Escherichia coli								PRJNA218110	SRP046387		SAMN04382685	SRS1258312	2016-01-23	2016-01-22	Assembled	66	29016	5422290	Escherichia coli / Shigella;99.79%	544	42933	3.32	ESC_GA0202AA_AS	NA	21	ST29 Cplx	B1	NA	16	4	12
ESC_CA5609AA	ESC_CA5609AA	PNUSAE001988	SRR3113756;ILLUMINA;Paired;;SRX1541793				NA	NA	NA	North America	United States						Centers for Disease Control and Prevention Enteric Diseases Laboratory Branch	Escherichia coli								PRJNA218110	SRP046387		SAMN04382684	SRS1258313	2016-01-23	2016-01-22	Assembled	69	37651	5165041	Escherichia coli / Shigella;100.0%	455	35664	3.32	ESC_GA0203AA_AS	NA	16	ST29 Cplx	B1	NA	6	4	12
ESC_CA5610AA	ESC_CA5610AA	PNUSAE001987	SRR3113755;ILLUMINA;Paired;;SRX1541792				NA	NA	NA	North America	United States						Centers for Disease Control and Prevention Enteric Diseases Laboratory Branch	Escherichia coli								PRJNA218110	SRP046387		SAMN04382683	SRS1258314	2016-01-23	2016-01-22	Assembled	70	38336	5274712	Escherichia coli / Shigella;99.2%	426	36258	3.32	ESC_GA0204AA_AS	NA	16	ST29 Cplx	B1	NA	6	4	12
ESC_CA5612AA	ESC_CA5612AA	PNUSAE001983	SRR3113752;ILLUMINA;Paired;;SRX1541789				NA	NA	NA	North America	United States						Centers for Disease Control and Prevention Enteric Diseases Laboratory Branch	Escherichia coli								PRJNA218110	SRP046387		SAMN04386676	SRS1258302	2016-01-23	2016-01-22	Assembled	158	98544	5321084	Escherichia coli / Shigella;98.79%	321	8802	3.32	ESC_GA0206AA_AS	NA	16	ST29 Cplx	B1	NA	6	4	12
ESC_CA5613AA	ESC_CA5613AA	PNUSAE001982	SRR3113751;ILLUMINA;Paired;;SRX1541788				NA	NA	NA	North America	United States						Centers for Disease Control and Prevention Enteric Diseases Laboratory Branch	Escherichia coli								PRJNA218110	SRP046387		SAMN04382888	SRS1258303	2016-01-23	2016-01-22	Assembled	87	112465	5567839	Escherichia coli / Shigella;100.0%	346	10321	3.32	ESC_GA0207AA_AS	NA	21	ST29 Cplx	B1	NA	16	4	12
ESC_CA5615AA	ESC_CA5615AA	PNUSAE001980	SRR3113749;ILLUMINA;Paired;;SRX1541786				NA	NA	NA	North America	United States						Centers for Disease Control and Prevention Enteric Diseases Laboratory Branch	Escherichia coli								PRJNA218110	SRP046387		SAMN04382886	SRS1258305	2016-01-23	2016-01-22	Assembled	79	105104	5594114	Escherichia coli / Shigella;99.38%	378	13134	3.32	ESC_GA0209AA_AS	NA	21	ST29 Cplx	B1	NA	16	4	12
ESC_CA5618AA	ESC_CA5618AA	PNUSAE001977	SRR3113746;ILLUMINA;Paired;;SRX1541783				NA	NA	NA	North America	United States						Centers for Disease Control and Prevention Enteric Diseases Laboratory Branch	Escherichia coli								PRJNA218110	SRP046387		SAMN04382883	SRS1258294	2016-01-23	2016-01-22	Assembled	68	105245	5146901	Escherichia coli / Shigella;100.0%	212	8906	3.32	ESC_GA0212AA_AS	NA	16	ST29 Cplx	B1	NA	6	4	12
ESC_CA5619AA	ESC_CA5619AA	PNUSAE001976	SRR3113745;ILLUMINA;Paired;;SRX1541782				NA	NA	NA	North America	United States						Centers for Disease Control and Prevention Enteric Diseases Laboratory Branch	Escherichia coli								PRJNA218110	SRP046387		SAMN04382882	SRS1258295	2016-01-23	2016-01-22	Assembled	56	105245	5345785	Escherichia coli / Shigella;99.09%	264	10401	3.32	ESC_GA0213AA_AS	NA	16	ST29 Cplx	B1	NA	6	4	12
ESC_CA5620AA	ESC_CA5620AA	PNUSAE001975	SRR3113744;ILLUMINA;Paired;;SRX1541781				NA	NA	NA	North America	United States						Centers for Disease Control and Prevention Enteric Diseases Laboratory Branch	Escherichia coli								PRJNA218110	SRP046387		SAMN04382881	SRS1258296	2016-01-23	2016-01-22	Assembled	58	105238	5396179	Escherichia coli / Shigella;99.48%	232	11657	3.32	ESC_GA0214AA_AS	NA	16	ST29 Cplx	B1	NA	6	4	12
ESC_CA5622AA	ESC_CA5622AA	PNUSAE002142	SRR3113738;ILLUMINA;Paired;;SRX1541776				NA	NA	NA	North America	United States						Centers for Disease Control and Prevention Enteric Diseases Laboratory Branch	Escherichia coli								PRJNA218110	SRP046387		SAMN04420768	SRS1258290	2016-01-23	2016-01-22	Assembled	82	106822	5514350	Escherichia coli / Shigella;100.0%	306	11335	3.32	ESC_GA0216AA_AS	NA	21	ST29 Cplx	B1	NA	16	4	12
ESC_CA5626AA	ESC_CA5626AA	PNUSAE002106	SRR3113733;ILLUMINA;Paired;;SRX1541772				NA	NA	NA	North America	United States						Centers for Disease Control and Prevention Enteric Diseases Laboratory Branch	Escherichia coli								PRJNA218110	SRP046387		SAMN04417414	SRS1258286	2016-01-23	2016-01-22	Assembled	49	45422	5504296	Escherichia coli / Shigella;100.0%	465	32322	3.32	ESC_GA0220AA_AS	NA	21	ST29 Cplx	B1	NA	16	4	12
ESC_CA5628AA	ESC_CA5628AA	PNUSAE002108	SRR3113731;ILLUMINA;Paired;;SRX1541770				NA	NA	NA	North America	United States						Centers for Disease Control and Prevention Enteric Diseases Laboratory Branch	Escherichia coli								PRJNA218110	SRP046387		SAMN04417416	SRS1258288	2016-01-23	2016-01-22	Assembled	63	58536	5451825	Escherichia coli / Shigella;100.0%	424	27613	3.32	ESC_GA0222AA_AS	NA	21	ST29 Cplx	B1	NA	16	4	12
ESC_CA5629AA	ESC_CA5629AA	PNUSAE002128	SRR3113730;ILLUMINA;Paired;;SRX1541769				NA	NA	NA	North America	United States						Centers for Disease Control and Prevention Enteric Diseases Laboratory Branch	Escherichia coli								PRJNA218110	SRP046387		SAMN04417426	SRS1258289	2016-01-23	2016-01-22	Assembled	44	40737	5618194	Escherichia coli / Shigella;100.0%	547	55931	3.32	ESC_GA0223AA_AS	NA	21	ST29 Cplx	B1	NA	16	4	12
ESC_CA5631AA	ESC_CA5631AA	PNUSAE002029	SRR3113728;ILLUMINA;Paired;;SRX1541767				NA	NA	NA	North America	United States						Centers for Disease Control and Prevention Enteric Diseases Laboratory Branch	Escherichia coli								PRJNA218110	SRP046387		SAMN04396347	SRS1258292	2016-01-23	2016-01-22	Assembled	97	63485	5430935	Escherichia coli / Shigella;99.37%	359	24532	3.32	ESC_GA0225AA_AS	NA	16	ST29 Cplx	B1	NA	6	4	12
ESC_CA5632AA	ESC_CA5632AA	PNUSAE002028	SRR3113722;ILLUMINA;Paired;;SRX1541766				NA	NA	NA	North America	United States						Centers for Disease Control and Prevention Enteric Diseases Laboratory Branch	Escherichia coli								PRJNA218110	SRP046387		SAMN04396346	SRS1258276	2016-01-23	2016-01-22	Assembled	81	61534	5670100	Escherichia coli / Shigella;99.72%	408	20150	3.32	ESC_GA0226AA_AS	NA	21	ST29 Cplx	B1	NA	16	4	12
ESC_CA5634AA	ESC_CA5634AA	PNUSAE002026	SRR3113720;ILLUMINA;Paired;;SRX1541764				NA	NA	NA	North America	United States						Centers for Disease Control and Prevention Enteric Diseases Laboratory Branch	Escherichia coli								PRJNA218110	SRP046387		SAMN04396344	SRS1258279	2016-01-23	2016-01-22	Assembled	71	61021	5710895	Escherichia coli / Shigella;99.03%	490	25871	3.32	ESC_GA0228AA_AS	NA	21	ST29 Cplx	B1	NA	16	4	12
ESC_CA5635AA	ESC_CA5635AA	PNUSAE002024	SRR3113719;ILLUMINA;Paired;;SRX1541763				NA	NA	NA	North America	United States						Centers for Disease Control and Prevention Enteric Diseases Laboratory Branch	Escherichia coli								PRJNA218110	SRP046387		SAMN04395682	SRS1258278	2016-01-23	2016-01-22	Assembled	28	47604	5591003	Escherichia coli / Shigella;100.0%	438	78613	3.32	ESC_GA0229AA_AS	NA	21	ST29 Cplx	B1	NA	16	4	12
ESC_CA5636AA	ESC_CA5636AA	PNUSAE002023	SRR3113718;ILLUMINA;Paired;;SRX1541762				NA	NA	NA	North America	United States						Centers for Disease Control and Prevention Enteric Diseases Laboratory Branch	Escherichia coli								PRJNA218110	SRP046387		SAMN04395681	SRS1258280	2016-01-23	2016-01-22	Assembled	38	70279	5594935	Escherichia coli / Shigella;100.0%	374	54077	3.32	ESC_GA0230AA_AS	NA	21	ST29 Cplx	B1	NA	16	4	12
ESC_CA5637AA	ESC_CA5637AA	PNUSAE002022	SRR3113717;ILLUMINA;Paired;;SRX1541761				NA	NA	NA	North America	United States						Centers for Disease Control and Prevention Enteric Diseases Laboratory Branch	Escherichia coli								PRJNA218110	SRP046387		SAMN04395683	SRS1258281	2016-01-23	2016-01-22	Assembled	66	92398	5693711	Escherichia coli / Shigella;99.69%	372	16525	3.32	ESC_GA0231AA_AS	NA	21	ST29 Cplx	B1	NA	16	4	12
ESC_CA5742AA	ESC_CA5742AA	IEH-NGS-ECO-00076	SRR3133002;ILLUMINA;Paired;500;SRX1550907	Food	Plant	Spinach	2014	9	NA	North America	United States	California					FDA Center for Food Safety and Applied Nutrition	Escherichia coli								PRJNA230969	SRP058582		SAMN04422321	SRS1267563	2016-02-01	2015-01-01	Assembled	34	101082	5526187	Escherichia coli / Shigella;100.0%	336	25140	3.32	ESC_GA0342AA_AS	NA	21	ST29 Cplx	B1	NA	16	4	12
ESC_CA5826AA	ESC_CA5826AA	MOD1-EC1917	SRR5185867;ILLUMINA;Paired;300;SRX2501888,SRR3124092;ILLUMINA;Paired;500;SRX1547027	Human	Human	Homo sapiens	2012	NA	NA	North America	United States	Ohio					FDA Center for Food Safety and Applied Nutrition	Escherichia coli		O26:H11						PRJNA230969	SRP058582		SAMN04256130	SRS1263855	2016-02-01	2015-01-01	Assembled	184	114193	5591877	Escherichia coli / Shigella;100.0%	408	9777	3.32	ESC_GA0426AA_AS	NA	21	ST29 Cplx	B1	NA	16	4	12
[truncated: 7,459 more rows]
[truncated: 4 more columns]
