# Supplementary material for: Phylogenetic relationship and virulence composition of Escherichia coli O26:H11 cattle and human strain collections in Scotland; 2002–2020
Source: Front Microbiol. 2023 Nov 6;14:1260422. doi: 10.3389/fmicb.2023.1260422 (PMC10657854; doi:10.3389/fmicb.2023.1260422)
Supplement: Supplementary file 1 [file Data_Sheet_1.ZIP › Supplementary Table 4_210923.xlsx]

## Sheet: Supplementary Table 4
Supplementary Table 4: Summary of presence and absence status for main gene alleles of interest that were screened against the Scottish cattle and human strain source O26:H11 genomes (Materials and Methods Section 2.4), with indication of which genes were included in the non-metric multidimensional ordination scaling analysis, and with gene function given as identified in the E. coli specific vir…
Gene	Gene Function	Number of O26:H11 strains negative for gene	Number of O26:H11 strains positive for gene	Total number O26:H11 strains	Gene Status	Gene used in non-metric multidimensional scaling analysis with reason
AAA24093	Heat labile enterotoxin type IIa A	195	0	195	Absent in all genomes	N/A
AAA24094	Heat labile enterotoxin type IIa B	195	0	195	Absent in all genomes	N/A
APECO1_3702	Hypothetical protein	195	0	195	Absent in all genomes	N/A
CRISPR	CRISPR repeat_region	14	181	195	Differential occurrence across genomes	Yes
E2348C_3947	Hypothetical protein	195	0	195	Absent in all genomes	N/A
E2348C_3967	Component of Type III secretion system	195	0	195	Absent in all genomes	N/A
EC042_4526	Putative type VI secretion protein	195	0	195	Absent in all genomes	N/A
EC042_4536	Putative type VI secretion protein	195	0	195	Absent in all genomes	N/A
EC042_4545	Putative type VI secretion protein	195	0	195	Absent in all genomes	N/A
EC042_4548	Hypothetical protein	194	1	195	Differential occurrence across genomes	Removed based on presence/absence in <4% or >96% in any stx sub-category
EC042_4549	Hypothetical protein	194	1	195	Differential occurrence across genomes	Removed based on presence/absence in <4% or >96% in any stx sub-category
EC55989_3315	Hypothetical protein	195	0	195	Absent in all genomes	N/A
EC55989_3316	UvrD/REP helicase	195	0	195	Absent in all genomes	N/A
EC55989_3318	Hypothetical protein	195	0	195	Absent in all genomes	N/A
EC55989_3319	Hypothetical protein	195	0	195	Absent in all genomes	N/A
EC55989_3320	Hypothetical protein	195	0	195	Absent in all genomes	N/A
EC55989_3321	Hypothetical protein	195	0	195	Absent in all genomes	N/A
EC55989_3322	Hypothetical protein	195	0	195	Absent in all genomes	N/A
EC55989_3323	Hypothetical protein	195	0	195	Absent in all genomes	N/A
EC55989_3324	Hypothetical protein	195	0	195	Absent in all genomes	N/A
EC55989_3325	Hypothetical protein	195	0	195	Absent in all genomes	N/A
EC55989_3326	Hypothetical protein	195	0	195	Absent in all genomes	N/A
EC55989_3327	Hypothetical protein	195	0	195	Absent in all genomes	N/A
EC55989_3329	Hypothetical protein	195	0	195	Absent in all genomes	N/A
EC55989_3330	Hypothetical protein	195	0	195	Absent in all genomes	N/A
EC55989_3331	Hypothetical protein	195	0	195	Absent in all genomes	N/A
EC55989_3334	Chaperone clpB	195	0	195	Absent in all genomes	N/A
EC55989_3335	Hypothetical protein	195	0	195	Absent in all genomes	N/A
EC55989_3336	Hypothetical protein	195	0	195	Absent in all genomes	N/A
EC55989_3337	Hypothetical protein	195	0	195	Absent in all genomes	N/A
EC55989_3339	Hypothetical protein	195	0	195	Absent in all genomes	N/A
EC55989_3340	Hypothetical protein	195	0	195	Absent in all genomes	N/A
EC958_2290	HMWP1 nonribosomal peptide/polyketide synthase	172	23	195	Differential occurrence across genomes	Removed based on presence/absence in <4% or >96% in any stx sub-category
EC958_3095	Hypothetical protein	195	0	195	Absent in all genomes	N/A
ECED1_1676	Peptidase S6, IgA endopeptidase from phage origin	195	0	195	Absent in all genomes	N/A
ECO103_0224	Hypothetical protein	195	0	195	Absent in all genomes	N/A
ECO103_3357	Hypothetical protein	195	0	195	Absent in all genomes	N/A
ECO103_3358	Hypothetical protein	195	0	195	Absent in all genomes	N/A
ECO103_3359	Hypothetical protein	195	0	195	Absent in all genomes	N/A
ECO103_3360	Hypothetical protein	195	0	195	Absent in all genomes	N/A
ECO103_3361	Outer membrane lipoprotein	195	0	195	Absent in all genomes	N/A
ECO103_3362	Hcp-like protein	195	0	195	Absent in all genomes	N/A
ECO103_3363	ATP-dependent Clp proteinase ATP-binding chain	195	0	195	Absent in all genomes	N/A
ECO103_3364	Hypothetical protein	195	0	195	Absent in all genomes	N/A
ECO103_3368	Hypothetical protein	195	0	195	Absent in all genomes	N/A
ECO103_3369	Hypothetical protein	195	0	195	Absent in all genomes	N/A
ECO103_3373	Hypothetical protein	195	0	195	Absent in all genomes	N/A
ECO103_3374	Hypothetical protein	195	0	195	Absent in all genomes	N/A
ECO103_3375	Hypothetical protein	195	0	195	Absent in all genomes	N/A
ECO103_3601	Type III secretion system component	1	194	195	Differential occurrence across genomes	Removed based on presence/absence in <4% or >96% in any stx sub-category
ECO103_3616	Type III secretion system component	0	195	195	Present in all genomes	N/A
ECO103_3617	Type III secretion system component	178	17	195	Differential occurrence across genomes	Removed based on presence/absence in <4% or >96% in any stx sub-category
ECO103_3622	Type III secretion system component	195	0	195	Absent in all genomes	N/A
ECO103_3629	Hypothetical protein	175	20	195	Differential occurrence across genomes	Removed based on presence/absence in <4% or >96% in any stx sub-category
ECO103_3634	Type III secretion system component	4	191	195	Differential occurrence across genomes	Removed based on presence/absence in <4% or >96% in any stx sub-category
ECO103_3635	Type III secretion system component	0	195	195	Present in all genomes	N/A
ECO103_3636	Type III secretion system component	4	191	195	Differential occurrence across genomes	Removed based on presence/absence in <4% or >96% in any stx sub-category
ECO103_3637	Type III secretion system component	0	195	195	Present in all genomes	N/A
ECO103_3640	Type III secretion system component	195	0	195	Absent in all genomes	N/A
ECO111_0230	Hypothetical protein	174	21	195	Differential occurrence across genomes	Removed based on presence/absence in <4% or >96% in any stx sub-category
ECO111_3730	Hypothetical protein	195	0	195	Absent in all genomes	N/A
ECO111_3735	Type III secretion system component	195	0	195	Absent in all genomes	N/A
ECO111_3750	Putative Type III secretion system component protein	195	0	195	Absent in all genomes	N/A
ECO111_3751	Putative Type III secretion system component protein	195	0	195	Absent in all genomes	N/A
ECO111_3768	Type III secretion system component	195	0	195	Absent in all genomes	N/A
ECO111_3769	Type III secretion system component	195	0	195	Absent in all genomes	N/A
ECO26_5249	Hypothetical protein	0	195	195	Present in all genomes	N/A
ECO26_5255	Type III secretion system component	194	1	195	Differential occurrence across genomes	Removed based on presence/absence in <4% or >96% in any stx sub-category
ECO26_5260	Hypothetical protein	26	169	195	Differential occurrence across genomes	Yes
ECO26_5272	Type III secretion system component protein	17	178	195	Differential occurrence across genomes	Removed based on presence/absence in <4% or >96% in any stx sub-category
ECP_0235	Hypothetical protein	195	0	195	Absent in all genomes	N/A
ECS88_3547	Lipoprotein NlpI	0	195	195	Present in all genomes	N/A
ECs0229	Hypothetical protein	195	0	195	Absent in all genomes	N/A
ECs3712	Hypothetical protein	1	194	195	Differential occurrence across genomes	Removed based on presence/absence in <4% or >96% in any stx sub-category
ECs3728	Hypothetical protein	195	0	195	Absent in all genomes	N/A
ECs4566	Hypothetical protein	195	0	195	Absent in all genomes	N/A
ECs4584	Hypothetical protein	195	0	195	Absent in all genomes	N/A
EcE24377A_0237	Hypothetical protein	195	0	195	Absent in all genomes	N/A
EcE24377A_3124	Hypothetical protein	195	0	195	Absent in all genomes	N/A
EcE24377A_3125	Hypothetical protein	195	0	195	Absent in all genomes	N/A
EcE24377A_3126	DotU family type IV/VI secretion system protein	195	0	195	Absent in all genomes	N/A
EcE24377A_3127	OmpA domain-containing protein	195	0	195	Absent in all genomes	N/A
EcE24377A_3129	ClpA/ClpB family protein	195	0	195	Absent in all genomes	N/A
EcE24377A_3130	ImpA family type VI secretion-associated protein	195	0	195	Absent in all genomes	N/A
EcE24377A_3135	ImpA-related N-terminal domain-containing protein	195	0	195	Absent in all genomes	N/A
G2583_4434	Transglycosylase SLT domain protein	195	0	195	Absent in all genomes	N/A
G2583_4445	Hypothetical protein	195	0	195	Absent in all genomes	N/A
O3M_04335	Hypothetical protein	195	0	195	Absent in all genomes	N/A
O3M_04345	Hypothetical protein	195	0	195	Absent in all genomes	N/A
O3M_20335	Type VI secretion system protein ImpG	195	0	195	Absent in all genomes	N/A
UMNK88_238	Hypothetical protein	195	0	195	Absent in all genomes	N/A
Z0263	Hypothetical protein	173	22	195	Differential occurrence across genomes	Removed based on presence/absence in <4% or >96% in any stx sub-category
Z0265	Hypothetical protein	173	22	195	Differential occurrence across genomes	Removed based on presence/absence in <4% or >96% in any stx sub-category
Z1307	Outer membrane protein A	0	195	195	Present in all genomes	N/A
Z2098	Hypothetical protein	11	184	195	Differential occurrence across genomes	Removed based on presence/absence in <4% or >96% in any stx sub-category
Z2200	Putative major fimbrial subunit	0	195	195	Present in all genomes	N/A
Z2201	Putative fimbrial chaperone protein	11	184	195	Differential occurrence across genomes	Removed based on presence/absence in <4% or >96% in any stx sub-category
Z2203	Putative fimbrial usher protein	195	0	195	Absent in all genomes	N/A
Z2204	Putative fimbrial usher protein	195	0	195	Absent in all genomes	N/A
Z2206	Putative adhesin; FimH protein	2	193	195	Differential occurrence across genomes	Removed based on presence/absence in <4% or >96% in any stx sub-category
Z5143	Hypothetical protein	195	0	195	Absent in all genomes	N/A
aaiA	Hypothetical protein	195	0	195	Absent in all genomes	N/A
aaiB	Hypothetical protein	195	0	195	Absent in all genomes	N/A
aaiD	Putative type VI secretion protein	195	0	195	Absent in all genomes	N/A
aaiE	Hypothetical protein	195	0	195	Absent in all genomes	N/A
aaiF	Putative type VI secretion protein	195	0	195	Absent in all genomes	N/A
aaiH	Hypothetical protein	195	0	195	Absent in all genomes	N/A
aaiI	Putative type VI secretion protein	195	0	195	Absent in all genomes	N/A
aaiJ	Hypothetical protein	195	0	195	Absent in all genomes	N/A
aaiK	Putative type VI secretion protein	195	0	195	Absent in all genomes	N/A
aaiL	Putative type VI secretion protein	195	0	195	Absent in all genomes	N/A
aaiO	Putative type VI secretion protein	195	0	195	Absent in all genomes	N/A
aaiP	Hypothetical protein	195	0	195	Absent in all genomes	N/A
aaiW	Transposase	195	0	195	Absent in all genomes	N/A
aaiX	Hypothetical protein	195	0	195	Absent in all genomes	N/A
aatA	Outer membrane protein/ABC transporter membrane protein	195	0	195	Absent in all genomes	N/A
aec11	Hypothetical protein	195	0	195	Absent in all genomes	N/A
aec15	Vgr-like protein	102	93	195	Differential occurrence across genomes	Yes
aec16	Hemolysin co-regulated protein/putative type VI secretion system protein	195	0	195	Absent in all genomes	N/A
aec17	Putative type VI secretion system protein	173	22	195	Differential occurrence across genomes	Removed based on presence/absence in <4% or >96% in any stx sub-category
aec18	Putative type VI secretion system protein	174	21	195	Differential occurrence across genomes	Removed based on presence/absence in <4% or >96% in any stx sub-category
aec19	Putative type VI secretion system protein	173	22	195	Differential occurrence across genomes	Removed based on presence/absence in <4% or >96% in any stx sub-category
aec22	Putative type VI secretion system protein	174	21	195	Differential occurrence across genomes	Removed based on presence/absence in <4% or >96% in any stx sub-category
aec23	Putative type VI secretion system protein	174	21	195	Differential occurrence across genomes	Removed based on presence/absence in <4% or >96% in any stx sub-category
aec24	Putative type VI secretion system protein	1	194	195	Differential occurrence across genomes	Removed based on presence/absence in <4% or >96% in any stx sub-category
aec25	Putative type VI secretion system protein	1	194	195	Differential occurrence across genomes	Removed based on presence/absence in <4% or >96% in any stx sub-category
aec26	Putative type VI secretion system protein	1	194	195	Differential occurrence across genomes	Removed based on presence/absence in <4% or >96% in any stx sub-category
aec28	Putative type VI secretion system protein	1	194	195	Differential occurrence across genomes	Removed based on presence/absence in <4% or >96% in any stx sub-category
aec29	Putative type VI secretion system protein	1	194	195	Differential occurrence across genomes	Removed based on presence/absence in <4% or >96% in any stx sub-category
aec30	IcmF-like protein/putative type VI secretion system protein	11	184	195	Differential occurrence across genomes	Removed due to high correlation with another gene in the analysis
aec31	ImpA domain-containing protein/putative type VI secretion system protein	2	193	195	Differential occurrence across genomes	Removed based on presence/absence in <4% or >96% in any stx sub-category
aec32	Hcp-like protein/putative type VI secretion system protein	0	195	195	Present in all genomes	N/A
aec7	Hypothetical protein	195	0	195	Absent in all genomes	N/A
aec8	Hypothetical protein	195	0	195	Absent in all genomes	N/A
afaA-VIII	AfaA-VIII	195	0	195	Absent in all genomes	N/A
afaB-VIII	chaperone protein AfaB-VIII	195	0	195	Absent in all genomes	N/A
afaF-VII	AfaF-VII	195	0	195	Absent in all genomes	N/A
afrS	Transcriptional activator precursor AfrS	195	0	195	Absent in all genomes	N/A
agn43	Putative autotransporter	88	107	195	Differential occurrence across genomes	Removed due to high correlation with another gene in the analysis
artj	ABC transporter protein	0	195	195	Present in all genomes	N/A
aslA	Putative arylsulfatase	195	0	195	Absent in all genomes	N/A
astA	Heat-stable enterotoxin 1	186	9	195	Differential occurrence across genomes	Removed based on presence/absence in <4% or >96% in any stx sub-category
b2854	Putative lytic transglycosylase, Adherence, Hemorrhagic coli pilus	0	195	195	Present in all genomes	N/A
b2972	Prepilin peptidase, Adherence, Hemorrhagic coli pilus	185	10	195	Differential occurrence across genomes	Removed based on presence/absence in <4% or >96% in any stx sub-category
c3400	Hypothetical protein	195	0	195	Absent in all genomes	N/A
c3610	Bifunctional enterobactin receptor/adhesin protein	108	87	195	Differential occurrence across genomes	Yes
cadA	Escherichia coli cadBA operon	0	195	195	Present in all genomes	N/A
cah	Putative adhesin autotransporter/ antigen 43 precursor (AG43) (Fluffing protein)	79	116	195	Differential occurrence across genomes	Yes
cba	Colicin B	192	3	195	Differential occurrence across genomes	Removed based on presence/absence in <4% or >96% in any stx sub-category
ccdb	Cytotoxic protein	186	9	195	Differential occurrence across genomes	Removed based on presence/absence in <4% or >96% in any stx sub-category
cda	Colicin D	115	80	195	Differential occurrence across genomes	Yes
cdiA	ShlA/HecA/FhaA exofamily protein	186	9	195	Differential occurrence across genomes	Removed due to high correlation with another gene in the analysis
cdiB	Putative hemolysin activator ShlB-type	152	43	195	Differential occurrence across genomes	Yes
ce1a	Colicin E1 gene.	195	0	195	Absent in all genomes	N/A
cei	Colicin E9	169	26	195	Differential occurrence across genomes	Removed due to high correlation with another gene in the analysis
cesAB	Chaperone for EspA and EspB	195	0	195	Absent in all genomes	N/A
cesD	Chaperone CesD	1	194	195	Differential occurrence across genomes	Removed based on presence/absence in <4% or >96% in any stx sub-category
cesD2	Chaperone CesD2	0	195	195	Present in all genomes	N/A
cesF	Chaperone CesF	0	195	195	Present in all genomes	N/A
cesL	Chaperone for SepL	195	0	195	Absent in all genomes	N/A
cesT	Chaperone CesT	1	194	195	Differential occurrence across genomes	Removed based on presence/absence in <4% or >96% in any stx sub-category
cfaA	Fimbrial protein	0	195	195	Present in all genomes	N/A
cfaB	Fimbrial subunit	0	195	195	Present in all genomes	N/A
cfaC	Outer membrane fimbrial user protein	0	195	195	Present in all genomes	N/A
cfaD	Minor pilin and initiator protein	1	194	195	Differential occurrence across genomes	Removed based on presence/absence in <4% or >96% in any stx sub-category
cheA	Chemotaxis protein CheA	0	195	195	Present in all genomes	N/A
cheB	Chemotaxis-specific methylesterase	0	195	195	Present in all genomes	N/A
cheR	Chemotaxis methyltransferase CheR	0	195	195	Present in all genomes	N/A
cheW	Purine-binding chemotaxis protein	0	195	195	Present in all genomes	N/A
cheY	Chemotaxis regulatory protein CheY	0	195	195	Present in all genomes	N/A
cheZ	Chemotaxis regulator CheZ	0	195	195	Present in all genomes	N/A
chuA	Outer membrane heme/hemoglobin receptor	195	0	195	Absent in all genomes	N/A
chuS	Putative heme/hemoglobin transport protein	195	0	195	Absent in all genomes	N/A
chuT	Periplasmic heme-binding protein ChuT	195	0	195	Absent in all genomes	N/A
chuU	Putative permease of iron compound ABC transport system	195	0	195	Absent in all genomes	N/A
chuV	ATP-binding hydrophilic protein ChuV	195	0	195	Absent in all genomes	N/A
chuW	Coproporphyrinogen III oxidase	195	0	195	Absent in all genomes	N/A
chuX	ShuX-like protein/ Hypothetical protein	195	0	195	Absent in all genomes	N/A
chuY	ShuY-like protein/ Hypothetical protein	195	0	195	Absent in all genomes	N/A
cib	Colicin IB	184	11	195	Differential occurrence across genomes	Removed due to high correlation with another gene in the analysis
cif	Protein-glutamine deamidase Cif	0	195	195	Present in all genomes	N/A
cka	Colicin K	194	1	195	Differential occurrence across genomes	Removed based on presence/absence in <4% or >96% in any stx sub-category
clpC	ClpC	195	0	195	Absent in all genomes	N/A
clpF	ClpF	195	0	195	Absent in all genomes	N/A
clpH	Fimbrial protein	195	0	195	Absent in all genomes	N/A
clpL	CS31A minor subunit	195	0	195	Absent in all genomes	N/A
clpV	Type VI secretion ATPase, ClpV1 family	18	177	195	Differential occurrence across genomes	Yes
cma	Colicin M activity peptide	191	4	195	Differential occurrence across genomes	Removed based on presence/absence in <4% or >96% in any stx sub-category
cnf2	Cytotoxic necrotizing factor type 2	195	0	195	Absent in all genomes	N/A
cnf3	Cytotoxic necrotizing factor 3	177	18	195	Differential occurrence across genomes	Removed due to high correlation with another gene in the analysis
csa	Colicin S4	195	0	195	Absent in all genomes	N/A
csgA	Cryptic curlin major subunit	0	195	195	Present in all genomes	N/A
csgB	Curlin minor subunit	0	195	195	Present in all genomes	N/A
csgC	Putative autoagglutination protein	0	195	195	Present in all genomes	N/A
csgD	DNA-binding transcriptional regulator CsgD	0	195	195	Present in all genomes	N/A
csgE	Curli assembly protein CsgE	0	195	195	Present in all genomes	N/A
csgF	Curli assembly protein CsgF	1	194	195	Differential occurrence across genomes	Removed based on presence/absence in <4% or >96% in any stx sub-category
csgG	Curli production assembly/transport component CsgG	0	195	195	Present in all genomes	N/A
cshB	cshB porin (usher)	195	0	195	Absent in all genomes	N/A
cta	Colicin 10	194	1	195	Differential occurrence across genomes	Removed based on presence/absence in <4% or >96% in any stx sub-category
cvaC	Escherichia coli cvi cvaC operon.	193	2	195	Differential occurrence across genomes	Removed based on presence/absence in <4% or >96% in any stx sub-category
eae	Intimin	0	195	195	Present in all genomes	N/A
eaeH	Attaching and effacing protein EaeH	1	194	195	Differential occurrence across genomes	Removed based on presence/absence in <4% or >96% in any stx sub-category
eaeX	Putative adhesin	195	0	195	Absent in all genomes	N/A
east1	Heat stable toxin EAST1	8	187	195	Differential occurrence across genomes	Yes
ecpA	E. coli common pilus structural subunit EcpA	0	195	195	Present in all genomes	N/A
ecpB	putative fimbrial protein	0	195	195	Present in all genomes	N/A
ecpC	Hypothetical protein YagX precursor	0	195	195	Present in all genomes	N/A
ecpD	Putative surface or exported protein	0	195	195	Present in all genomes	N/A
ecpE	Hypothetical protein yagV precursor	195	0	195	Absent in all genomes	N/A
ecpR	Putative fimbrial transcriptional regulator	0	195	195	Present in all genomes	N/A
efa1	Efa1/LifA-like protein	12	183	195	Differential occurrence across genomes	Yes
ehaA	AidA-I adhesin-like protein	1	194	195	Differential occurrence across genomes	Removed based on presence/absence in <4% or >96% in any stx sub-category
ehaB	flagellin structural protein	7	188	195	Differential occurrence across genomes	Removed based on presence/absence in <4% or >96% in any stx sub-category
ehxA	Enterohemolysin	13	182	195	Differential occurrence across genomes	Removed based on presence/absence in <4% or >96% in any stx sub-category
eivA	EivA	195	0	195	Absent in all genomes	N/A
eivC	ATP synthase SpaL	195	0	195	Absent in all genomes	N/A
eivE	EivE	195	0	195	Absent in all genomes	N/A
eivF	EivF	195	0	195	Absent in all genomes	N/A
eivG	EivG	195	0	195	Absent in all genomes	N/A
eivI	EivI	195	0	195	Absent in all genomes	N/A
eivJ	EivJ	195	0	195	Absent in all genomes	N/A
entA	2,3-dihydro-2,3-dihydroxybenzoate dehydrogenase	0	195	195	Present in all genomes	N/A
entB	Isochorismatase	0	195	195	Present in all genomes	N/A
entC	Isochorismate synthase 1	0	195	195	Present in all genomes	N/A
entD	Phosphopantetheinyl transferase component of enterobactin synthase multienzyme complex	0	195	195	Present in all genomes	N/A
entE	2,3-dihydroxybenzoate-AMP ligase component of enterobactin synthase multienzyme complex	0	195	195	Present in all genomes	N/A
entF	Enterobactin synthase multienzyme complex component, ATP-dependent	0	195	195	Present in all genomes	N/A
entS	Enterobactin exporter, iron-regulated	0	195	195	Present in all genomes	N/A
epaO	Surface presentation of antigens protein SpaO	7	188	195	Differential occurrence across genomes	Removed based on presence/absence in <4% or >96% in any stx sub-category
epaP	Surface presentation of antigens protein SpaP	0	195	195	Present in all genomes	N/A
epaQ	EpaQ	0	195	195	Present in all genomes	N/A
epaR	Membrane protein	0	195	195	Present in all genomes	N/A
epaS	Surface presentation of antigens protein SpaS	1	194	195	Differential occurrence across genomes	Removed based on presence/absence in <4% or >96% in any stx sub-category
epeA	Autotransporter protease	193	2	195	Differential occurrence across genomes	Removed based on presence/absence in <4% or >96% in any stx sub-category
eprH	EprH	2	193	195	Differential occurrence across genomes	Removed based on presence/absence in <4% or >96% in any stx sub-category
eprI	EprI	0	195	195	Present in all genomes	N/A
eprJ	EprJ	1	194	195	Differential occurrence across genomes	Removed based on presence/absence in <4% or >96% in any stx sub-category
eprK	EprK	1	194	195	Differential occurrence across genomes	Removed based on presence/absence in <4% or >96% in any stx sub-category
escC	Type III secretion system secretin EscC	1	194	195	Differential occurrence across genomes	Removed based on presence/absence in <4% or >96% in any stx sub-category
escD	Type III secretion system structure protein EscD	0	195	195	Present in all genomes	N/A
escE	Chaperone for EscF	195	0	195	Absent in all genomes	N/A
escF	Type III secretion system needle filament protein EscF	0	195	195	Present in all genomes	N/A
escG	Chaperone for EscF	195	0	195	Absent in all genomes	N/A
escI	Type III secretion system inner rod component EscI	195	0	195	Absent in all genomes	N/A
escJ	Type III secretion system inner MS ring protein EscJ	1	194	195	Differential occurrence across genomes	Removed based on presence/absence in <4% or >96% in any stx sub-category
escN	Translocator EscN	0	195	195	Present in all genomes	N/A
escO	Positive regulator EscO	195	0	195	Absent in all genomes	N/A
escR	Type III secretion system structure protein EscR	0	195	195	Present in all genomes	N/A
escS	Type III secretion system structure protein EscS	1	194	195	Differential occurrence across genomes	Removed based on presence/absence in <4% or >96% in any stx sub-category
escT	Type III secretion system structure protein EscT	1	194	195	Differential occurrence across genomes	Removed based on presence/absence in <4% or >96% in any stx sub-category
escU	Type III secretion system export apparatus switch protein EscU	0	195	195	Present in all genomes	N/A
escV	Type III secretion system major export apparatus protein	1	194	195	Differential occurrence across genomes	Removed based on presence/absence in <4% or >96% in any stx sub-category
espA	Type III secretion system translocator protein EspA	0	195	195	Present in all genomes	N/A
espB	Type III secretion system translocator protein EspB, pore protein	0	195	195	Present in all genomes	N/A
espD	Type III secretion system translocator protein EspD, pore protein	0	195	195	Present in all genomes	N/A
espF	Type III secretion system effector EspF	0	195	195	Present in all genomes	N/A
espG	Type III secretion system effector EspG, GTPase activating protein	0	195	195	Present in all genomes	N/A
espH	Type III secretion system effector EspH, RhoGEF Inhibitor	0	195	195	Present in all genomes	N/A
espI	Secreted autotransporter serine protease	188	7	195	Differential occurrence across genomes	Removed based on presence/absence in <4% or >96% in any stx sub-category
espJ	Type III secretion system secreted effector EspJ-like protein	1	194	195	Differential occurrence across genomes	Removed based on presence/absence in <4% or >96% in any stx sub-category
espK	Type III secretion system secreted effector EspK	11	184	195	Differential occurrence across genomes	Removed based on presence/absence in <4% or >96% in any stx sub-category
espL1	Type III secretion system effector EspL1	11	184	195	Differential occurrence across genomes	Removed based on presence/absence in <4% or >96% in any stx sub-category
espL2	Type III secretion system effector EspL2	7	188	195	Differential occurrence across genomes	Yes
espL3	Type III secretion system effector EspL3	11	184	195	Differential occurrence across genomes	Yes
espL4	Type III secretion system effector EspL4	0	195	195	Present in all genomes	N/A
espM1	Type III secretion system effector EspM1, Rho guanine exchange factor	8	187	195	Differential occurrence across genomes	Removed due to high correlation with another gene in the analysis
espM2	Type III secretion system effector EspM2, Rho guanine exchange factor	0	195	195	Present in all genomes	N/A
espN	Type III secretion system effector EspN	47	148	195	Differential occurrence across genomes	Yes
espO	Type III secretion system effector EspO	195	0	195	Absent in all genomes	N/A
espO1-1	Type III secretion system effector EspO	22	173	195	Differential occurrence across genomes	Yes
espO1-2	Type III secretion system effector EspO	8	187	195	Differential occurrence across genomes	Removed due to high correlation with another gene in the analysis
espP	Autotransporter, serine protease	23	172	195	Differential occurrence across genomes	Removed based on presence/absence in <4% or >96% in any stx sub-category
espR1	Type III secretion system effector EspR1	3	192	195	Differential occurrence across genomes	Removed based on presence/absence in <4% or >96% in any stx sub-category
espR2	Type III secretion system effector EspR2	195	0	195	Absent in all genomes	N/A
espR3	Type III secretion system effector EspR3	195	0	195	Absent in all genomes	N/A
espR4	Type III secretion system effector EspR4	195	0	195	Absent in all genomes	N/A
espV	Hypothetical protein	3	192	195	Differential occurrence across genomes	Removed based on presence/absence in <4% or >96% in any stx sub-category
espW	Type III secretion system effector EspW	2	193	195	Differential occurrence across genomes	Removed based on presence/absence in <4% or >96% in any stx sub-category
espX1	Type III secretion system effector EspX1	5	190	195	Differential occurrence across genomes	Removed based on presence/absence in <4% or >96% in any stx sub-category
espX2	Type III secretion system effector EspX2	195	0	195	Absent in all genomes	N/A
espX3	Type III secretion system effector EspX3	195	0	195	Absent in all genomes	N/A
espX4	Type III secretion system effector EspX4	3	192	195	Differential occurrence across genomes	Removed based on presence/absence in <4% or >96% in any stx sub-category
espX5	Type III secretion system effector EspX5	1	194	195	Differential occurrence across genomes	Removed based on presence/absence in <4% or >96% in any stx sub-category
espX6	Type III secretion system effector EspX6	195	0	195	Absent in all genomes	N/A
espX7	Type III secretion system effector EspX7	31	164	195	Differential occurrence across genomes	Yes
espY1	Type III secretion system effector EspY1	195	0	195	Absent in all genomes	N/A
espY2	Type III secretion system effector EspY2	195	0	195	Absent in all genomes	N/A
espY3	Type III secretion system effector EspY3	195	0	195	Absent in all genomes	N/A
espY4	Type III secretion system effector EspY4	195	0	195	Absent in all genomes	N/A
espY5	Type III secretion system effector EspY5	195	0	195	Absent in all genomes	N/A
etpC	Type II secretion protein	195	0	195	Absent in all genomes	N/A
etpD	Type II secretion protein	195	0	195	Absent in all genomes	N/A
etpE	Type II secretion protein	195	0	195	Absent in all genomes	N/A
etpF	Type II secretion protein	195	0	195	Absent in all genomes	N/A
etpG	Type II secretion protein	194	1	195	Differential occurrence across genomes	Removed based on presence/absence in <4% or >96% in any stx sub-category
etpH	Type II secretion protein	194	1	195	Differential occurrence across genomes	Removed based on presence/absence in <4% or >96% in any stx sub-category
etpI	Type II secretion protein	195	0	195	Absent in all genomes	N/A
etpJ	Type II secretion protein	195	0	195	Absent in all genomes	N/A
etpK	Type II secretion protein	195	0	195	Absent in all genomes	N/A
etpL	Type II secretion protein	195	0	195	Absent in all genomes	N/A
etpM	Type II secretion protein	195	0	195	Absent in all genomes	N/A
etpN	Type II secretion protein	195	0	195	Absent in all genomes	N/A
etpO	Type II secretion protein	195	0	195	Absent in all genomes	N/A
etrA	Transcriptional regulator	2	193	195	Differential occurrence across genomes	Removed based on presence/absence in <4% or >96% in any stx sub-category
f17G	Fimbrial subunit	194	1	195	Differential occurrence across genomes	Removed based on presence/absence in <4% or >96% in any stx sub-category
f17b-a	Fimbrial subunit	194	1	195	Differential occurrence across genomes	Removed based on presence/absence in <4% or >96% in any stx sub-category
f17d-C	Fimbrial subunit	194	1	195	Differential occurrence across genomes	Removed based on presence/absence in <4% or >96% in any stx sub-category
f17d-D	Fimbrial subunit	194	1	195	Differential occurrence across genomes	Removed based on presence/absence in <4% or >96% in any stx sub-category
faeD	Fimbrial protein	195	0	195	Absent in all genomes	N/A
faeE	Fimbrial protein	195	0	195	Absent in all genomes	N/A
faeJ	Fimbrial protein	195	0	195	Absent in all genomes	N/A
fedB	Fimbrial protein	195	0	195	Absent in all genomes	N/A
fepA	Ferrienterobactin outer membrane transporter	1	194	195	Differential occurrence across genomes	Removed based on presence/absence in <4% or >96% in any stx sub-category
fepB	Ferrienterobactin ABC transporter	0	195	195	Present in all genomes	N/A
fepC	Ferrienterobactin ABC transporter	0	195	195	Present in all genomes	N/A
fepD	Ferrienterobactin ABC transporter	1	194	195	Differential occurrence across genomes	Removed based on presence/absence in <4% or >96% in any stx sub-category
fepE	Ferrienterobactin ABC transporter	0	195	195	Present in all genomes	N/A
fepG	Ferrienterobactin ABC transporter	0	195	195	Present in all genomes	N/A
fes	Enterobactin/ferric enterobactin esterase	1	194	195	Differential occurrence across genomes	Removed based on presence/absence in <4% or >96% in any stx sub-category
fimA	Major type 1 subunit fimbrin (pilin) FimA	2	193	195	Differential occurrence across genomes	Removed based on presence/absence in <4% or >96% in any stx sub-category
fimB	Type 1 fimbriae Regulatory protein FimB	14	181	195	Differential occurrence across genomes	Removed based on presence/absence in <4% or >96% in any stx sub-category
fimC	Chaperone, periplasmic	2	193	195	Differential occurrence across genomes	Removed based on presence/absence in <4% or >96% in any stx sub-category
fimD	Outer membrane usher protein fimD precursor, type 1 fimbrial synthesis	0	195	195	Present in all genomes	N/A
fimE	Type 1 fimbriae Regulatory protein FimE	7	188	195	Differential occurrence across genomes	Removed based on presence/absence in <4% or >96% in any stx sub-category
fimF	Minor component FimF of type 1 fimbriae	0	195	195	Present in all genomes	N/A
fimG	Minor component of type 1 fimbriae	0	195	195	Present in all genomes	N/A
fimH	Minor component of type 1 fimbriae	0	195	195	Present in all genomes	N/A
fimI	FimI fimbrial protein	0	195	195	Present in all genomes	N/A
fimf41a	FimF41a gene for F41 fimbriae subunit.	195	0	195	Absent in all genomes	N/A
flgA	Flagellar basal body P-ring biosynthesis protein FlgA	0	195	195	Present in all genomes	N/A
flgB	Flagellar basal body rod protein FlgB	0	195	195	Present in all genomes	N/A
flgC	Flagellar basal body rod protein FlgC	0	195	195	Present in all genomes	N/A
flgD	Flagellar basal body rod modification protein	0	195	195	Present in all genomes	N/A
flgE	Flagellar hook protein FlgE	0	195	195	Present in all genomes	N/A
flgF	Flagellar basal body rod protein FlgF	0	195	195	Present in all genomes	N/A
flgG	Flagellar basal body rod protein FlgG	0	195	195	Present in all genomes	N/A
flgH	Flagellar basal body L-ring protein	0	195	195	Present in all genomes	N/A
flgI	Flagellar basal body P-ring protein	0	195	195	Present in all genomes	N/A
flgJ	Flagellar rod assembly protein/muramidase FlgJ	1	194	195	Differential occurrence across genomes	Removed based on presence/absence in <4% or >96% in any stx sub-category
flgK	Flagellar hook-associated protein FlgK	0	195	195	Present in all genomes	N/A
flgL	Flagellar hook-associated protein FlgL	0	195	195	Present in all genomes	N/A
flgN	Flagella synthesis protein FlgN	0	195	195	Present in all genomes	N/A
flhA	Flagellar biosynthesis protein FlhA	2	193	195	Differential occurrence across genomes	Removed based on presence/absence in <4% or >96% in any stx sub-category
flhB	Flagellar biosynthesis protein FlhB	0	195	195	Present in all genomes	N/A
flhC	Transcriptional activator FlhC	0	195	195	Present in all genomes	N/A
flhD	Transcriptional activator FlhD	0	195	195	Present in all genomes	N/A
flhE	Flagellar protein	0	195	195	Present in all genomes	N/A
fliA	Flagellar biosynthesis sigma factor	0	195	195	Present in all genomes	N/A
fliC	Flagellin	195	0	195	Absent in all genomes	N/A
fliD	Flagellar capping protein	195	0	195	Absent in all genomes	N/A
fliE	Flagellar hook-basal body protein FliE	0	195	195	Present in all genomes	N/A
fliF	Flagellar MS-ring protein	0	195	195	Present in all genomes	N/A
fliG	Flagellar motor switch protein G	1	194	195	Differential occurrence across genomes	Removed based on presence/absence in <4% or >96% in any stx sub-category
fliH	Flagellar assembly protein H	1	194	195	Differential occurrence across genomes	Removed based on presence/absence in <4% or >96% in any stx sub-category
fliI	Flagellum-specific ATP synthase	2	193	195	Differential occurrence across genomes	Removed based on presence/absence in <4% or >96% in any stx sub-category
fliJ	Flagellar biosynthesis chaperone	0	195	195	Present in all genomes	N/A
fliK	Flagellar hook-length control protein	2	193	195	Differential occurrence across genomes	Removed based on presence/absence in <4% or >96% in any stx sub-category
fliL	Flagellar basal body-associated protein FliL	0	195	195	Present in all genomes	N/A
fliM	Flagellar motor switch protein FliM	0	195	195	Present in all genomes	N/A
fliN	Flagellar motor switch protein FliN	0	195	195	Present in all genomes	N/A
fliO	Flagellar biosynthesis protein FliO	0	195	195	Present in all genomes	N/A
fliP	Flagellar biosynthesis protein FliP	0	195	195	Present in all genomes	N/A
fliQ	Flagellar biosynthesis protein FliQ	0	195	195	Present in all genomes	N/A
fliR	Flagellar biosynthesis protein FliR	0	195	195	Present in all genomes	N/A
fliS	Flagellar protein FliS	0	195	195	Present in all genomes	N/A
fliT	Flagellar biosynthesis protein FliT	0	195	195	Present in all genomes	N/A
fliY	Cystine transporter subunit	0	195	195	Present in all genomes	N/A
fliZ	Flagella biosynthesis protein FliZ	0	195	195	Present in all genomes	N/A
flk	Flagella biosynthesis regulator	0	195	195	Present in all genomes	N/A
fyuA	Yersiniabactin/pesticin outer membrane receptor (IRPC)	2	193	195	Differential occurrence across genomes	Removed based on presence/absence in <4% or >96% in any stx sub-category
gad	Glutamate decarboxylase	106	89	195	Differential occurrence across genomes	Yes
gadX	HTH-type transcriptional regulator	0	195	195	Present in all genomes	N/A
glrA	Positive regulator GrlA	2	193	195	Differential occurrence across genomes	Removed based on presence/absence in <4% or >96% in any stx sub-category
glrR	Negative regulator GrlR	1	194	195	Differential occurrence across genomes	Removed based on presence/absence in <4% or >96% in any stx sub-category
grlA	Positive regulator GrlA	195	0	195	Absent in all genomes	N/A
gspC	Negative regulator GrlR	185	10	195	Differential occurrence across genomes	Removed based on presence/absence in <4% or >96% in any stx sub-category
gspD	General secretion pathway protein D	185	10	195	Differential occurrence across genomes	Removed based on presence/absence in <4% or >96% in any stx sub-category
gspE	General secretion pathway protein E	185	10	195	Differential occurrence across genomes	Removed based on presence/absence in <4% or >96% in any stx sub-category
gspF	General secretion pathway protein F	185	10	195	Differential occurrence across genomes	Removed based on presence/absence in <4% or >96% in any stx sub-category
gspG	General secretion pathway protein G	185	10	195	Differential occurrence across genomes	Removed based on presence/absence in <4% or >96% in any stx sub-category
gspH	General secretion pathway protein H	185	10	195	Differential occurrence across genomes	Removed based on presence/absence in <4% or >96% in any stx sub-category
gspI	General secretion pathway protein I	185	10	195	Differential occurrence across genomes	Removed based on presence/absence in <4% or >96% in any stx sub-category
gspJ	General secretion pathway protein J	185	10	195	Differential occurrence across genomes	Removed based on presence/absence in <4% or >96% in any stx sub-category
gspK	General secretion pathway protein K	185	10	195	Differential occurrence across genomes	Removed based on presence/absence in <4% or >96% in any stx sub-category
gspL	General secretion pathway protein L	185	10	195	Differential occurrence across genomes	Removed based on presence/absence in <4% or >96% in any stx sub-category
gspM	Putative general secretion pathway protein YghD	185	10	195	Differential occurrence across genomes	Removed based on presence/absence in <4% or >96% in any stx sub-category
gspo	Prepilin peptidase, Secretion system, Type II Secretion System	195	0	195	Absent in all genomes	N/A
hbp	Haemoglobin protease	188	7	195	Differential occurrence across genomes	Removed based on presence/absence in <4% or >96% in any stx sub-category
hcp	Hypothetical protein	173	22	195	Differential occurrence across genomes	Removed based on presence/absence in <4% or >96% in any stx sub-category
hlyA	Hemolysin A	185	10	195	Differential occurrence across genomes	Removed based on presence/absence in <4% or >96% in any stx sub-category
hlyB	Hemolysin B	3	192	195	Differential occurrence across genomes	Removed based on presence/absence in <4% or >96% in any stx sub-category
hlyC	Hemolysin C	3	192	195	Differential occurrence across genomes	Removed based on presence/absence in <4% or >96% in any stx sub-category
hlyD	Hemolysin D	4	191	195	Differential occurrence across genomes	Removed based on presence/absence in <4% or >96% in any stx sub-category
hlyE	Hemolysin E	0	195	195	Present in all genomes	N/A
hlyF	Hemolysin F	194	1	195	Differential occurrence across genomes	Removed based on presence/absence in <4% or >96% in any stx sub-category
hlye	Escherichia coli hemolytic protein Hly (hlyE) gene	195	0	195	Absent in all genomes	N/A
hma	Putative outer membrane receptor for iron compound or colicin	195	0	195	Absent in all genomes	N/A
hofB	Hypothetical protein	0	195	195	Present in all genomes	N/A
hofC	Type IV pilin biogenesis protein	0	195	195	Present in all genomes	N/A
hofq	Outer membrane secretin, Adherence, Hemorrhagic coli pilus	0	195	195	Present in all genomes	N/A
ibeB	Copper/silver efflux system outer membrane protein CusC	0	195	195	Present in all genomes	N/A
ibeC	Hypothetical protein	0	195	195	Present in all genomes	N/A
int	Integrase / recombinase	187	8	195	Differential occurrence across genomes	Yes
ipad	Escherichia coli IAI39	195	0	195	Absent in all genomes	N/A
ireA	Putative iron-regulated outer membrane virulence protein	195	0	195	Absent in all genomes	N/A
iroB	Glucosyltransferase IroB	194	1	195	Differential occurrence across genomes	Removed based on presence/absence in <4% or >96% in any stx sub-category
iroC	ATP binding cassette transporter	194	1	195	Differential occurrence across genomes	Removed based on presence/absence in <4% or >96% in any stx sub-category
iroD	Putative esterase	194	1	195	Differential occurrence across genomes	Removed based on presence/absence in <4% or >96% in any stx sub-category
iroE	IroE, putative hydrolase	194	1	195	Differential occurrence across genomes	Removed based on presence/absence in <4% or >96% in any stx sub-category
iroN	TonB dependent outer membrane siderophore receptor	194	1	195	Differential occurrence across genomes	Removed based on presence/absence in <4% or >96% in any stx sub-category
irp1	High-molecular-weight nonribosomal peptide/polyketide synthetase 1 (HMWP1)	24	171	195	Differential occurrence across genomes	Removed based on presence/absence in <4% or >96% in any stx sub-category
irp2	High-molecular-weight nonribosomal peptide/polyketide synthetase 2 (HMWP2)	0	195	195	Present in all genomes	N/A
iss	Escherichia coli protein Iss	0	195	195	Present in all genomes	N/A
iucA	Aerobactin siderophore biosynthesis protein	31	164	195	Differential occurrence across genomes	Yes
iucB	Aerobactin siderophore biosynthesis protein	31	164	195	Differential occurrence across genomes	Removed as identical to another gene in the analysis
iucC	Aerobactin siderophore biosynthesis protein	31	164	195	Differential occurrence across genomes	Removed as identical to another gene in the analysis
iucD	Siderophore biosynthesis protein	31	164	195	Differential occurrence across genomes	Removed as identical to another gene in the analysis
iutA	Ferric aerobactin receptor precusor IutA	31	164	195	Differential occurrence across genomes	Removed as identical to another gene in the analysis
katp	EHEC-catalase/peroxidase	21	174	195	Differential occurrence across genomes	Removed based on presence/absence in <4% or >96% in any stx sub-category
kpsD	Transport protein	195	0	195	Absent in all genomes	N/A
kpsM	Transport protein	195	0	195	Absent in all genomes	N/A
ldaA	Locus for diffuse adherence (lda) protein	185	10	195	Differential occurrence across genomes	Removed based on presence/absence in <4% or >96% in any stx sub-category
ldaB	Locus for diffuse adherence (lda) protein	185	10	195	Differential occurrence across genomes	Removed based on presence/absence in <4% or >96% in any stx sub-category
ldaC	Locus for diffuse adherence (lda) protein	185	10	195	Differential occurrence across genomes	Removed based on presence/absence in <4% or >96% in any stx sub-category
ldaD	Locus for diffuse adherence (lda) protein	186	9	195	Differential occurrence across genomes	Removed based on presence/absence in <4% or >96% in any stx sub-category
ldaE	Locus for diffuse adherence (lda) protein	185	10	195	Differential occurrence across genomes	Removed based on presence/absence in <4% or >96% in any stx sub-category
ldaF	Locus for diffuse adherence (lda) protein	185	10	195	Differential occurrence across genomes	Removed based on presence/absence in <4% or >96% in any stx sub-category
ldaG	Locus for diffuse adherence (lda) protein	190	5	195	Differential occurrence across genomes	Removed based on presence/absence in <4% or >96% in any stx sub-category
ldaH	Locus for diffuse adherence (lda) protein	185	10	195	Differential occurrence across genomes	Removed based on presence/absence in <4% or >96% in any stx sub-category
ldaI	Locus for diffuse adherence (lda) protein	185	10	195	Differential occurrence across genomes	Removed based on presence/absence in <4% or >96% in any stx sub-category
leoa	Protein required for maximal secretion of the heat-labile enterotoxin	195	0	195	Absent in all genomes	N/A
ler	Transcriptional regulator	0	195	195	Present in all genomes	N/A
lpfA	Escherichia coli fimbrial operon	0	195	195	Present in all genomes	N/A
malx	Beta-cystathionase (r3) gene	1	194	195	Differential occurrence across genomes	Removed based on presence/absence in <4% or >96% in any stx sub-category
map	Type III secretion system effector Map, Rho guanine exchange factor	0	195	195	Present in all genomes	N/A
matF	Mat/Ecp fimbriae periplasmic chaperone protein	0	195	195	Present in all genomes	N/A
mcba	Microcin	193	2	195	Differential occurrence across genomes	Removed based on presence/absence in <4% or >96% in any stx sub-category
mchb	Microcin	194	1	195	Differential occurrence across genomes	Removed based on presence/absence in <4% or >96% in any stx sub-category
mchf	Abc transporter protein	192	3	195	Differential occurrence across genomes	Removed based on presence/absence in <4% or >96% in any stx sub-category
motA	Flagellar motor protein MotA	0	195	195	Present in all genomes	N/A
motB	Flagellar motor protein MotB	0	195	195	Present in all genomes	N/A
mpc	Regulator	2	193	195	Differential occurrence across genomes	Removed based on presence/absence in <4% or >96% in any stx sub-category
mtfa	Escherichia coli rfb gene cluster encoding phosphomannomutase, GDP-mannose pyrophosphorylase, mannosyltransferase	195	0	195	Absent in all genomes	N/A
nada	Quinolinate synthase	0	195	195	Present in all genomes	N/A
nadb	L-aspartate oxidase	0	195	195	Present in all genomes	N/A
nleA	Type III secretion system effector non-LEE-encoded NleA	6	189	195	Differential occurrence across genomes	Removed based on presence/absence in <4% or >96% in any stx sub-category
nleA11	Type III secretion system effector non-LEE-encoded NleA11	195	0	195	Absent in all genomes	N/A
nleB1	Type III secretion system effector non-LEE-encoded NleB	0	195	195	Present in all genomes	N/A
nleB2	Type III secretion system effector non-LEE-encoded NleB	195	0	195	Absent in all genomes	N/A
nleB2-2	Type III secretion system effector non-LEE-encoded NleB	195	0	195	Absent in all genomes	N/A
nleC	Type III secretion system effector non-LEE-encoded NleC	88	107	195	Differential occurrence across genomes	Yes
nleD	Type III secretion system effector non-LEE-encoded NleD	186	9	195	Differential occurrence across genomes	Yes
nleE	Type III secretion system effector non-LEE-encoded NleE	1	194	195	Differential occurrence across genomes	Removed based on presence/absence in <4% or >96% in any stx sub-category
nleE1	Type III secretion system effector non-LEE-encoded NleE	195	0	195	Absent in all genomes	N/A
nleE2	Type III secretion system effector non-LEE-encoded NleE	195	0	195	Absent in all genomes	N/A
nleF	Type III secretion system effector non-LEE-encoded NleF	9	186	195	Differential occurrence across genomes	Removed due to high correlation with another gene in the analysis
nleG-1	Type III secretion system effector non-LEE-encoded NleG	8	187	195	Differential occurrence across genomes	Removed due to high correlation with another gene in the analysis
nleG-3	Type III secretion system effector non-LEE-encoded NleG	16	179	195	Differential occurrence across genomes	Yes
nleG2-2	Type III secretion system effector non-LEE-encoded NleG	37	158	195	Differential occurrence across genomes	Yes
nleG2-3	Type III secretion system effector non-LEE-encoded NleG	174	21	195	Differential occurrence across genomes	Yes
nleG2-4	Type III secretion system effector non-LEE-encoded NleG	66	129	195	Differential occurrence across genomes	Yes
nleG5-1	Type III secretion system effector non-LEE-encoded NleG	24	171	195	Differential occurrence across genomes	Removed based on presence/absence in <4% or >96% in any stx sub-category
nleG6-1	Type III secretion system effector non-LEE-encoded NleG	36	159	195	Differential occurrence across genomes	Yes
nleG6-3	Type III secretion system effector non-LEE-encoded NleG	191	4	195	Differential occurrence across genomes	Removed based on presence/absence in <4% or >96% in any stx sub-category
nleG7	Type III secretion system effector non-LEE-encoded NleG	0	195	195	Present in all genomes	N/A
nleG8-2	Type III secretion system effector non-LEE-encoded NleG	0	195	195	Present in all genomes	N/A
nleH1	Type III secretion system effector non-LEE-encoded NleH	194	1	195	Differential occurrence across genomes	Removed based on presence/absence in <4% or >96% in any stx sub-category
nleH1-1	Type III secretion system effector non-LEE-encoded NleH	0	195	195	Present in all genomes	N/A
nleH2	Type III secretion system effector non-LEE-encoded NleH	10	185	195	Differential occurrence across genomes	Removed due to high correlation with another gene in the analysis
ompA	Outer membrane protein A	195	0	195	Absent in all genomes	N/A
ompt	Outer membrane protease	1	194	195	Differential occurrence across genomes	Removed based on presence/absence in <4% or >96% in any stx sub-category
orf4	Hypothetical protein	195	0	195	Absent in all genomes	N/A
orgA	Hypothetical protein	0	195	195	Present in all genomes	N/A
orgB	Hypothetical protein	3	192	195	Differential occurrence across genomes	Removed based on presence/absence in <4% or >96% in any stx sub-category
pECS88_0104	Colicin-Ia	193	2	195	Differential occurrence across genomes	Removed based on presence/absence in <4% or >96% in any stx sub-category
paa	Porcine attaching-effacing associated protein Paa/adherence factor AdfO	6	189	195	Differential occurrence across genomes	Removed based on presence/absence in <4% or >96% in any stx sub-category
papX	Putative regulator PapX protein	195	0	195	Absent in all genomes	N/A
pixD	PixD protein	194	1	195	Differential occurrence across genomes	Removed based on presence/absence in <4% or >96% in any stx sub-category
pixG	PixG protein	195	0	195	Absent in all genomes	N/A
pkgA	Hypothetical protein	195	0	195	Absent in all genomes	N/A
ppdD	Putative major pilin subunit	0	195	195	Present in all genomes	N/A
ppda	Pilin-like protein, minor pilin or pseudo pilin, Adherence, Hemorrhagic coli pilus	0	195	195	Present in all genomes	N/A
ppdb	Pilin-like protein, minor pilin or pseudo pilin, Adherence, Hemorrhagic coli pilus	0	195	195	Present in all genomes	N/A
ppdc	Pilin-like protein, minor pilin or pseudopilin, Adherence, Hemorrhagic coli pilus	0	195	195	Present in all genomes	N/A
rfbe	rfbE(EcO157:H7)=perosamine synthetase homolog	195	0	195	Absent in all genomes	N/A
rorf8	Chaperone Rorf8	0	195	195	Present in all genomes	N/A
sbcB	Exodeoxyribonuclease I	0	195	195	Present in all genomes	N/A
senB	Enterotoxin TieB protein	195	0	195	Absent in all genomes	N/A
sepD	Secretion switching protein SepD	0	195	195	Present in all genomes	N/A
sepL	Secretion switching protein SepL	2	193	195	Differential occurrence across genomes	Removed based on presence/absence in <4% or >96% in any stx sub-category
sepQ	Type III secetion system C ring protein	0	195	195	Present in all genomes	N/A
sepZ	Type III secretion system secreted effector	0	195	195	Present in all genomes	N/A
sfpC	Fimbrial usher porin type protein	194	1	195	Differential occurrence across genomes	Removed based on presence/absence in <4% or >96% in any stx sub-category
sfpH	Fimbrial protein	194	1	195	Differential occurrence across genomes	Removed based on presence/absence in <4% or >96% in any stx sub-category
sitA	Serine/threonine-protein phosphatase	194	1	195	Differential occurrence across genomes	Removed based on presence/absence in <4% or >96% in any stx sub-category
sitB	ATP binding protein	194	1	195	Differential occurrence across genomes	Removed based on presence/absence in <4% or >96% in any stx sub-category
sitC	Manganese ABC transporter, inner membrane permease protein	194	1	195	Differential occurrence across genomes	Removed based on presence/absence in <4% or >96% in any stx sub-category
sitD	Manganese ABC transporter, inner membrane permease protein	194	1	195	Differential occurrence across genomes	Removed based on presence/absence in <4% or >96% in any stx sub-category
sta1	Heat stable enterotoxin	195	0	195	Absent in all genomes	N/A
stcE	Metalloprotease	195	0	195	Absent in all genomes	N/A
stgB	Fimbrial protein	0	195	195	Present in all genomes	N/A
stgC	Fimbrial protein	0	195	195	Present in all genomes	N/A
stgD	Fimbrial protein	0	195	195	Present in all genomes	N/A
stlv-iivb	E.coli verocytotoxin gene	195	0	195	Absent in all genomes	N/A
stx1A	Shiga toxin 1 subunit A	32	163	195	Differential occurrence across genomes	Removed as identical to another gene in the analysis
stx1B	Shiga toxin 1 subunit B	32	163	195	Differential occurrence across genomes	Removed as identical to another gene in the analysis
stx1vA	Shiga-like toxin 1A-subunit	195	0	195	Absent in all genomes	N/A
stx1vB	Shiga-like toxin 1B-subunit	195	0	195	Absent in all genomes	N/A
stx2A	Shiga toxin 2 subunit A	131	64	195	Differential occurrence across genomes	Removed as identical to another gene in the analysis
stx2B	Shiga toxin 2 subunit B	130	65	195	Differential occurrence across genomes	Removed as identical to another gene in the analysis
stx2d1A	Shiga toxin 2 variant d A subunit	193	2	195	Differential occurrence across genomes	Removed based on presence/absence in <4% or >96% in any stx sub-category
stx2dB	Shiga toxin 2 variant d B subunit	194	1	195	Differential occurrence across genomes	Removed based on presence/absence in <4% or >96% in any stx sub-category
stx2eA	Shiga toxin 2 variant e A-subunit	195	0	195	Absent in all genomes	N/A
stx2eB	Shiga toxin 2 variant e B-subunit	195	0	195	Absent in all genomes	N/A
suba	Subtilase cytotoxin, subunit A, variant 1, Toxin,	195	0	195	Absent in all genomes	N/A
subb	Subtilase cytotoxin, subunit B, variant 1, Toxin,	195	0	195	Absent in all genomes	N/A
tar/cheM	Methyl-accepting chemotaxis protein II	1	194	195	Differential occurrence across genomes	Removed based on presence/absence in <4% or >96% in any stx sub-category
tccP	Type III secretion system effector TccP	195	0	195	Absent in all genomes	N/A
tccP2	Type III secretion system effector TccP2	182	13	195	Differential occurrence across genomes	Removed due to high correlation with another gene in the analysis
tia	Tia invasion determinant	186	9	195	Differential occurrence across genomes	Yes
tir	Translocated intimin receptor Tir	0	195	195	Present in all genomes	N/A
tlra	Tellurium resistance protein A	8	187	195	Differential occurrence across genomes	Yes
toxB	Toxin B	40	155	195	Differential occurrence across genomes	Yes
traJ	DNA binding protein	188	7	195	Differential occurrence across genomes	Removed based on presence/absence in <4% or >96% in any stx sub-category
trat	Complement resistance protein	19	176	195	Differential occurrence across genomes	Removed due to high correlation with another gene in the analysis
upaC	Autotransporter protein UpaC	195	0	195	Absent in all genomes	N/A
upaG/ehaG	Autotransporter/adhesin	17	178	195	Differential occurrence across genomes	Yes
ureD	Urease-associated protein	19	176	195	Differential occurrence across genomes	Yes
vgrG	Hypothetical protein	174	21	195	Differential occurrence across genomes	Removed based on presence/absence in <4% or >96% in any stx sub-category
wrbA	Phage insertion site	0	195	195	Present in all genomes	N/A
wzy	Escherichia coli serotype O157:H7 O antigen gene cluster.	195	0	195	Absent in all genomes	N/A
wzy_o103	Escherichia coli serotype O103 O-antigen gene cluster	195	0	195	Absent in all genomes	N/A
wzy_o113	Escherichia coli serotype O113 O-antigen gene cluster	195	0	195	Absent in all genomes	N/A
wzy_o26	Escherichia coli serotype O26:K60:H311b O-antigen gene cluster	3	192	195	Differential occurrence across genomes	Removed based on presence/absence in <4% or >96% in any stx sub-category
ybtA	Putataive AraC type regulator	0	195	195	Present in all genomes	N/A
ybtE	Yersiniabactin siderophore biosynthetic protein YbtE	0	195	195	Present in all genomes	N/A
ybtP	Yersiniabactin-iron ABC transporter permease/ATP-binding protein YbtP	0	195	195	Present in all genomes	N/A
ybtQ	Yersiniabactin-iron ABC transporter permease/ATP-binding protein YbtQ	0	195	195	Present in all genomes	N/A
ybtS	Salicylate synthetase	0	195	195	Present in all genomes	N/A
ybtT	Putative thioesterase YbtT	0	195	195	Present in all genomes	N/A
ybtU	Thiazolinyl-S-HMWP1 reductase YbtU	0	195	195	Present in all genomes	N/A
ybtX	Yersiniabactin-iron transporter permease YbtX	1	194	195	Differential occurrence across genomes	Removed based on presence/absence in <4% or >96% in any stx sub-category
ycbF	Putativi pili assembly chaperone	0	195	195	Present in all genomes	N/A
ycbQ	Putative fimbrial-like protein	0	195	195	Present in all genomes	N/A
ycbR	Putative chaperone	0	195	195	Present in all genomes	N/A
ycbS	PapC-like porin protein involved in fimbrial biogenesis	0	195	195	Present in all genomes	N/A
ycbT	Fimbrial protein	0	195	195	Present in all genomes	N/A
ycbU	Hypothetical protein	0	195	195	Present in all genomes	N/A
ycbV	Putative fimbrial-like protein	0	195	195	Present in all genomes	N/A
ycfz	Putative factor	2	193	195	Differential occurrence across genomes	Removed based on presence/absence in <4% or >96% in any stx sub-category
ydcm	Putative factor	195	0	195	Absent in all genomes	N/A
yecE	Phage insertion site	0	195	195	Present in all genomes	N/A
yehV	Phage insertion site	0	195	195	Present in all genomes	N/A
ygdb	Pilin-like protein, minor pilin or pseudo pilin, Adherence, Hemorrhagic coli pilus	0	195	195	Present in all genomes	N/A
ygeG	Hypothetical protein	1	194	195	Differential occurrence across genomes	Removed based on presence/absence in <4% or >96% in any stx sub-category
ygeH	Transcriptional regulator	11	184	195	Differential occurrence across genomes	Removed based on presence/absence in <4% or >96% in any stx sub-category
yggr	Retraction ATPase, Adherence, Hemorrhagic coli pilus	0	195	195	Present in all genomes	N/A
yghg	Pilotin, Secretion system, Type II Secretion System	185	10	195	Differential occurrence across genomes	Removed based on presence/absence in <4% or >96% in any stx sub-category
yjaa	Hypothetical protein	195	0	195	Absent in all genomes	N/A
