# Supplementary material for: Phylogenetic relationship and virulence composition of Escherichia coli O26:H11 cattle and human strain collections in Scotland; 2002–2020
Source: Front Microbiol. 2023 Nov 6;14:1260422. doi: 10.3389/fmicb.2023.1260422 (PMC10657854; doi:10.3389/fmicb.2023.1260422)
Supplement: Supplementary file 1 [file Data_Sheet_1.ZIP › Supplementary Table 7_210923.xlsx]

## Sheet: Supplementary Table 7
Supplementary Table 7: Summary of number and proportion of Scottish cattle and human source O26:H11 genomes that were determined as positive or absent for the listed gene alleles (n=209), according to stx subtype; Abricate analysis for gene detection used threshold parameters of minimum % identity 80 and minimum % coverage 80.
Gene	Number stx2 strains positive for gene	Number stx2 strains negative for gene	Total number stx2 strains	Number stx1 strains positive for gene	Number stx1 strains negative for gene	Total number stx1 strains	Number stx2+stx1 strains positive for gene	Number stx2+stx1 strains negative for gene	Total number stx2+stx1 strains	Number stx-negative strains positive for gene	Number stx-negative strains negative for gene	Total number stx-negative strains	% stx2 strains positive for gene	% stx2 strains negative for gene	% stx1 strains positive for gene	% stx1 strains negative for gene	% stx2+stx1 strains positive for gene	% stx2+stx1 strains negative for gene	% stx-negative strains positive for gene	% stx-negative strains negative for gene	Total number strains
CRISPR	10	0	10	103	4	107	53	3	56	15	7	22	100	0	96.2617	3.73832	94.6429	5.35714	68.1818	31.8182	195
EC042_4548	0	10	10	0	107	107	0	56	56	1	21	22	0	100	0	100	0	100	4.54545	95.4545	195
EC042_4549	0	10	10	0	107	107	0	56	56	1	21	22	0	100	0	100	0	100	4.54545	95.4545	195
EC958_2290	0	10	10	1	106	107	0	56	56	22	0	22	0	100	0.934579	99.0654	0	100	100	0	195
ECO103_3601	10	0	10	106	1	107	56	0	56	22	0	22	100	0	99.0654	0.934579	100	0	100	0	195
ECO103_3617	0	10	10	0	107	107	0	56	56	17	5	22	0	100	0	100	0	100	77.2727	22.7273	195
ECO103_3629	0	10	10	3	104	107	1	55	56	16	6	22	0	100	2.80374	97.1963	1.78571	98.2143	72.7273	27.2727	195
ECO103_3634	10	0	10	104	3	107	55	1	56	22	0	22	100	0	97.1963	2.80374	98.2143	1.78571	100	0	195
ECO103_3636	9	1	10	104	3	107	56	0	56	22	0	22	90	10	97.1963	2.80374	100	0	100	0	195
ECO111_0230	0	10	10	0	107	107	0	56	56	21	1	22	0	100	0	100	0	100	95.4545	4.54545	195
ECO26_5255	0	10	10	1	106	107	0	56	56	0	22	22	0	100	0.934579	99.0654	0	100	0	100	195
ECO26_5260	9	1	10	102	5	107	53	3	56	5	17	22	90	10	95.3271	4.6729	94.6429	5.35714	22.7273	77.2727	195
ECO26_5272	10	0	10	107	0	107	56	0	56	5	17	22	100	0	100	0	100	0	22.7273	77.2727	195
ECs3712	10	0	10	106	1	107	56	0	56	22	0	22	100	0	99.0654	0.934579	100	0	100	0	195
Z0263	0	10	10	0	107	107	0	56	56	22	0	22	0	100	0	100	0	100	100	0	195
Z0265	0	10	10	0	107	107	0	56	56	22	0	22	0	100	0	100	0	100	100	0	195
Z2098	10	0	10	106	1	107	56	0	56	12	10	22	100	0	99.0654	0.934579	100	0	54.5455	45.4545	195
Z2201	10	0	10	106	1	107	56	0	56	12	10	22	100	0	99.0654	0.934579	100	0	54.5455	45.4545	195
Z2206	10	0	10	107	0	107	54	2	56	22	0	22	100	0	100	0	96.4286	3.57143	100	0	195
aec15	7	3	10	56	51	107	20	36	56	10	12	22	70	30	52.3364	47.6636	35.7143	64.2857	45.4545	54.5455	195
aec17	0	10	10	0	107	107	0	56	56	22	0	22	0	100	0	100	0	100	100	0	195
aec18	0	10	10	0	107	107	0	56	56	21	1	22	0	100	0	100	0	100	95.4545	4.54545	195
aec19	0	10	10	1	106	107	0	56	56	21	1	22	0	100	0.934579	99.0654	0	100	95.4545	4.54545	195
aec22	0	10	10	0	107	107	0	56	56	21	1	22	0	100	0	100	0	100	95.4545	4.54545	195
aec23	0	10	10	0	107	107	0	56	56	21	1	22	0	100	0	100	0	100	95.4545	4.54545	195
aec24	10	0	10	107	0	107	56	0	56	21	1	22	100	0	100	0	100	0	95.4545	4.54545	195
aec25	10	0	10	107	0	107	56	0	56	21	1	22	100	0	100	0	100	0	95.4545	4.54545	195
aec26	10	0	10	107	0	107	56	0	56	21	1	22	100	0	100	0	100	0	95.4545	4.54545	195
aec28	10	0	10	107	0	107	56	0	56	21	1	22	100	0	100	0	100	0	95.4545	4.54545	195
aec29	10	0	10	107	0	107	56	0	56	21	1	22	100	0	100	0	100	0	95.4545	4.54545	195
aec30	0	10	10	107	0	107	56	0	56	21	1	22	0	100	100	0	100	0	95.4545	4.54545	195
aec31	10	0	10	106	1	107	55	1	56	22	0	22	100	0	99.0654	0.934579	98.2143	1.78571	100	0	195
agn43	0	10	10	55	52	107	46	10	56	6	16	22	0	100	51.4019	48.5981	82.1429	17.8571	27.2727	72.7273	195
astA	0	10	10	1	106	107	0	56	56	8	14	22	0	100	0.934579	99.0654	0	100	36.3636	63.6364	195
b2972	0	10	10	0	107	107	0	56	56	10	12	22	0	100	0	100	0	100	45.4545	54.5455	195
c3610	6	4	10	42	65	107	28	28	56	11	11	22	60	40	39.2523	60.7477	50	50	50	50	195
cah	7	3	10	62	45	107	41	15	56	6	16	22	70	30	57.9439	42.0561	73.2143	26.7857	27.2727	72.7273	195
cba	0	10	10	1	106	107	0	56	56	2	20	22	0	100	0.934579	99.0654	0	100	9.09091	90.9091	195
ccdb	0	10	10	0	107	107	0	56	56	9	13	22	0	100	0	100	0	100	40.9091	59.0909	195
cda	6	4	10	61	46	107	12	44	56	1	21	22	60	40	57.0093	42.9907	21.4286	78.5714	4.54545	95.4545	195
cdiA	0	10	10	8	99	107	0	56	56	1	21	22	0	100	7.47664	92.5234	0	100	4.54545	95.4545	195
cdiB	0	10	10	38	69	107	1	55	56	4	18	22	0	100	35.514	64.486	1.78571	98.2143	18.1818	81.8182	195
cei	0	10	10	13	94	107	12	44	56	1	21	22	0	100	12.1495	87.8505	21.4286	78.5714	4.54545	95.4545	195
cesD	10	0	10	106	1	107	56	0	56	22	0	22	100	0	99.0654	0.934579	100	0	100	0	195
cesT	10	0	10	106	1	107	56	0	56	22	0	22	100	0	99.0654	0.934579	100	0	100	0	195
cfaD	10	0	10	106	1	107	56	0	56	22	0	22	100	0	99.0654	0.934579	100	0	100	0	195
cib	0	10	10	6	101	107	5	51	56	0	22	22	0	100	5.60748	94.3925	8.92857	91.0714	0	100	195
cka	0	10	10	1	106	107	0	56	56	0	22	22	0	100	0.934579	99.0654	0	100	0	100	195
clpV	10	0	10	93	14	107	53	3	56	21	1	22	100	0	86.9159	13.0841	94.6429	5.35714	95.4545	4.54545	195
cma	0	10	10	1	106	107	0	56	56	3	19	22	0	100	0.934579	99.0654	0	100	13.6364	86.3636	195
cnf3	0	10	10	7	100	107	5	51	56	6	16	22	0	100	6.54206	93.4579	8.92857	91.0714	27.2727	72.7273	195
csgF	10	0	10	106	1	107	56	0	56	22	0	22	100	0	99.0654	0.934579	100	0	100	0	195
cta	0	10	10	0	107	107	1	55	56	0	22	22	0	100	0	100	1.78571	98.2143	0	100	195
cvaC	0	10	10	0	107	107	0	56	56	2	20	22	0	100	0	100	0	100	9.09091	90.9091	195
eaeH	10	0	10	106	1	107	56	0	56	22	0	22	100	0	99.0654	0.934579	100	0	100	0	195
east1	8	2	10	105	2	107	53	3	56	21	1	22	80	20	98.1308	1.86916	94.6429	5.35714	95.4545	4.54545	195
efa1	10	0	10	100	7	107	54	2	56	19	3	22	100	0	93.4579	6.54206	96.4286	3.57143	86.3636	13.6364	195
ehaA	10	0	10	106	1	107	56	0	56	22	0	22	100	0	99.0654	0.934579	100	0	100	0	195
ehaB	10	0	10	107	0	107	56	0	56	15	7	22	100	0	100	0	100	0	68.1818	31.8182	195
ehxA	10	0	10	105	2	107	55	1	56	12	10	22	100	0	98.1308	1.86916	98.2143	1.78571	54.5455	45.4545	195
epaO	9	1	10	103	4	107	55	1	56	21	1	22	90	10	96.2617	3.73832	98.2143	1.78571	95.4545	4.54545	195
epaS	10	0	10	106	1	107	56	0	56	22	0	22	100	0	99.0654	0.934579	100	0	100	0	195
epeA	0	10	10	0	107	107	2	54	56	0	22	22	0	100	0	100	3.57143	96.4286	0	100	195
eprH	10	0	10	105	2	107	56	0	56	22	0	22	100	0	98.1308	1.86916	100	0	100	0	195
eprJ	10	0	10	106	1	107	56	0	56	22	0	22	100	0	99.0654	0.934579	100	0	100	0	195
eprK	10	0	10	106	1	107	56	0	56	22	0	22	100	0	99.0654	0.934579	100	0	100	0	195
escC	10	0	10	106	1	107	56	0	56	22	0	22	100	0	99.0654	0.934579	100	0	100	0	195
escJ	10	0	10	106	1	107	56	0	56	22	0	22	100	0	99.0654	0.934579	100	0	100	0	195
escS	10	0	10	106	1	107	56	0	56	22	0	22	100	0	99.0654	0.934579	100	0	100	0	195
escT	10	0	10	106	1	107	56	0	56	22	0	22	100	0	99.0654	0.934579	100	0	100	0	195
escV	10	0	10	106	1	107	56	0	56	22	0	22	100	0	99.0654	0.934579	100	0	100	0	195
espI	0	10	10	0	107	107	0	56	56	7	15	22	0	100	0	100	0	100	31.8182	68.1818	195
espJ	9	1	10	107	0	107	56	0	56	22	0	22	90	10	100	0	100	0	100	0	195
espK	10	0	10	106	1	107	56	0	56	12	10	22	100	0	99.0654	0.934579	100	0	54.5455	45.4545	195
espL1	10	0	10	107	0	107	55	1	56	12	10	22	100	0	100	0	98.2143	1.78571	54.5455	45.4545	195
espL2	9	1	10	102	5	107	55	1	56	22	0	22	90	10	95.3271	4.6729	98.2143	1.78571	100	0	195
espL3	9	1	10	100	7	107	54	2	56	21	1	22	90	10	93.4579	6.54206	96.4286	3.57143	95.4545	4.54545	195
espM1	8	2	10	105	2	107	53	3	56	21	1	22	80	20	98.1308	1.86916	94.6429	5.35714	95.4545	4.54545	195
espN	9	1	10	88	19	107	46	10	56	5	17	22	90	10	82.243	17.757	82.1429	17.8571	22.7273	77.2727	195
espO1-1	0	10	10	106	1	107	56	0	56	11	11	22	0	100	99.0654	0.934579	100	0	50	50	195
espO1-2	8	2	10	105	2	107	53	3	56	21	1	22	80	20	98.1308	1.86916	94.6429	5.35714	95.4545	4.54545	195
espP	10	0	10	103	4	107	54	2	56	5	17	22	100	0	96.2617	3.73832	96.4286	3.57143	22.7273	77.2727	195
espR1	10	0	10	105	2	107	56	0	56	21	1	22	100	0	98.1308	1.86916	100	0	95.4545	4.54545	195
espV	10	0	10	105	2	107	55	1	56	22	0	22	100	0	98.1308	1.86916	98.2143	1.78571	100	0	195
espW	10	0	10	105	2	107	56	0	56	22	0	22	100	0	98.1308	1.86916	100	0	100	0	195
espX1	9	1	10	105	2	107	55	1	56	21	1	22	90	10	98.1308	1.86916	98.2143	1.78571	95.4545	4.54545	195
espX4	10	0	10	107	0	107	55	1	56	20	2	22	100	0	100	0	98.2143	1.78571	90.9091	9.09091	195
espX5	10	0	10	107	0	107	55	1	56	22	0	22	100	0	100	0	98.2143	1.78571	100	0	195
espX7	10	0	10	98	9	107	51	5	56	5	17	22	100	0	91.5888	8.41121	91.0714	8.92857	22.7273	77.2727	195
etpG	0	10	10	0	107	107	1	55	56	0	22	22	0	100	0	100	1.78571	98.2143	0	100	195
etpH	0	10	10	1	106	107	0	56	56	0	22	22	0	100	0.934579	99.0654	0	100	0	100	195
etrA	9	1	10	106	1	107	56	0	56	22	0	22	90	10	99.0654	0.934579	100	0	100	0	195
f17G	0	10	10	0	107	107	0	56	56	1	21	22	0	100	0	100	0	100	4.54545	95.4545	195
f17b-a	0	10	10	0	107	107	0	56	56	1	21	22	0	100	0	100	0	100	4.54545	95.4545	195
f17d-C	0	10	10	0	107	107	0	56	56	1	21	22	0	100	0	100	0	100	4.54545	95.4545	195
f17d-D	0	10	10	0	107	107	0	56	56	1	21	22	0	100	0	100	0	100	4.54545	95.4545	195
fepA	10	0	10	107	0	107	56	0	56	21	1	22	100	0	100	0	100	0	95.4545	4.54545	195
fepD	10	0	10	106	1	107	56	0	56	22	0	22	100	0	99.0654	0.934579	100	0	100	0	195
fes	10	0	10	106	1	107	56	0	56	22	0	22	100	0	99.0654	0.934579	100	0	100	0	195
fimA	10	0	10	107	0	107	56	0	56	20	2	22	100	0	100	0	100	0	90.9091	9.09091	195
fimB	10	0	10	107	0	107	56	0	56	8	14	22	100	0	100	0	100	0	36.3636	63.6364	195
fimC	10	0	10	107	0	107	56	0	56	20	2	22	100	0	100	0	100	0	90.9091	9.09091	195
fimE	10	0	10	106	1	107	56	0	56	16	6	22	100	0	99.0654	0.934579	100	0	72.7273	27.2727	195
flgJ	10	0	10	106	1	107	56	0	56	22	0	22	100	0	99.0654	0.934579	100	0	100	0	195
flhA	10	0	10	107	0	107	54	2	56	22	0	22	100	0	100	0	96.4286	3.57143	100	0	195
fliG	10	0	10	106	1	107	56	0	56	22	0	22	100	0	99.0654	0.934579	100	0	100	0	195
fliH	10	0	10	107	0	107	56	0	56	21	1	22	100	0	100	0	100	0	95.4545	4.54545	195
fliI	10	0	10	105	2	107	56	0	56	22	0	22	100	0	98.1308	1.86916	100	0	100	0	195
fliK	10	0	10	105	2	107	56	0	56	22	0	22	100	0	98.1308	1.86916	100	0	100	0	195
fyuA	10	0	10	105	2	107	56	0	56	22	0	22	100	0	98.1308	1.86916	100	0	100	0	195
gad	6	4	10	45	62	107	23	33	56	15	7	22	60	40	42.0561	57.9439	41.0714	58.9286	68.1818	31.8182	195
glrA	10	0	10	105	2	107	56	0	56	22	0	22	100	0	98.1308	1.86916	100	0	100	0	195
glrR	10	0	10	106	1	107	56	0	56	22	0	22	100	0	99.0654	0.934579	100	0	100	0	195
gspC	0	10	10	0	107	107	0	56	56	10	12	22	0	100	0	100	0	100	45.4545	54.5455	195
gspD	0	10	10	0	107	107	0	56	56	10	12	22	0	100	0	100	0	100	45.4545	54.5455	195
gspE	0	10	10	0	107	107	0	56	56	10	12	22	0	100	0	100	0	100	45.4545	54.5455	195
gspF	0	10	10	0	107	107	0	56	56	10	12	22	0	100	0	100	0	100	45.4545	54.5455	195
gspG	0	10	10	0	107	107	0	56	56	10	12	22	0	100	0	100	0	100	45.4545	54.5455	195
gspH	0	10	10	0	107	107	0	56	56	10	12	22	0	100	0	100	0	100	45.4545	54.5455	195
gspI	0	10	10	0	107	107	0	56	56	10	12	22	0	100	0	100	0	100	45.4545	54.5455	195
gspJ	0	10	10	0	107	107	0	56	56	10	12	22	0	100	0	100	0	100	45.4545	54.5455	195
gspK	0	10	10	0	107	107	0	56	56	10	12	22	0	100	0	100	0	100	45.4545	54.5455	195
gspL	0	10	10	0	107	107	0	56	56	10	12	22	0	100	0	100	0	100	45.4545	54.5455	195
gspM	0	10	10	0	107	107	0	56	56	10	12	22	0	100	0	100	0	100	45.4545	54.5455	195
hbp	0	10	10	0	107	107	0	56	56	7	15	22	0	100	0	100	0	100	31.8182	68.1818	195
hcp	0	10	10	0	107	107	0	56	56	22	0	22	0	100	0	100	0	100	100	0	195
hlyA	0	10	10	0	107	107	0	56	56	10	12	22	0	100	0	100	0	100	45.4545	54.5455	195
hlyB	10	0	10	105	2	107	55	1	56	22	0	22	100	0	98.1308	1.86916	98.2143	1.78571	100	0	195
hlyC	10	0	10	105	2	107	55	1	56	22	0	22	100	0	98.1308	1.86916	98.2143	1.78571	100	0	195
hlyD	10	0	10	104	3	107	55	1	56	22	0	22	100	0	97.1963	2.80374	98.2143	1.78571	100	0	195
hlyF	0	10	10	0	107	107	0	56	56	1	21	22	0	100	0	100	0	100	4.54545	95.4545	195
int	0	10	10	3	104	107	4	52	56	1	21	22	0	100	2.80374	97.1963	7.14286	92.8571	4.54545	95.4545	195
iroB	0	10	10	0	107	107	0	56	56	1	21	22	0	100	0	100	0	100	4.54545	95.4545	195
iroC	0	10	10	0	107	107	0	56	56	1	21	22	0	100	0	100	0	100	4.54545	95.4545	195
iroD	0	10	10	0	107	107	0	56	56	1	21	22	0	100	0	100	0	100	4.54545	95.4545	195
iroE	0	10	10	0	107	107	0	56	56	1	21	22	0	100	0	100	0	100	4.54545	95.4545	195
iroN	0	10	10	0	107	107	0	56	56	1	21	22	0	100	0	100	0	100	4.54545	95.4545	195
irp1	10	0	10	106	1	107	55	1	56	0	22	22	100	0	99.0654	0.934579	98.2143	1.78571	0	100	195
iucA	0	10	10	106	1	107	50	6	56	8	14	22	0	100	99.0654	0.934579	89.2857	10.7143	36.3636	63.6364	195
iucB	0	10	10	106	1	107	50	6	56	8	14	22	0	100	99.0654	0.934579	89.2857	10.7143	36.3636	63.6364	195
iucC	0	10	10	106	1	107	50	6	56	8	14	22	0	100	99.0654	0.934579	89.2857	10.7143	36.3636	63.6364	195
iucD	0	10	10	106	1	107	50	6	56	8	14	22	0	100	99.0654	0.934579	89.2857	10.7143	36.3636	63.6364	195
iutA	0	10	10	106	1	107	50	6	56	8	14	22	0	100	99.0654	0.934579	89.2857	10.7143	36.3636	63.6364	195
katp	10	0	10	105	2	107	54	2	56	5	17	22	100	0	98.1308	1.86916	96.4286	3.57143	22.7273	77.2727	195
ldaA	0	10	10	0	107	107	0	56	56	10	12	22	0	100	0	100	0	100	45.4545	54.5455	195
ldaB	0	10	10	0	107	107	0	56	56	10	12	22	0	100	0	100	0	100	45.4545	54.5455	195
ldaC	0	10	10	0	107	107	0	56	56	10	12	22	0	100	0	100	0	100	45.4545	54.5455	195
ldaD	0	10	10	0	107	107	0	56	56	9	13	22	0	100	0	100	0	100	40.9091	59.0909	195
ldaE	0	10	10	0	107	107	0	56	56	10	12	22	0	100	0	100	0	100	45.4545	54.5455	195
ldaF	0	10	10	0	107	107	0	56	56	10	12	22	0	100	0	100	0	100	45.4545	54.5455	195
ldaG	0	10	10	0	107	107	0	56	56	5	17	22	0	100	0	100	0	100	22.7273	77.2727	195
ldaH	0	10	10	0	107	107	0	56	56	10	12	22	0	100	0	100	0	100	45.4545	54.5455	195
ldaI	0	10	10	0	107	107	0	56	56	10	12	22	0	100	0	100	0	100	45.4545	54.5455	195
malx	10	0	10	107	0	107	56	0	56	21	1	22	100	0	100	0	100	0	95.4545	4.54545	195
mcba	0	10	10	2	105	107	0	56	56	0	22	22	0	100	1.86916	98.1308	0	100	0	100	195
mchb	0	10	10	1	106	107	0	56	56	0	22	22	0	100	0.934579	99.0654	0	100	0	100	195
mchf	0	10	10	1	106	107	0	56	56	2	20	22	0	100	0.934579	99.0654	0	100	9.09091	90.9091	195
mpc	10	0	10	106	1	107	56	0	56	21	1	22	100	0	99.0654	0.934579	100	0	95.4545	4.54545	195
nleA	10	0	10	102	5	107	55	1	56	22	0	22	100	0	95.3271	4.6729	98.2143	1.78571	100	0	195
nleC	10	0	10	35	72	107	51	5	56	11	11	22	100	0	32.7103	67.2897	91.0714	8.92857	50	50	195
nleD	0	10	10	9	98	107	0	56	56	0	22	22	0	100	8.41121	91.5888	0	100	0	100	195
nleE	10	0	10	106	1	107	56	0	56	22	0	22	100	0	99.0654	0.934579	100	0	100	0	195
nleF	8	2	10	104	3	107	53	3	56	21	1	22	80	20	97.1963	2.80374	94.6429	5.35714	95.4545	4.54545	195
nleG-1	8	2	10	105	2	107	53	3	56	21	1	22	80	20	98.1308	1.86916	94.6429	5.35714	95.4545	4.54545	195
nleG-3	9	1	10	99	8	107	54	2	56	17	5	22	90	10	92.5234	7.47664	96.4286	3.57143	77.2727	22.7273	195
nleG2-2	9	1	10	90	17	107	49	7	56	10	12	22	90	10	84.1121	15.8879	87.5	12.5	45.4545	54.5455	195
nleG2-3	0	10	10	11	96	107	10	46	56	0	22	22	0	100	10.2804	89.7196	17.8571	82.1429	0	100	195
nleG2-4	10	0	10	74	33	107	28	28	56	17	5	22	100	0	69.1589	30.8411	50	50	77.2727	22.7273	195
nleG5-1	8	2	10	105	2	107	56	0	56	2	20	22	80	20	98.1308	1.86916	100	0	9.09091	90.9091	195
nleG6-1	9	1	10	86	21	107	47	9	56	17	5	22	90	10	80.3738	19.6262	83.9286	16.0714	77.2727	22.7273	195
nleG6-3	0	10	10	0	107	107	0	56	56	4	18	22	0	100	0	100	0	100	18.1818	81.8182	195
nleH1	0	10	10	1	106	107	0	56	56	0	22	22	0	100	0.934579	99.0654	0	100	0	100	195
nleH2	8	2	10	104	3	107	52	4	56	21	1	22	80	20	97.1963	2.80374	92.8571	7.14286	95.4545	4.54545	195
ompt	10	0	10	107	0	107	56	0	56	21	1	22	100	0	100	0	100	0	95.4545	4.54545	195
orgB	10	0	10	104	3	107	56	0	56	22	0	22	100	0	97.1963	2.80374	100	0	100	0	195
pECS88_0104	0	10	10	1	106	107	0	56	56	1	21	22	0	100	0.934579	99.0654	0	100	4.54545	95.4545	195
paa	10	0	10	104	3	107	53	3	56	22	0	22	100	0	97.1963	2.80374	94.6429	5.35714	100	0	195
pixD	0	10	10	0	107	107	0	56	56	1	21	22	0	100	0	100	0	100	4.54545	95.4545	195
sepL	10	0	10	106	1	107	56	0	56	21	1	22	100	0	99.0654	0.934579	100	0	95.4545	4.54545	195
sfpC	0	10	10	0	107	107	0	56	56	1	21	22	0	100	0	100	0	100	4.54545	95.4545	195
sfpH	0	10	10	0	107	107	0	56	56	1	21	22	0	100	0	100	0	100	4.54545	95.4545	195
sitA	0	10	10	0	107	107	0	56	56	1	21	22	0	100	0	100	0	100	4.54545	95.4545	195
sitB	0	10	10	0	107	107	0	56	56	1	21	22	0	100	0	100	0	100	4.54545	95.4545	195
sitC	0	10	10	0	107	107	0	56	56	1	21	22	0	100	0	100	0	100	4.54545	95.4545	195
sitD	0	10	10	0	107	107	0	56	56	1	21	22	0	100	0	100	0	100	4.54545	95.4545	195
stx1A	0	10	10	107	0	107	56	0	56	0	22	22	0	100	100	0	100	0	0	100	195
stx1B	0	10	10	107	0	107	56	0	56	0	22	22	0	100	100	0	100	0	0	100	195
stx2A	10	0	10	0	107	107	54	2	56	0	22	22	100	0	0	100	96.4286	3.57143	0	100	195
stx2B	10	0	10	0	107	107	55	1	56	0	22	22	100	0	0	100	98.2143	1.78571	0	100	195
stx2d1A	0	10	10	0	107	107	2	54	56	0	22	22	0	100	0	100	3.57143	96.4286	0	100	195
stx2dB	0	10	10	0	107	107	1	55	56	0	22	22	0	100	0	100	1.78571	98.2143	0	100	195
tar/cheM	10	0	10	106	1	107	56	0	56	22	0	22	100	0	99.0654	0.934579	100	0	100	0	195
tccP2	1	9	10	8	99	107	1	55	56	3	19	22	10	90	7.47664	92.5234	1.78571	98.2143	13.6364	86.3636	195
tia	2	8	10	5	102	107	0	56	56	2	20	22	20	80	4.6729	95.3271	0	100	9.09091	90.9091	195
tlra	10	0	10	106	1	107	50	6	56	21	1	22	100	0	99.0654	0.934579	89.2857	10.7143	95.4545	4.54545	195
toxB	9	1	10	93	14	107	48	8	56	5	17	22	90	10	86.9159	13.0841	85.7143	14.2857	22.7273	77.2727	195
traJ	0	10	10	4	103	107	2	54	56	1	21	22	0	100	3.73832	96.2617	3.57143	96.4286	4.54545	95.4545	195
trat	10	0	10	104	3	107	50	6	56	12	10	22	100	0	97.1963	2.80374	89.2857	10.7143	54.5455	45.4545	195
upaG/ehaG	9	1	10	94	13	107	53	3	56	22	0	22	90	10	87.8505	12.1495	94.6429	5.35714	100	0	195
ureD	10	0	10	105	2	107	50	6	56	11	11	22	100	0	98.1308	1.86916	89.2857	10.7143	50	50	195
vgrG	0	10	10	0	107	107	0	56	56	21	1	22	0	100	0	100	0	100	95.4545	4.54545	195
wzy_o26	10	0	10	104	3	107	56	0	56	22	0	22	100	0	97.1963	2.80374	100	0	100	0	195
ybtX	10	0	10	106	1	107	56	0	56	22	0	22	100	0	99.0654	0.934579	100	0	100	0	195
ycfz	10	0	10	105	2	107	56	0	56	22	0	22	100	0	98.1308	1.86916	100	0	100	0	195
ygeG	10	0	10	106	1	107	56	0	56	22	0	22	100	0	99.0654	0.934579	100	0	100	0	195
ygeH	10	0	10	106	1	107	56	0	56	12	10	22	100	0	99.0654	0.934579	100	0	54.5455	45.4545	195
yghg	0	10	10	0	107	107	0	56	56	10	12	22	0	100	0	100	0	100	45.4545	54.5455	195
