# Supplementary material for: Phylogenetic relationship and virulence composition of Escherichia coli O26:H11 cattle and human strain collections in Scotland; 2002–2020
Source: Front Microbiol. 2023 Nov 6;14:1260422. doi: 10.3389/fmicb.2023.1260422 (PMC10657854; doi:10.3389/fmicb.2023.1260422)
Supplement: Supplementary file 1 [file Data_Sheet_1.ZIP › Supplementary Table 8_210923.xlsx]

## Sheet: Supplementary Table 8a
Supplementary Table 8a. Non-metric multidimensional scaling ordination: genes included and input parameters for Scottish cattle and human source O26:H11 strain genomes (n=173)
Source_status	Code	Description		Collection			status1			status2			Human
Hstx1	1	Human stx1 positive		Human	1		stx1	1		stx1A&B	1		yes	1
Cstx1	2	Bovine stx1 positive		Archive Cattle	2		stx1+stx2	2		stx1A&B stx2A stx2dB	4		no	0
Hstx12	3	Human stx1+stx2 positive		BECS Cattle	3		stx2	3		stx1A&B stx2A&B	2
Cstx12	4	Bovine stx1+stx2 positive								stx1A&B stx2B stx2d1A	5
Hstx2	5	Human stx2 positive								stx2A&B	3
Cstx2	6	Bovine stx2 positive
ID	Strain ID	Collection	Human	status1	status2	source_status	Year	Hstx1	Hstx12	Hstx2	Cstx1	Cstx12	Cstx2	CRISPR	ECO26_5260	agn43	c3610	cah	cda	cdiB	clpV	east1	efa1	espL2	espL3	espN	espO11	espX7	gad	int	iucA	nleC	nleD	nleG3	nleG22	nleG23	nleG24	nleG61	tia	tlra	toxB	upaG	ureD	ID	NMS1	NMS2	NMS3	source.status	Source
Row1	SME-18-87	1	1	1	1	1	2002	1	0	0	0	0	0	1	1	1	0	1	0	0	1	1	1	1	1	1	1	1	0	0	1	1	0	1	1	0	1	0	0	1	1	1	1	Row1	-0.15547	0.45255	-0.0529	1	Human
Row2	SME-18-122	1	1	1	1	1	2006	1	0	0	0	0	0	1	1	1	0	1	0	0	1	1	1	1	1	1	1	1	0	0	1	0	0	1	1	0	0	1	0	1	1	1	1	Row2	-0.12291	0.25605	-0.30741	1	Human
Row3	SME-18-85	1	1	1	1	1	2006	1	0	0	0	0	0	1	1	1	0	0	0	0	1	1	1	1	1	1	1	1	0	0	1	0	0	1	1	0	0	0	0	1	1	1	1	Row3	-0.54728	0.22232	-0.25294	1	Human
Row4	SME-18-106	1	1	2	2	3	2008	0	1	0	0	0	0	1	1	1	0	1	1	0	1	1	1	1	1	1	1	1	0	0	1	1	0	1	0	1	0	0	0	1	1	1	1	Row4	-0.40395	0.56718	-0.74849	3	Human
Row5	SME-18-152	1	1	2	2	3	2008	0	1	0	0	0	0	1	1	1	1	1	0	0	1	1	1	1	1	1	1	1	0	0	0	1	0	1	1	0	1	1	0	0	0	1	0	Row5	0.90735	0.93564	0.52554	3	Human
Row6	SME-18-109	1	1	1	1	1	2008	1	0	0	0	0	0	1	1	1	0	1	0	0	1	1	1	1	1	1	1	1	0	0	1	0	0	1	1	0	1	1	0	1	1	1	1	Row6	-0.036	0.06105	-0.20134	1	Human
Row7	SME-18-96	1	1	1	1	1	2009	1	0	0	0	0	0	1	1	1	0	1	0	0	1	1	1	1	1	1	1	1	1	0	1	1	0	1	1	0	0	1	0	1	1	1	1	Row7	0.06999	0.46279	-0.15656	1	Human
Row8	SME-18-190	1	1	2	2	3	2009	0	1	0	0	0	0	1	1	1	1	1	1	0	1	0	1	1	1	1	1	1	0	1	1	1	0	1	1	1	0	1	0	1	1	1	1	Row8	0.92227	0.72349	-0.4409	3	Human
Row9	SME-18-124	1	1	1	1	1	2009	1	0	0	0	0	0	1	1	1	0	0	0	0	1	1	1	1	1	1	1	1	0	0	1	1	0	1	1	1	0	0	0	1	1	1	1	Row9	-0.43607	0.7399	0.048	1	Human
Row10	SME-18-45	1	1	2	2	3	2009	0	1	0	0	0	0	1	1	1	0	0	0	0	1	1	1	1	1	1	1	1	0	0	1	1	0	1	0	0	0	1	0	1	1	1	1	Row10	-0.54081	0.42768	0.12623	3	Human
Row11	SME-18-89	1	1	2	2	3	2009	0	1	0	0	0	0	1	0	1	0	1	1	0	1	1	1	0	0	1	1	0	0	0	1	1	0	1	1	0	0	1	0	1	1	1	1	Row11	-0.44167	0.64337	-1.2333	3	Human
Row12	XH2001247	2	0	1	1	2	2002	0	0	0	1	0	0	1	1	1	1	1	0	0	1	1	1	1	1	1	1	1	1	0	1	0	0	1	1	0	1	1	0	1	1	1	1	Row12	0.42844	0.08997	-0.02301	2	Bovine
Row13	XH2001248	2	0	1	1	2	2002	0	0	0	1	0	0	1	1	1	0	1	0	0	1	1	1	1	1	0	1	0	1	0	1	0	0	0	1	0	1	1	0	1	1	1	1	Row13	-0.04813	0.11783	-1.03808	2	Bovine
Row14	XH2001249	2	0	2	2	4	2002	0	0	0	0	1	0	1	1	1	0	1	0	0	1	1	1	1	1	0	1	0	1	0	1	1	0	1	1	0	0	1	0	1	1	1	1	Row14	-0.10292	0.83827	-0.39199	4	Bovine
Row15	XH2001250	2	0	1	1	2	2002	0	0	0	1	0	0	1	1	0	0	1	1	0	1	1	1	1	1	1	1	1	0	0	1	0	0	1	1	0	1	1	0	1	1	1	1	Row15	-0.08127	-0.34884	-0.06814	2	Bovine
Row16	XH2001252	2	0	1	1	2	2002	0	0	0	1	0	0	1	1	1	0	1	0	0	1	1	1	1	1	1	1	1	1	0	1	0	0	1	1	0	1	0	0	1	1	1	1	Row16	0.14375	0.05708	-0.48164	2	Bovine
Row17	XH2001254	2	0	2	2	4	2002	0	0	0	0	1	0	1	1	1	0	1	0	0	1	1	1	1	1	1	1	1	1	0	1	1	0	1	1	0	1	1	0	1	1	1	1	Row17	0.13961	0.28045	-0.03648	4	Bovine
Row18	XH2001255	2	0	1	1	2	2002	0	0	0	1	0	0	1	1	1	0	0	0	0	1	1	1	1	1	0	1	0	0	0	1	0	0	0	1	0	1	0	0	1	1	1	1	Row18	-1.08484	0.19785	-0.60305	2	Bovine
Row19	XH2001256	2	0	1	1	2	2002	0	0	0	1	0	0	1	1	0	0	1	1	1	1	1	1	1	1	1	1	1	0	0	1	1	0	1	1	0	1	1	0	1	1	1	1	Row19	0.02741	-0.49185	-0.00701	2	Bovine
Row20	XH2001257r	2	0	1	1	2	2002	0	0	0	1	0	0	1	1	0	0	1	1	1	1	1	1	1	1	1	1	1	1	0	1	0	0	1	1	0	1	1	0	1	1	1	1	Row20	0.22051	-0.64913	-0.12246	2	Bovine
Row21	XH2001258r	2	0	1	1	2	2002	0	0	0	1	0	0	1	1	1	0	1	0	0	1	1	1	1	1	1	1	1	0	0	1	0	0	1	1	0	1	1	0	1	1	1	1	Row21	-0.0361	0.06092	-0.20137	2	Bovine
Row22	XH2001261	2	0	2	2	4	2003	0	0	0	0	1	0	1	1	1	0	1	1	0	1	1	1	1	1	1	1	1	0	0	1	1	0	1	1	0	1	1	0	1	1	1	1	Row22	0.01035	0.07118	-0.12079	4	Bovine
Row23	XH2001264r	2	0	1	1	2	2003	0	0	0	1	0	0	1	1	0	0	0	1	0	1	0	1	1	1	0	1	0	1	1	1	0	0	1	1	1	1	1	0	1	1	1	1	Row23	-0.00659	-1.37827	0.9623	2	Bovine
Row24	XH2001265	2	0	1	1	2	2003	0	0	0	1	0	0	1	1	1	0	1	1	1	1	1	1	1	1	0	1	1	0	0	1	0	1	1	0	0	1	1	0	1	1	1	1	Row24	-0.07135	-0.74137	-0.94448	2	Bovine
Row25	XH2001266	2	0	1	1	2	2003	0	0	0	1	0	0	1	1	1	0	0	0	0	1	1	1	1	1	1	1	1	0	0	1	0	0	1	1	0	1	1	0	1	1	1	1	Row25	-0.27356	-0.02022	-0.0387	2	Bovine
Row26	XH2001267r	2	0	1	1	2	2003	0	0	0	1	0	0	1	1	1	0	1	0	0	1	1	1	1	1	1	1	1	1	0	1	0	0	1	1	0	0	1	0	1	1	1	1	Row26	0.09709	0.25005	-0.3705	2	Bovine
Row27	XH2001269r	2	0	1	1	2	2003	0	0	0	1	0	0	1	1	1	1	0	1	0	1	1	1	1	1	1	1	1	0	0	1	0	0	1	1	0	1	1	0	1	1	1	1	Row27	0.05043	-0.24524	0.0451	2	Bovine
Row28	XH2001270	2	0	1	1	2	2003	0	0	0	1	0	0	1	1	0	0	0	1	0	1	1	1	1	1	1	1	1	0	0	1	0	0	1	1	0	1	1	0	1	1	1	1	Row28	-0.27205	-0.42955	0.12279	2	Bovine
Row29	XH2001312	2	0	2	2	4	2002	0	0	0	0	1	0	1	1	1	1	1	1	0	1	1	1	1	1	1	1	1	0	0	1	1	0	1	1	1	1	1	0	1	1	1	1	Row29	0.55274	0.14695	0.11481	4	Bovine
Row30	XH2001315r	2	0	2	2	4	2002	0	0	0	0	1	0	1	1	0	0	1	0	0	1	1	1	1	1	0	1	0	0	0	1	1	0	1	1	0	0	1	0	1	1	1	1	Row30	-0.62926	0.56728	-0.12849	4	Bovine
Row31	XH2001318	2	0	2	2	4	2003	0	0	0	0	1	0	1	1	0	0	0	0	0	1	1	1	1	1	1	1	1	0	0	1	1	0	1	1	0	1	1	0	1	1	1	1	Row31	-0.32568	0.00626	0.30414	4	Bovine
Row32	XH2001319	2	0	2	2	4	2003	0	0	0	0	1	0	1	1	0	0	1	0	0	1	1	1	1	1	1	1	1	0	0	1	1	0	1	1	0	1	0	0	1	1	1	1	Row32	-0.26403	0.19743	0.24243	4	Bovine
Row33	XH2001322	2	0	2	2	4	2003	0	0	0	0	1	0	1	1	1	1	0	0	0	1	1	1	1	1	1	1	1	0	0	1	1	0	1	1	1	1	1	0	1	0	1	1	Row33	0.11031	0.69326	0.48182	4	Bovine
Row34	XH2001324	2	0	2	2	4	2003	0	0	0	0	1	0	1	1	1	1	1	0	0	1	1	1	1	1	1	1	1	0	0	0	1	0	1	1	0	1	1	0	0	1	1	0	Row34	0.69814	0.78708	0.57757	4	Bovine
Row35	XH2001325	2	0	2	2	4	2003	0	0	0	0	1	0	1	1	1	1	1	0	0	1	1	1	1	1	1	1	1	0	0	0	1	0	1	1	1	1	0	0	0	1	1	0	Row35	0.73414	1.21896	0.64599	4	Bovine
Row36	XH2001326	2	0	2	2	4	2003	0	0	0	0	1	0	1	1	1	1	1	0	0	1	1	1	1	1	0	1	1	0	0	0	1	0	1	1	1	1	1	0	0	1	1	0	Row36	0.80963	1.16891	0.66816	4	Bovine
Row37	XH2001328	2	0	1	1	2	2002	0	0	0	1	0	0	1	1	0	1	0	0	0	1	1	1	1	1	1	1	1	0	0	1	0	0	1	1	0	0	1	0	1	1	1	1	Row37	-0.19957	-0.04017	0.43138	2	Bovine
Row38	XH2001331	2	0	1	1	2	2002	0	0	0	1	0	0	1	1	0	1	0	0	0	1	1	1	1	1	1	1	1	1	0	0	0	0	1	1	0	0	1	0	0	1	1	0	Row38	0.4495	0.34748	1.2895	2	Bovine
Row39	XH2001333	2	0	1	1	2	2002	0	0	0	1	0	0	1	1	0	0	0	0	0	1	1	1	1	1	1	1	1	0	0	1	0	0	1	1	0	1	1	0	1	1	1	1	Row39	-0.3259	-0.2238	0.17528	2	Bovine
Row40	XH2001339	2	0	1	1	2	2002	0	0	0	1	0	0	1	1	0	1	1	1	1	1	1	1	1	1	1	1	1	0	0	1	0	0	1	1	0	1	1	0	1	1	1	1	Row40	0.29442	-0.60899	-0.00166	2	Bovine
Row41	XH2001340	2	0	1	1	2	2002	0	0	0	1	0	0	1	1	0	0	0	1	1	0	1	1	1	1	1	1	1	0	0	1	1	0	1	1	0	1	1	0	1	1	1	1	Row41	-0.37037	-0.71591	0.23201	2	Bovine
Row42	XH2001341	2	0	1	1	2	2002	0	0	0	1	0	0	1	1	0	1	0	0	0	1	1	1	1	1	0	1	0	1	0	1	0	0	1	1	0	1	1	0	1	1	1	1	Row42	0.03531	-0.42309	0.79962	2	Bovine
Row43	XH2001360	2	0	1	1	2	2002	0	0	0	1	0	0	1	1	0	0	0	1	1	1	1	1	1	1	1	1	1	0	0	1	0	0	1	1	0	1	0	0	1	1	1	1	Row43	-0.2733	-0.79458	-0.01703	2	Bovine
Row44	XH2001361	2	0	1	1	2	2002	0	0	0	1	0	0	1	1	0	1	1	1	1	1	1	1	1	1	1	1	1	1	0	1	1	0	1	1	0	1	1	0	1	1	1	1	Row44	0.53802	-0.38755	0.22413	2	Bovine
Row45	XH2001365	2	0	1	1	2	2002	0	0	0	1	0	0	1	1	1	1	1	0	0	1	1	1	1	1	1	1	1	0	0	1	0	0	1	1	0	1	1	0	1	1	1	1	Row45	0.25787	0.11353	0.00566	2	Bovine
Row46	XH2001366	2	0	1	1	2	2002	0	0	0	1	0	0	1	1	0	0	0	0	0	1	1	1	1	1	1	1	1	0	0	1	0	0	1	1	0	0	1	0	1	1	1	1	Row46	-0.46999	-0.0891	0.08748	2	Bovine
Row47	XH2001369	2	0	1	1	2	2003	0	0	0	1	0	0	1	1	1	1	1	1	0	1	1	1	1	1	1	1	1	1	0	1	0	0	1	1	0	0	1	0	1	1	1	1	Row47	0.49848	0.03715	-0.26402	2	Bovine
Row48	XH2001401	2	0	2	2	4	2003	0	0	0	0	1	0	1	1	1	1	1	0	0	1	1	0	1	1	0	1	1	1	0	0	1	0	1	1	0	1	1	0	0	0	1	0	Row48	1.31347	1.17579	0.54642	4	Bovine
Row49	XH2001402	2	0	2	2	4	2003	0	0	0	0	1	0	1	1	1	1	1	0	0	1	1	1	1	1	1	1	1	1	0	0	1	0	1	1	0	1	1	0	0	1	1	0	Row49	0.92547	0.69192	0.52226	4	Bovine
Row50	XH2001404	2	0	1	1	2	2004	0	0	0	1	0	0	1	1	0	1	1	0	0	1	1	1	1	1	1	1	1	1	0	1	0	0	1	1	0	1	1	0	1	1	1	1	Row50	0.37193	-0.14474	0.21426	2	Bovine
Row51	XH2001410	2	0	1	1	2	2004	0	0	0	1	0	0	1	1	1	0	1	1	0	1	1	1	1	1	1	1	1	1	0	1	1	0	1	1	0	1	1	0	1	1	1	1	Row51	0.24071	0.04009	-0.1285	2	Bovine
Row52	XH2001413	2	0	2	2	4	2004	0	0	0	0	1	0	1	1	1	1	1	0	0	1	1	1	1	1	1	1	1	1	0	1	1	0	1	1	0	0	1	0	1	1	1	1	Row52	0.34256	0.47861	-0.00601	4	Bovine
Row53	XH2001414	2	0	2	2	4	2004	0	0	0	0	1	0	1	1	1	1	1	0	0	1	1	1	1	1	1	1	1	1	0	1	1	0	1	1	0	0	1	0	1	0	1	1	Row53	0.49958	0.6099	-0.10228	4	Bovine
Row54	XH2001415	2	0	2	2	4	2004	0	0	0	0	1	0	1	1	1	1	1	0	0	1	1	1	1	1	1	1	1	1	0	1	1	0	1	1	0	0	1	0	1	1	1	1	Row54	0.34245	0.47839	-0.00601	4	Bovine
Row55	XH2001444	2	0	1	1	2	2003	0	0	0	1	0	0	1	1	1	1	1	1	0	1	1	1	1	1	1	1	1	1	0	1	0	0	1	1	0	0	1	0	1	1	1	1	Row55	0.49861	0.03717	-0.26404	2	Bovine
Row56	XH2001451	2	0	1	1	2	2003	0	0	0	1	0	0	1	1	0	0	0	0	0	1	1	1	1	1	1	0	1	0	0	1	0	0	1	1	0	0	1	0	1	1	1	1	Row56	-0.63449	-0.0762	0.30214	2	Bovine
Row57	XH2001452	2	0	1	1	2	2003	0	0	0	1	0	0	1	1	1	0	0	0	0	1	1	1	1	1	1	1	1	1	0	1	1	0	1	1	0	1	1	0	1	1	1	1	Row57	-0.06473	0.24251	0.17692	2	Bovine
Row58	XH2001453	2	0	1	1	2	2003	0	0	0	1	0	0	1	1	0	0	0	1	1	1	1	1	1	1	1	1	1	1	0	1	0	1	1	1	0	1	0	0	1	1	1	1	Row58	0.09728	-1.15669	-0.14321	2	Bovine
Row59	XH2001458	2	0	1	1	2	2002	0	0	0	1	0	0	1	1	0	1	0	1	1	1	1	1	1	1	0	1	0	1	0	1	1	0	1	1	0	1	1	0	1	1	1	1	Row59	0.32989	-0.82143	0.6807	2	Bovine
Row60	XH2001459	2	0	1	1	2	2002	0	0	0	1	0	0	1	1	0	1	0	1	1	1	1	1	1	1	0	1	1	1	0	1	0	0	1	1	0	1	1	0	1	1	1	1	Row60	0.23954	-0.89414	0.26536	2	Bovine
Row61	XH2001460	2	0	1	1	2	2002	0	0	0	1	0	0	1	1	0	0	0	1	1	1	1	1	1	1	1	1	1	1	0	1	1	0	1	1	0	1	1	0	1	1	1	1	Row61	-0.01114	-0.60758	0.27552	2	Bovine
Row62	XH2001461	2	0	1	1	2	2003	0	0	0	1	0	0	1	1	0	0	0	0	0	0	1	1	1	0	1	1	0	1	0	1	0	0	1	0	0	0	1	0	1	1	1	1	Row62	-1.41945	-0.26879	-0.31717	2	Bovine
Row63	XH2001464	2	0	1	1	2	2003	0	0	0	1	0	0	1	1	1	1	1	1	0	1	1	1	1	1	1	1	1	0	0	1	0	0	1	1	0	1	1	0	1	0	1	1	Row63	0.56932	-0.15146	-0.24039	2	Bovine
Row64	XH2001465	2	0	1	1	2	2003	0	0	0	1	0	0	1	1	1	0	1	1	1	1	1	1	1	0	1	1	1	1	0	1	0	0	1	1	1	1	1	0	1	0	1	1	Row64	0.76435	-0.57665	-0.88245	2	Bovine
Row65	XH2001466	2	0	1	1	2	2003	0	0	0	1	0	0	1	1	0	0	0	1	0	1	1	1	1	1	1	1	1	0	0	1	0	0	1	1	0	1	1	0	1	1	1	1	Row65	-0.2721	-0.42977	0.12289	2	Bovine
Row66	XH2001470	2	0	1	1	2	2002	0	0	0	1	0	0	1	1	1	1	1	1	0	1	1	1	1	1	1	1	1	1	0	1	0	0	1	1	0	1	1	0	1	1	1	1	Row66	0.46957	-0.12697	-0.09617	2	Bovine
Row67	XH2001472	2	0	1	1	2	2002	0	0	0	1	0	0	1	1	1	1	1	1	1	1	1	1	1	1	1	1	1	1	0	1	0	0	1	1	0	1	1	0	1	1	1	1	Row67	0.57926	-0.37557	-0.17814	2	Bovine
Row68	XH2001473	2	0	1	1	2	2002	0	0	0	1	0	0	1	1	0	1	1	1	1	1	1	1	1	1	1	1	1	1	0	1	1	0	1	1	0	1	1	0	1	0	1	1	Row68	0.76793	-0.43739	0.2052	2	Bovine
Row69	SME-18-82	1	1	1	1	1	2010	1	0	0	0	0	0	1	1	0	1	0	1	1	1	1	1	1	1	1	1	1	1	0	1	0	0	1	1	0	1	0	0	1	1	1	1	Row69	0.25248	-0.88089	0.21037	1	Human
Row70	SME-18-61	1	1	2	2	3	2010	0	1	0	0	0	0	1	1	1	1	1	0	0	1	1	1	1	1	1	1	1	1	0	1	0	0	1	1	0	1	1	0	1	1	1	1	Row70	0.42835	0.09014	-0.02274	3	Human
Row71	SME-18-40	1	1	2	2	3	2010	0	1	0	0	0	0	1	1	1	0	0	0	0	1	1	1	1	1	1	1	1	0	0	1	1	0	1	1	0	1	1	0	1	1	1	1	Row71	-0.21639	0.21932	0.1242	3	Human
Row72	SME-18-80	1	1	2	2	3	2010	0	1	0	0	0	0	1	1	1	0	1	0	0	1	1	1	1	0	1	1	1	0	0	1	1	0	1	1	0	0	1	0	1	1	1	1	Row72	-0.10372	0.61109	-0.24685	3	Human
Row73	SME-18-90	1	1	2	2	3	2010	0	1	0	0	0	0	1	1	1	0	0	0	0	1	1	1	1	1	1	1	1	0	0	1	1	0	1	0	0	1	1	0	1	1	1	1	Row73	-0.45723	0.25579	0.18217	3	Human
Row74	SME-18-149	1	1	2	2	3	2010	0	1	0	0	0	0	1	1	0	1	1	0	0	1	1	1	1	1	1	1	1	0	0	1	1	0	1	1	0	1	1	0	1	1	1	1	Row74	0.1492	0.10015	0.32884	3	Human
Row75	SME-18-55	1	1	2	2	3	2010	0	1	0	0	0	0	1	1	1	1	1	0	0	1	1	1	1	1	1	1	1	0	0	1	1	0	1	1	0	0	0	0	1	1	1	1	Row75	0.09661	0.68648	0.00801	3	Human
Row76	SME-18-182	1	1	2	2	3	2010	0	1	0	0	0	0	1	1	1	1	1	0	0	1	1	1	1	1	1	1	1	0	0	1	1	0	1	1	1	0	1	0	1	1	1	1	Row76	0.23958	0.68052	0.0385	3	Human
Row77	SME-18-17	1	1	2	2	3	2010	0	1	0	0	0	0	1	1	1	0	1	0	0	1	1	1	1	1	1	1	1	0	0	1	1	0	1	1	0	0	1	0	1	1	1	1	Row77	-0.08566	0.45813	-0.14186	3	Human
Row78	SME-18-21	1	1	1	1	1	2003	1	0	0	0	0	0	1	1	1	0	0	0	0	1	1	1	1	1	1	1	1	0	0	1	1	0	1	1	0	0	1	0	1	1	1	1	Row78	-0.29695	0.38775	0.03974	1	Human
Row79	SME-18-48	1	1	1	1	1	2011	1	0	0	0	0	0	1	1	1	0	0	1	0	1	1	1	1	0	1	1	1	0	0	1	0	0	1	1	0	1	1	0	1	1	1	1	Row79	-0.31718	-0.31399	-0.35301	1	Human
Row80	SME-18-163	1	1	2	4	3	2011	0	1	0	0	0	0	1	1	1	0	0	0	0	1	1	1	1	1	0	1	1	0	0	1	1	0	1	0	0	1	1	0	1	1	1	1	Row80	-0.6672	0.3811	0.14794	3	Human
Row81	SME-18-119	1	1	1	1	1	2011	1	0	0	0	0	0	1	1	0	0	1	0	1	1	1	1	0	0	0	1	1	0	0	1	0	0	1	1	0	1	1	1	1	1	1	1	Row81	-0.32376	-0.96465	-1.10373	1	Human
Row82	SME-18-115	1	1	2	2	3	2012	0	1	0	0	0	0	1	1	1	0	1	0	0	1	1	1	1	1	1	1	1	0	0	1	0	0	1	1	1	1	0	0	1	0	1	1	Row82	0.17467	0.24944	-0.92312	3	Human
Row83	SME-18-142	1	1	1	1	1	2012	1	0	0	0	0	0	1	1	1	0	1	1	0	1	1	1	1	1	1	1	1	1	0	1	0	0	1	1	0	1	1	0	1	1	1	1	Row83	0.22159	-0.16854	-0.28194	1	Human
Row84	SME-18-104	1	1	1	1	1	2012	1	0	0	0	0	0	1	1	1	0	0	1	0	1	1	1	1	1	1	1	1	0	0	1	1	0	1	1	0	1	1	0	1	1	1	1	Row84	-0.2104	-0.00442	0.03757	1	Human
Row85	SME-18-174	1	1	1	1	1	2012	1	0	0	0	0	0	1	1	1	0	0	0	0	1	1	1	1	0	0	1	1	0	0	1	1	0	1	1	0	0	0	0	1	1	1	1	Row85	-0.7387	0.83839	-0.11453	1	Human
Row86	SME-18-27	1	1	1	1	1	2012	1	0	0	0	0	0	1	1	0	0	1	1	0	1	1	1	1	0	0	1	1	0	0	1	0	0	1	1	0	1	1	0	1	1	1	1	Row86	-0.29745	-0.52461	-0.50347	1	Human
Row87	SME-18-68	1	1	1	1	1	2013	1	0	0	0	0	0	1	1	1	0	1	1	0	1	1	1	1	1	1	1	1	0	0	1	1	0	1	1	1	1	1	0	1	1	1	1	Row87	0.02357	0.0375	-0.37377	1	Human
Row88	SME-18-201	1	1	1	1	1	2013	1	0	0	0	0	0	1	1	0	0	0	1	1	1	1	1	1	1	1	1	1	0	0	1	0	0	1	1	1	0	1	0	1	1	1	1	Row88	-0.27046	-0.84048	-0.16955	1	Human
Row89	SME-18-118	1	1	1	1	1	2013	1	0	0	0	0	0	1	1	1	1	0	1	0	1	1	1	1	1	1	1	1	0	0	1	1	0	1	1	0	1	1	0	1	1	1	1	Row89	0.07312	0.0335	0.26212	1	Human
Row90	SME-18-175	1	1	3	3	5	2013	0	0	1	0	0	0	1	1	0	0	1	0	0	1	1	1	1	1	1	0	1	0	0	0	1	0	1	1	0	1	1	0	1	1	1	1	Row90	0.06306	0.24868	0.79447	5	Human
Row91	SME-18-184	1	1	1	1	1	2013	1	0	0	0	0	0	1	1	1	0	1	1	1	1	1	1	1	1	1	1	1	1	0	1	0	1	1	1	1	0	0	0	1	1	1	1	Row91	0.50069	-0.39186	-1.1751	1	Human
Row92	SME-18-141	1	1	1	1	1	2013	1	0	0	0	0	0	1	1	1	0	0	1	1	1	1	1	1	1	1	1	1	1	0	1	0	1	1	1	0	0	1	0	1	1	1	1	Row92	0.19126	-0.61582	-0.73968	1	Human
Row93	SME-18-64	1	1	1	1	1	2013	1	0	0	0	0	0	1	0	0	0	0	1	1	0	1	0	0	1	0	1	1	0	0	1	0	1	1	0	0	0	0	0	1	0	0	1	Row93	-2.25519	-1.56866	-0.87836	1	Human
Row94	SME-18-37	1	1	3	3	5	2013	0	0	1	0	0	0	1	0	0	0	0	0	0	1	1	1	0	1	0	0	1	0	0	0	1	0	0	0	0	1	0	0	1	0	0	1	Row94	-2.19469	0.20171	1.38005	5	Human
Row95	SME-18-159	1	1	2	2	3	2013	0	1	0	0	0	0	1	1	0	0	0	1	0	1	1	1	1	1	1	1	1	0	0	1	1	0	0	1	0	0	1	0	1	1	0	1	Row95	-0.93373	-0.11726	0.32502	3	Human
Row96	SME-18-138	1	1	1	1	1	2014	1	0	0	0	0	0	1	1	0	0	0	0	0	1	1	0	1	1	1	1	1	1	1	1	0	0	1	0	0	1	1	0	1	1	0	1	Row96	-1.08261	-0.62836	0.697	1	Human
Row97	SME-18-137	1	1	2	2	3	2014	0	1	0	0	0	0	1	0	0	0	0	0	0	1	1	1	1	1	0	1	1	1	0	1	1	0	1	0	0	1	1	0	1	1	0	1	Row97	-1.19278	-0.02495	0.67174	3	Human
Row98	SME-18-161	1	1	1	1	1	2014	1	0	0	0	0	0	1	1	0	1	0	1	0	1	1	1	0	1	1	1	1	0	0	1	0	0	1	0	0	1	1	0	1	1	0	1	Row98	-0.62453	-0.88924	0.61882	1	Human
Row99	SME-18-105	1	1	1	1	1	2014	1	0	0	0	0	0	1	0	0	1	0	1	0	0	1	1	0	1	0	1	1	0	0	1	0	0	1	0	0	1	1	0	1	0	0	1	Row99	-1.58442	-1.26118	0.46647	1	Human
Row100	SME-18-83	1	1	1	1	1	2014	1	0	0	0	0	0	1	1	0	0	0	1	1	0	1	1	1	1	0	1	1	0	0	1	1	0	1	0	0	1	1	0	1	1	0	1	Row100	-1.1278	-0.97848	0.21427	1	Human
Row101	SME-18-63	1	1	1	1	1	2014	1	0	0	0	0	0	1	0	0	0	0	0	0	1	1	0	1	1	0	1	1	0	0	1	0	0	1	0	0	0	1	0	1	1	0	1	Row101	-1.70831	-0.12287	0.0052	1	Human
Row102	SME-18-151	1	1	2	2	3	2014	0	1	0	0	0	0	1	1	0	0	0	0	0	1	0	1	1	1	1	1	1	1	0	1	1	0	0	1	1	0	1	0	1	1	1	1	Row102	-0.52728	0.52636	1.02897	3	Human
Row103	SME-18-108	1	1	2	2	3	2014	0	1	0	0	0	0	1	1	0	1	0	0	0	0	0	1	1	1	1	1	1	0	0	1	1	0	1	0	1	0	0	0	1	1	1	1	Row103	-0.99351	0.78	1.0436	3	Human
Row104	SME-18-30	1	1	1	1	1	2014	1	0	0	0	0	0	1	1	0	1	0	1	0	1	1	1	1	1	1	1	1	0	0	1	1	0	0	1	0	0	0	0	1	1	1	1	Row104	-0.45396	0.10409	0.83841	1	Human
Row105	SME-18-1	1	1	2	2	3	2014	0	1	0	0	0	0	1	1	0	0	0	0	0	1	1	1	1	1	1	1	1	1	0	1	1	0	1	0	0	1	1	0	1	1	1	1	Row105	-0.39037	-0.05172	0.52467	3	Human
Row106	SME-18-194	1	1	2	2	3	2014	0	1	0	0	0	0	0	1	1	0	1	1	0	1	1	1	1	1	1	1	1	0	0	1	1	0	1	1	0	0	1	0	1	1	1	1	Row106	-0.10843	0.44237	-0.46547	3	Human
Row107	SME-18-177	1	1	1	1	1	2015	1	0	0	0	0	0	1	1	1	0	1	1	0	1	1	1	1	1	1	1	1	1	0	1	1	0	1	1	0	1	1	0	1	1	1	1	Row107	0.24047	0.03991	-0.12848	1	Human
Row108	SME-18-88	1	1	1	1	1	2015	1	0	0	0	0	0	1	1	0	0	0	1	1	1	1	1	1	1	1	1	1	0	0	1	0	0	1	0	0	1	1	1	1	1	1	1	Row108	-0.41997	-1.07638	0.13188	1	Human
Row109	SME-18-46	1	1	1	1	1	2015	1	0	0	0	0	0	1	1	1	1	1	0	0	1	1	1	1	1	1	1	1	1	0	1	1	0	1	1	0	1	1	0	1	1	1	1	Row109	0.36985	0.31183	0.12062	1	Human
Row110	SME-18-197	1	1	1	1	1	2015	1	0	0	0	0	0	1	1	0	0	0	1	1	1	1	0	1	1	1	1	1	1	0	1	0	0	0	1	0	1	0	0	1	0	0	1	Row110	-0.22176	-1.8089	0.00238	1	Human
Row111	SME-18-129	1	1	3	3	5	2015	0	0	1	0	0	0	1	1	0	1	1	1	0	1	0	1	1	1	1	0	1	1	0	0	1	0	1	1	0	1	1	0	1	1	1	1	Row111	0.84608	-0.15741	0.93297	5	Human
Row112	SME-18-57	1	1	3	3	5	2015	0	0	1	0	0	0	1	1	0	0	0	0	0	1	0	1	1	0	1	0	1	0	0	0	1	0	1	1	0	1	1	0	1	1	1	1	Row112	-0.28208	0.15433	1.39209	5	Human
Row113	SME-18-136	1	1	1	1	1	2015	1	0	0	0	0	0	1	1	0	0	1	1	1	1	1	1	1	1	1	1	1	1	0	1	0	0	1	1	0	1	1	0	1	1	1	1	Row113	0.22056	-0.64936	-0.1225	1	Human
Row114	SME-18-128	1	1	2	2	3	2015	0	1	0	0	0	0	1	1	1	0	1	1	0	1	1	1	1	1	1	1	1	1	0	1	1	0	1	1	0	0	1	0	1	1	1	1	Row114	0.15502	0.28312	-0.26886	3	Human
Row115	SME-18-34	1	1	1	1	1	2015	1	0	0	0	0	0	1	1	0	0	1	1	1	0	1	1	1	1	1	1	1	0	0	1	0	0	0	0	0	1	1	0	1	1	1	1	Row115	-0.50826	-1.14651	-0.34465	1	Human
Row116	SME-18-111	1	1	1	1	1	2015	1	0	0	0	0	0	1	1	0	0	0	1	1	1	1	1	1	1	1	1	1	0	0	1	0	0	0	0	0	1	0	0	1	1	1	1	Row116	-0.69312	-1.12303	0.014	1	Human
Row117	SME-18-20	1	1	1	1	1	2016	1	0	0	0	0	0	1	1	0	0	0	1	0	0	1	1	1	1	1	1	1	0	0	1	0	0	0	1	0	1	1	0	1	1	1	1	Row117	-0.67119	-0.70581	0.07023	1	Human
Row118	SME-18-92	1	1	1	1	1	2016	1	0	0	0	0	0	1	1	0	0	0	1	0	1	1	1	1	1	1	1	1	0	0	1	0	0	1	0	0	1	1	0	1	1	1	1	Row118	-0.51482	-0.51716	0.14844	1	Human
Row119	SME-18-19	1	1	1	1	1	2016	1	0	0	0	0	0	1	1	0	1	0	0	0	0	1	1	1	1	1	1	1	0	0	1	1	0	1	0	0	0	0	0	1	1	1	1	Row119	-0.85864	0.50544	0.64034	1	Human
Row120	SME-18-16	1	1	1	1	1	2016	1	0	0	0	0	0	1	1	0	0	0	1	0	0	1	1	1	1	1	1	1	0	0	1	1	0	1	0	0	1	1	0	1	1	0	1	Row120	-0.97073	-0.51486	0.39292	1	Human
Row121	SME-18-168	1	1	1	1	1	2016	1	0	0	0	0	0	1	1	1	1	1	0	0	0	1	1	1	1	0	1	0	0	0	1	1	0	0	0	0	1	0	0	1	1	0	1	Row121	-1.28927	1.35973	0.00632	1	Human
Row122	SME-18-10	1	1	1	1	1	2016	1	0	0	0	0	0	1	1	0	0	1	0	1	0	1	1	1	1	1	1	1	1	0	1	0	0	1	0	0	1	1	0	1	1	0	1	Row122	-0.41297	-1.12856	-0.42306	1	Human
Row123	SME-18-180	1	1	1	1	1	2016	1	0	0	0	0	0	1	1	1	0	1	1	0	0	1	1	1	1	1	1	1	0	0	1	1	0	1	1	0	1	1	0	1	1	0	1	Row123	-0.38387	0.00744	-0.56487	1	Human
Row124	SME-18-15	1	1	1	1	1	2016	1	0	0	0	0	0	1	0	1	0	1	0	0	0	1	0	1	1	0	1	1	0	0	1	1	0	1	1	0	1	1	0	1	1	0	1	Row124	-0.98807	0.95935	-0.63138	1	Human
Row125	SME-18-156	1	1	1	1	1	2016	1	0	0	0	0	0	1	1	0	0	1	1	1	0	0	1	1	1	1	1	1	0	0	1	0	0	1	0	1	1	1	0	1	1	0	1	Row125	-0.6473	-1.54154	-0.42407	1	Human
Row126	SME-18-148	1	1	2	2	3	2017	0	1	0	0	0	0	1	1	1	0	1	1	0	0	1	1	1	1	1	1	1	0	0	1	1	0	1	1	0	0	1	0	1	1	0	1	Row126	-0.47417	0.28774	-0.64084	3	Human
Row127	SME-18-112	1	1	2	2	3	2017	0	1	0	0	0	0	1	1	1	0	0	0	0	1	1	1	1	1	1	1	1	0	0	1	1	0	1	1	0	0	1	0	1	1	1	1	Row127	-0.29682	0.3877	0.03972	3	Human
Row128	SME-18-121	1	1	2	2	3	2017	0	1	0	0	0	0	1	1	1	0	1	1	0	1	1	1	1	1	1	1	1	0	0	1	1	0	1	1	0	0	1	0	1	1	1	1	Row128	-0.09038	0.29201	-0.24044	3	Human
Row129	SME-18-60	1	1	2	2	3	2017	0	1	0	0	0	0	1	1	1	0	0	1	0	1	1	1	1	1	0	1	0	0	0	1	1	0	1	1	0	0	0	0	1	1	1	1	Row129	-0.86864	0.53544	-0.42567	3	Human
Row130	SME-18-154	1	1	1	1	1	2017	1	0	0	0	0	0	1	1	1	0	1	0	0	1	1	1	1	1	1	1	1	0	0	1	1	0	1	1	0	0	1	0	1	1	1	1	Row130	-0.08565	0.458	-0.14204	1	Human
Row131	MUOON6	1	1	1	1	1	2018	1	0	0	0	0	0	0	1	0	0	0	0	0	1	1	1	1	1	1	1	1	0	0	1	0	0	1	1	0	0	1	0	1	1	1	1	Row131	-0.69522	-0.06358	0.01199	1	Human
Row132	SME-19-228	1	1	2	2	3	2019	0	1	0	0	0	0	1	1	1	1	1	1	0	1	1	1	1	1	1	1	1	1	0	1	0	0	1	1	0	0	1	0	1	1	1	1	Row132	0.49853	0.03698	-0.26397	3	Human
Row133	SME-19-210	1	1	1	1	1	2019	1	0	0	0	0	0	1	1	1	1	1	0	0	1	1	1	1	1	1	1	1	1	0	1	1	0	1	1	0	0	1	0	1	1	1	1	Row133	0.34254	0.4785	-0.00603	1	Human
Row134	SME-19-258	1	1	1	1	1	2019	1	0	0	0	0	0	1	1	1	1	1	1	1	1	1	1	1	1	1	1	1	0	0	1	0	1	1	1	1	1	0	0	1	1	1	1	Row134	0.87819	-0.60915	-0.62766	1	Human
Row135	SME-19-355	1	1	2	2	3	2019	0	1	0	0	0	0	1	1	1	1	1	0	0	1	1	1	1	1	1	1	1	0	0	1	1	0	1	1	0	1	1	0	1	1	1	1	Row135	0.23256	0.32151	0.10482	3	Human
Row136	SME-19-451	1	1	2	2	3	2019	0	1	0	0	0	0	1	1	0	1	1	0	1	1	1	1	1	1	1	1	1	1	0	1	1	0	1	1	0	1	1	0	1	1	1	1	Row136	0.48565	-0.15937	0.33878	3	Human
Row137	SME-18-195	1	1	2	2	3	2005	0	1	0	0	0	0	1	1	1	1	0	0	0	1	1	1	1	1	1	1	1	1	0	1	1	0	1	1	0	1	1	0	1	1	1	1	Row137	0.20895	0.27096	0.33251	3	Human
Row138	SME-19-812	1	1	1	1	1	2019	1	0	0	0	0	0	1	1	1	1	1	0	1	1	1	1	1	0	1	1	1	0	0	1	1	1	1	1	0	1	1	1	1	0	1	0	Row138	1.72218	0.19898	-0.39025	1	Human
Row139	SME-20-329	1	1	2	2	3	2020	0	1	0	0	0	0	1	1	1	1	1	0	0	0	1	1	1	1	1	1	1	1	0	1	0	0	1	1	0	0	1	0	1	1	1	1	Row139	0.45193	0.41931	-0.41151	3	Human
Row140	SME-20-330	1	1	1	1	1	2020	1	0	0	0	0	0	1	1	1	0	1	0	0	1	1	1	1	1	1	1	1	1	0	1	0	0	1	1	0	0	1	0	1	0	1	1	Row140	0.26254	0.32032	-0.5837	1	Human
Row141	SME-20-347	1	1	1	1	1	2020	1	0	0	0	0	0	1	1	1	0	1	1	0	1	1	1	1	1	1	1	1	1	0	1	1	0	1	1	0	0	1	0	1	1	1	1	Row141	0.15511	0.2831	-0.26889	1	Human
Row142	SME-20-362	1	1	2	2	3	2020	0	1	0	0	0	0	1	1	1	1	1	0	0	1	1	1	1	1	0	1	1	1	0	1	1	0	1	1	0	0	0	0	1	0	1	1	Row142	0.39465	1.05499	-0.26666	3	Human
Row143	SME-20-385	1	1	3	3	5	2020	0	0	1	0	0	0	1	1	0	1	1	1	0	1	1	1	1	1	1	0	1	1	0	0	1	0	1	1	0	1	1	0	1	1	1	1	Row143	0.71045	-0.10527	0.71772	5	Human
Row144	SME-20-404	1	1	1	1	1	2020	1	0	0	0	0	0	1	1	0	1	1	1	1	1	1	1	1	1	1	1	1	1	1	1	0	0	1	1	0	1	1	1	1	0	1	1	Row144	1.06643	-0.9876	-0.04905	1	Human
Row145	SME-20-479	1	1	2	2	3	2020	0	1	0	0	0	0	1	1	1	1	1	0	0	1	1	1	1	1	1	1	1	1	0	1	1	0	1	1	0	0	1	0	1	1	1	1	Row145	0.34269	0.47855	-0.00598	3	Human
Row146	SME-20-481	1	1	1	1	1	2020	1	0	0	0	0	0	1	1	0	1	1	1	1	1	1	1	1	1	0	1	0	0	0	1	1	0	1	1	1	1	1	1	1	1	1	1	Row146	1.01012	-0.991	0.42432	1	Human
Row147	SME-20-495	1	1	1	1	1	2020	1	0	0	0	0	0	0	1	1	1	1	0	0	1	1	1	1	1	1	1	1	1	0	1	0	0	1	1	0	0	1	0	1	1	1	1	Row147	0.52262	0.47529	-0.40116	1	Human
Row148	SME-18-95	1	1	2	2	3	2006	0	1	0	0	0	0	1	1	1	1	0	0	0	1	1	1	1	1	1	1	1	1	0	1	1	0	1	1	0	1	1	0	1	1	1	1	Row148	0.20897	0.27096	0.33234	3	Human
Row149	SME-20-512	1	1	1	1	1	2020	1	0	0	0	0	0	1	1	1	1	1	1	0	1	1	1	1	1	1	1	1	1	0	1	1	0	1	1	1	0	0	0	1	1	1	1	Row149	0.74736	0.54318	-0.32713	1	Human
Row150	SME-20-641	1	1	3	3	5	2020	0	0	1	0	0	0	1	1	0	1	1	0	0	1	1	1	1	1	1	0	1	1	0	0	1	0	1	1	0	1	1	0	1	1	1	1	Row150	0.5988	0.18567	0.78699	5	Human
Row151	SME-20-653	1	1	1	1	1	2020	1	0	0	0	0	0	1	1	0	1	1	1	1	1	1	1	1	1	1	1	1	0	0	1	0	0	1	1	0	1	1	0	1	1	1	1	Row151	0.29432	-0.60888	-0.00178	1	Human
Row152	SME-20-685	1	1	1	1	1	2020	1	0	0	0	0	0	1	1	1	1	1	0	0	1	1	1	1	1	1	1	1	1	0	1	0	0	1	1	0	0	1	0	1	1	1	1	Row152	0.41232	0.31323	-0.18409	1	Human
Row153	XH800926	3	0	1	1	2	2015	0	0	0	1	0	0	1	1	0	1	1	1	1	1	1	1	1	1	1	1	1	1	0	1	0	0	1	1	0	1	1	0	1	1	1	1	Row153	0.49277	-0.59257	0.0287	2	Bovine
Row154	XH800929	3	0	1	1	2	2015	0	0	0	1	0	0	1	1	1	0	1	1	0	1	1	1	1	1	1	1	1	1	0	1	1	0	1	1	1	1	1	0	1	0	1	1	Row154	0.74038	0.08709	-0.44844	2	Bovine
Row155	XH800931F	3	0	2	2	4	2015	0	0	0	0	1	0	1	1	1	0	1	0	0	1	1	1	1	1	1	1	1	1	0	1	0	0	1	1	0	1	1	0	1	0	1	1	Row155	0.33877	0.0572	-0.46568	4	Bovine
Row156	XH800932T	3	0	3	3	6	2015	0	0	0	0	0	1	1	1	0	1	1	1	0	1	1	1	1	1	1	0	1	1	0	0	1	0	1	1	0	1	1	0	1	1	1	1	Row156	0.71027	-0.10528	0.71782	6	Bovine
Row157	XH800937B	3	0	1	1	2	2015	0	0	0	1	0	0	1	1	1	1	1	0	0	1	1	1	1	1	1	1	1	1	0	1	1	0	1	1	0	0	1	0	1	0	1	1	Row157	0.49982	0.60969	-0.10205	2	Bovine
Row158	XH800939X	3	0	2	2	4	2014	0	0	0	0	1	0	1	1	1	1	1	0	0	1	1	1	1	1	1	1	1	1	1	1	1	0	1	1	0	1	1	0	1	1	1	1	Row158	0.56232	0.43103	0.14332	4	Bovine
Row159	XH800941P	3	0	2	2	4	2014	0	0	0	0	1	0	1	0	1	0	1	0	0	1	1	0	1	1	0	1	1	1	1	1	1	0	1	1	0	1	0	0	1	0	1	1	Row159	0.03005	1.49382	-0.88677	4	Bovine
Row160	XH800944T	3	0	1	1	2	2014	0	0	0	1	0	0	1	1	1	1	1	1	1	1	1	1	1	1	1	1	1	0	0	1	0	1	1	1	0	1	1	0	1	1	1	1	Row160	0.60462	-0.51458	-0.37111	2	Bovine
Row161	XH800945K	3	0	1	1	2	2014	0	0	0	1	0	0	1	1	1	1	1	1	1	1	1	0	1	1	0	1	1	0	0	1	0	1	1	1	0	1	1	0	1	0	1	1	Row161	0.93911	-0.75858	-0.88848	2	Bovine
Row162	XH800947J	3	0	3	3	6	2015	0	0	0	0	0	1	1	1	0	1	1	1	0	1	1	1	1	1	1	0	1	1	0	0	1	0	1	1	0	1	1	0	1	1	1	1	Row162	0.71035	-0.10538	0.7178	6	Bovine
Row163	XH800949B	3	0	1	1	2	2015	0	0	0	1	0	0	1	1	1	1	1	0	0	1	1	1	1	1	1	1	1	0	0	1	1	0	1	1	0	1	0	0	1	0	1	1	Row163	0.32934	0.69879	0.19311	2	Bovine
Row164	XH800950H	3	0	1	1	2	2014	0	0	0	1	0	0	1	1	0	1	1	0	1	1	1	1	1	1	1	1	1	0	0	1	0	0	1	1	0	1	1	0	1	1	1	1	Row164	0.2865	-0.44947	0.13018	2	Bovine
Row165	XH800951Y	3	0	2	2	4	2015	0	0	0	0	1	0	1	1	1	0	1	0	0	1	1	1	1	1	0	1	0	0	1	1	1	0	1	1	0	1	1	0	1	1	1	1	Row165	-0.3496	0.91307	-0.38869	4	Bovine
Row166	XH800952P	3	0	2	5	4	2014	0	0	0	0	1	0	0	1	1	1	1	0	0	1	1	1	1	1	1	1	1	1	0	1	1	0	1	1	0	0	1	0	1	1	1	1	Row166	0.43607	0.69363	-0.12826	4	Bovine
Row167	XH800953A	3	0	1	1	2	2015	0	0	0	1	0	0	0	1	1	1	1	0	0	1	1	1	1	1	1	1	1	0	0	1	0	0	1	1	0	0	1	0	1	0	1	1	Row167	0.48806	0.60879	-0.60501	2	Bovine
Row168	XH800954F	3	0	1	1	2	2015	0	0	0	1	0	0	1	1	1	0	1	0	0	1	1	1	1	1	1	1	1	0	0	1	1	0	1	1	0	0	1	0	1	1	1	1	Row168	-0.08547	0.45797	-0.14206	2	Bovine
Row169	XH800958M	3	0	1	1	2	2015	0	0	0	1	0	0	0	0	1	0	1	1	0	1	1	0	0	1	0	1	0	0	0	1	0	0	1	1	0	0	0	0	1	1	1	1	Row169	-0.86763	0.4397	-1.85051	2	Bovine
Row170	XH800985H	3	0	3	3	6	2015	0	0	0	0	0	1	1	1	0	0	0	1	0	1	1	1	1	1	1	0	1	0	0	0	1	0	1	1	0	1	1	1	1	1	1	1	Row170	-0.11123	-0.3331	1.16582	6	Bovine
Row171	XH800986Y	3	0	3	3	6	2015	0	0	0	0	0	1	1	1	0	1	1	1	0	1	1	1	1	1	1	0	1	1	0	0	1	0	1	1	0	1	1	1	1	1	1	1	Row171	0.93629	-0.18897	0.84026	6	Bovine
Row172	XH801016Y	3	0	2	5	4	2014	0	0	0	0	1	0	0	1	1	1	1	0	0	1	1	1	1	1	1	1	1	0	0	1	1	0	1	1	0	0	1	0	1	1	1	1	Row172	0.19809	0.75087	-0.03049	4	Bovine
Row173	SME-20-767	1	1	1	1	1	2020	1	0	0	0	0	0	1	1	0	1	1	0	1	1	1	1	1	1	1	1	1	1	0	1	0	0	1	1	0	1	0	0	1	1	1	1	Row173	0.59023	-0.57571	0.09989	1	Human

## Sheet: Supplementary Table 8b
Supplementary Table 8b: Non-metric multidimensional scaling ordination Pearson and Kendall correlations with ordination axes; Scottish cattle and human source O26:H11 strain genomes (n=173)
	Axis 1			Axis 2			Axis 3
Gene	r	r-sq	tau	r	r-sq	tau	r	r-sq	tau
CRISPR	0.001	0	0	-0.16	0.026	-0.153	0.2	0.04	0.142
ECO26_5260	0.468	0.219	0.262	-0.032	0.001	-0.035	0.151	0.023	0.077
agn43	0.295	0.087	0.224	0.627	0.394	0.526	-0.478	0.228	-0.413
c3610	0.575	0.331	0.551	0.159	0.025	0.12	0.296	0.088	0.26
cdiB	0.123	0.015	0.108	-0.69	0.476	-0.546	-0.173	0.03	-0.102
clpV	0.452	0.204	0.328	0.174	0.03	0.108	0.06	0.004	0.061
east1	0.032	0.001	0.041	0.043	0.002	-0.008	-0.259	0.067	-0.137
efa1	0.202	0.041	0.109	0.035	0.001	0.013	0.199	0.039	0.106
espO11	-0.051	0.003	-0.084	0.011	0	0.047	-0.453	0.206	-0.317
iucA	-0.244	0.059	-0.246	-0.194	0.037	-0.127	-0.542	0.294	-0.391
nleC	0.078	0.006	0.045	0.573	0.329	0.483	0.311	0.097	0.257
nleD	0.109	0.012	0.119	-0.261	0.068	-0.205	-0.315	0.099	-0.253
nleG3	0.328	0.107	0.253	0.092	0.009	0.057	-0.078	0.006	-0.05
nleG22	0.607	0.368	0.439	0.244	0.059	0.169	-0.107	0.012	-0.102
nleG24	0.156	0.024	0.122	-0.387	0.15	-0.377	0.234	0.055	0.237
tlra	-0.275	0.076	-0.238	-0.302	0.091	-0.241	-0.275	0.076	-0.221
toxB	-0.168	0.028	-0.209	-0.043	0.002	-0.062	0.127	0.016	0.112
upaG	0.563	0.317	0.371	0.246	0.06	0.168	-0.046	0.002	-0.03
ureD	-0.334	0.111	-0.261	-0.293	0.086	-0.233	-0.237	0.056	-0.183
stx1	-0.104	0.011	-0.083	-0.513	0.263	-0.428	-0.243	0.059	-0.182
stx1 + stx2	0.069	0.005	0.029	0.537	0.289	0.465	0.025	0.001	0.034
stx2	0.079	0.006	0.114	-0.008	0	-0.041	0.459	0.211	0.312
