# Supplementary material for: Phylogenetic relationship and virulence composition of Escherichia coli O26:H11 cattle and human strain collections in Scotland; 2002–2020
Source: Front Microbiol. 2023 Nov 6;14:1260422. doi: 10.3389/fmicb.2023.1260422 (PMC10657854; doi:10.3389/fmicb.2023.1260422)
Supplement: Supplementary file 1 [file Data_Sheet_1.ZIP › Supplementary Table 9_210923.xlsx]

## Sheet: Supplementary Table 9
Supplementary Table 9: Summary of virulence gene profile ("A" or "B") for stx-negative cattle O26:H11 strains and PHASTER output. Virulence given as the percent identity output to key virulence gene alleles against which strains were screened; Abricate analysis for gene detection used threshold parameters of minimum % identity 80 and minimum % coverage 80.
Shading indicates the lineages to which each strain align, as denoted in the key. PHASTER output shows any identified prophage regions where stx listed as most common gene.
Strain ID	Collection	Herd	Virulence Profile	stx status	ST type	Year	Z2098	Z2201	b2972	ccdb	ehxA	espK	espL1	espN	espO1-1	espP	etpD	gspC	gspD	gspE	gspF	gspG	gspH	gspI	gspJ	gspK	gspL	gspM	hlyA	iucA	iucB	iucC	iucD	iutA	katp	ldaA	ldaB	ldaC	ldaD	ldaE	ldaF	ldaG	ldaH	ldaI	ureD	yghg	Interpretation according to Long et al. 2022	Number of prophage regions identified with stx listed as the most common phage	Prophage region sequence intact or incomplete
XH2001253	Archive cattle	Archive_8	Profile "B"	neg	ST29	2002	.	.	99.88	80.05	.	.	.	.	.	.	.	100	100	100	100	100	100	100	99.67	100	100	100	100	.	.	.	.	.	.	100	100	100	.	100	90.85	.	100	100	.	100	ST29C3 lineage	0	.
XH2001316r	Archive cattle	Archive_10	Profile "A"	neg	ST29	2002	100	100	.	.	100	100	100	.	100	.	.	.	.	.	.	.	.	.	.	.	.	.	.	100	100	100	100	100	.	.	.	.	.	.	.	.	.	.	100	.	EHEC-like ST29C1 lineage	0	.
XH2001317	Archive cattle	Archive_10	Profile "A"	neg	ST29	2002	100	100	.	.	100	100	100	.	100	.	.	.	.	.	.	.	.	.	.	.	.	.	.	100	100	100	100	100	.	.	.	.	.	.	.	.	.	.	100	.	EHEC-like ST29C1 lineage	4	incomplete
XH800956T	BECS cattle	BECS_25	Profile "B"	neg	ST29	2015	.	.	99.88	80.05	.	.	.	.	.	.	.	100	100	100	100	100	100	100	99.67	100	100	100	100	98.43	100	100	100	100	.	100	100	100	100	100	100	100	100	100	.	100	ST29C3 lineage	1	incomplete
XH800961E	BECS cattle	BECS_18	Profile "A"	neg	ST29	2015	100	100	.	.	100	100	100	.	100	.	.	.	.	.	.	.	.	.	.	.	.	.	.	100	100	100	100	100	.	.	.	.	.	.	.	.	.	.	100	.	EHEC-like ST29C1 lineage	3	Incomplete
XH800968T	BECS cattle	BECS_27	Profile "B"	neg	ST29	2015	.	.	99.88	80.05	.	.	.	.	.	.	.	100	100	100	100	100	100	100	99.67	100	100	100	100	.	.	.	.	.	.	100	100	100	100	99.65	100	.	87.98	100	.	100	ST29C3 lineage	1	Incomplete
XH800984E	BECS cattle	BECS_11	Profile "B"	neg	ST29	2015	.	.	100	.	.	.	.	.	.	.	.	100	100	100	100	100	100	100	99.67	100	100	100	100	.	.	.	.	.	.	100	100	100	100	99.65	100	.	87.98	100	.	100	ST29C3 lineage	3	Incomplete
XH800987W	BECS cattle	BECS_13	Profile "A"	neg	ST29	2015	100	100	.	.	100	100	100	.	100	.	.	.	.	.	.	.	.	.	.	.	.	.	.	100	100	100	100	100	.	.	.	.	.	.	.	.	.	.	100	.	EHEC-like ST29C1 lineage	1	Incomplete
XH800989A	BECS cattle	BECS_24	Profile "B"	neg	ST29	2015	.	.	99.88	80.05	.	.	.	.	.	.	.	100	100	100	100	100	100	100	99.67	100	100	100	100	.	.	.	.	.	.	100	100	100	100	100	100	100	100	100	.	100	ST29C3 lineage	1	Incomplete
XH800994N	BECS cattle	BECS_9	Profile "A"	neg	ST396	2014	100	100	.	.	100	100	100	100	.	100	.	.	.	.	.	.	.	.	.	.	.	.	.	.	.	.	.	.	100	.	.	.	.	.	.	.	.	.	100	.	EHEC-like ST396	2	Incomplete
XH800995Q	BECS cattle	BECS_1	Profile "A"	neg	ST29	2014	100	100	.	.	100	100	100	.	100	.	.	.	.	.	.	.	.	.	.	.	.	.	.	100	100	100	100	100	.	.	.	.	.	.	.	.	.	.	100	.	EHEC-like ST29C1 lineage	1	Incomplete
XH800996E	BECS cattle	BECS_3	Profile "A"	neg	ST396	2014	100	100	.	.	100	100	100	91.83	100	100	.	.	.	.	.	.	.	.	.	.	.	.	.	.	.	.	.	.	100	.	.	.	.	.	.	.	.	.	100	.	EHEC-like ST396	0	.
XH801002E	BECS cattle	BECS_4	Profile "A"	neg	ST29	2014	100	100	.	.	100	100	100	.	100	.	.	.	.	.	.	.	.	.	.	.	.	.	.	100	100	100	100	100	.	.	.	.	.	.	.	.	.	.	100	.	EHEC-like ST29C1 lineage	0	.
XH801004W	BECS cattle	BECS_6	Profile "B"	neg	ST29	2014	.	.	99.88	80.05	.	.	.	.	.	.	.	100	100	100	100	100	100	100	99.67	100	100	100	100	.	.	.	.	.	.	100	100	100	100	100	100	100	100	100	.	100	ST29C3 lineage	2	1 Incomplete; 1 intact
XH801005P	BECS cattle	BECS_7	Profile "A"	neg	ST396	2014	100	100	.	.	100	100	100	100	100	100	.	.	.	.	.	.	.	.	.	.	.	.	.	.	.	.	.	.	100	.	.	.	.	.	.	.	.	.	.	.	EHEC-like ST396	1	Incomplete
XH801013Q	BECS cattle	BECS_2	Profile "A"	neg	ST396	2014	100	100	.	.	100	100	100	100	100	100	.	.	.	.	.	.	.	.	.	.	.	.	.	.	.	.	.	.	100	.	.	.	.	.	.	.	.	.	100	.	EHEC-like ST396	1	Incomplete
XH801014E	BECS cattle	BECS_2	Profile "A"	neg	ST396	2014	100	100	.	.	100	100	100	100	100	100	.	.	.	.	.	.	.	.	.	.	.	.	.	.	.	.	.	.	100	.	.	.	.	.	.	.	.	.	100	.	EHEC-like ST396	0	.
XH801017W	BECS cattle	BECS_14	Profile "B"	neg	ST29	2015	.	.	99.88	80.05	.	.	.	.	.	.	.	100	100	100	100	100	100	100	99.67	100	100	100	100	.	.	.	.	.	.	100	100	100	100	100	100	100	100	100	.	100	ST29C3 lineage	2	Incomplete
XH801018J	BECS cattle	BECS_15	Profile "B"	neg	ST29	2015	.	.	99.88	80.05	.	.	.	.	.	.	.	100	100	100	100	100	100	100	99.67	100	100	100	100	.	.	.	.	.	.	100	100	100	100	99.65	100	.	87.98	100	.	100	ST29C3 lineage	0	.
XH801020E	BECS cattle	BECS_21	Profile "B"	neg	ST29	2015	.	.	99.88	80.05	.	.	.	.	.	.	.	100	100	100	100	100	100	100	99.67	100	100	100	100	.	.	.	.	.	.	100	100	100	100	100	100	100	100	100	.	100	ST29C3 lineage	1	Incomplete
XH801021Y	BECS cattle	BECS_22	Profile "A"	neg	ST29	2015	100	100	.	.	100	100	100	.	100	.	.	.	.	.	.	.	.	.	.	.	.	.	.	100	100	100	100	100	.	.	.	.	.	.	.	.	.	.	100	.	EHEC-like ST29C1 lineage	1	Incomplete
XH801022W	BECS cattle	BECS_27	Profile "B"	neg	ST29	2015	.	.	99.88	80.05	.	.	.	.	.	.	.	100	100	100	100	100	100	100	99.67	100	100	100	100	.	.	.	.	.	.	100	100	100	100	99.65	100	.	87.98	100	.	100	ST29C3 lineage	1	Incomplete
Key:
ST29C3 Lineage according to Long et al. 2022: Negative for Z2098, ureD, espK, espN, espL1 and the plasmidic markers (katP, ehxA, espP, etpD), but positive for the gsp gene cluster.
EHEC-like ST396 : Positive with the EHEC markers Z2098, espK and (ureD) and espN. In addition, positive for the plasmidic markers (katP, ehxA and espP).
EHEC-like ST29C1: Positive with the EHEC markers Z2098, espK, ureD and for the plasmidic marker ehxA, but negative with the plasmidic markers katP, espP and etpD. Negative for espN and the iro cluster iucA-D (ST29C1 according to Long et al. 2022).
Long J, Geng J, Xu Y, Jin Y, Yang H, Xi Y, Chen S, Duan G. Large-Scale Phylogenetic Analysis Reveals a New Genetic Clade among Escherichia coli O26 Strains. Microbiol Spectr. 2022 Feb 23;10(1):e0252521. doi: 10.1128/spectrum.02525-21. Epub 2022 Feb 2. PMID: 35107330; PMCID: PMC8809355.
[truncated: 1 more columns]
